# Supplementary material for: Heading towards a dead end: The role of DND1 in germ line differentiation of human iPSCs
Source: PLoS One. 2021 Oct 15;16(10):e0258427. doi: 10.1371/journal.pone.0258427 (PMC8519482; doi:10.1371/journal.pone.0258427)
Supplement: S1 Data — (XLSX) [file pone.0258427.s004.xlsx]

## Sheet: Z-Scored
Protein names	Gene names	405_13	405_14	405_15	405_D1-4-4_16	405_D1-4-4_17	405_D1-4-4_18	405_D2-4-2_19	405_D2-4-2_20	405_D2-4-2_21	405_D3-4-8_22	405_D3-4-8_23	405_D3-4-8_24	CD34_1	CD34_2	CD34_3	CD34_D1-4-4_4	CD34_D1-4-4_5	CD34_D1-4-4_6	CD34_D1-4-5_7	CD34_D1-4-5_8	CD34_D1-4-5_9	CD34_D2-4-9_10	CD34_D2-4-9_11	CD34_D2-4-9_12	Only identified by site	Reverse	Potential contaminant	ANOVA Significant	Number of proteins	Peptides	Razor + unique peptides	Unique peptides	Sequence coverage [%]	Unique + razor sequence coverage [%]	Unique sequence coverage [%]	Mol. weight [kDa]	Q-value	Score	Intensity	iBAQ peptides	MS/MS count	#NAME?	ANOVA q-value	Protein IDs	Majority protein IDs	id
T	T	#!{Type}E	E	E	E	E	E	E	E	E	E	E	E	E	E	E	E	E	E	E	E	E	E	E	E	C	C	C	C	N	N	N	N	N	N	N	N	N	N	N	N	N	N	N	T	T	T
		TS WT	TS WT	TS WT	TS KO #1	TS KO #1	TS KO #1	TS KO #2	TS KO #2	TS KO #2	TS KO #3	TS KO #3	TS KO #3	CB WT	CB WT	CB WT	CB KO #1	CB KO #1	CB KO #1	CB KO #2	CB KO #2	CB KO #2	CB KO #3	CB KO #3	CB KO #3
Rab GTPase-binding effector protein 2	RABEP2	1.89235	0.292281	1.1148	0.320553	0.359178	0.173255	-0.0989117	0.514516	0.642715	-0.0443434	-0.073606	0.183313	0.479479	1.2899	0.759924	0.0391607	-0.166952	-0.257469	-0.682261	-0.604326	-0.897251	-0.761423	-3.31115	-1.16374				+	1	5	5	5	10.5	10.5	10.5	63.542	0	38.772	3460700	33	51	3.08952	0.0224138	Q9H5N1	Q9H5N1	6047
Quinone oxidoreductase	CRYZ	1.88251	-0.0268054	1.47359	0.443786	0.972598	0.861986	-0.0567167	-2.20296	-1.015	-1.00836	-0.0837734	0.0369827	1.40304	0.0942115	1.08761	-0.365453	-0.303491	-0.3061	-1.30608	-1.43967	-0.661391	0.668863	-0.482296	0.332921				+	1	9	9	9	36.8	36.8	36.8	35.206	0	196.31	33395000	20	252	2.471	0.0482388	Q08257	Q08257	2736
Acyl-protein thioesterase 2	LYPLA2	1.84496	0.91876	0.804267	0.531527	0.481425	0.0078096	0.421792	0.431621	-0.148967	-0.63584	0.410304	-0.296626	0.56913	0.555083	-0.0940602	0.258536	0.495113	1.36464	-0.427217	-1.60995	-2.63018	-1.40605	-0.501477	-1.3446				+	1	20	20	19	71.9	71.9	67.1	24.737	0	323.31	88527000	12	519	3.27161	0.0183719	O95372	O95372	930
26S proteasome non-ATPase regulatory subunit 11	PSMD11	1.5881	0.388894	0.765629	0.506857	-0.353855	0.903607	0.786279	0.277349	0.411576	1.31922	1.18674	1.22964	-0.218184	0.223793	-0.55897	-0.551403	-1.95264	-1.08777	-2.23762	0.115806	-0.28544	-0.673438	-1.17444	-0.609713				+	1	48	48	48	83.2	83.2	83.2	47.463	0	323.31	258220000	27	1191	2.80518	0.0315762	O00231	O00231	223
Laminin subunit gamma-1	LAMC1	1.57917	0.83539	1.21609	0.905298	0.551711	0.669369	0.0916775	0.554047	0.815236	0.690947	1.20937	0.757965	-0.455905	-1.947	-0.689552	-0.0602746	-0.337461	-0.000622345	-1.04809	-0.659882	-0.143287	-1.27264	-1.33214	-1.92942				+	1	22	22	22	16.5	16.5	16.5	177.6	0	323.31	24258000	74	213	5.49713	0.002	P11047	P11047	1277
UPF0769 protein C21orf59	C21orf59	1.523	1.0011	0.9801	1.50487	0.984819	-0.0175723	-0.0190613	-0.480613	0.0561617	1.50104	-0.115343	-0.17248	0.48222	-0.618665	-0.101911	0.994593	-0.675379	-1.08906	0.0295003	-0.294636	-0.323017	-1.29881	-2.37354	-1.47732				+	3	10	10	10	55.2	55.2	55.2	33.224	0	247.73	25434000	14	146	2.464	0.0485813	P57076;F8VZ95;H7BZW1	P57076;F8VZ95;H7BZW1	2298
mRNA export factor	RAE1	1.47019	0.496204	1.30953	0.933392	-1.12433	0.817604	0.0526281	1.16193	0.250498	0.878838	0.826048	1.83992	-0.747891	-1.03862	-0.288578	-0.163235	-0.308938	-0.0301185	-0.982191	-1.84378	-1.11142	-0.321621	-1.27862	-0.797443				+	1	16	16	16	51.4	51.4	51.4	40.968	0	176.27	30886000	13	288	3.12116	0.0212159	P78406	P78406	2520
Spectrin beta chain, non-erythrocytic 1	SPTBN1	1.37686	0.0348418	1.24167	0.703001	0.322838	1.46427	0.572136	0.31264	1.40462	0.528254	0.64509	1.24478	-1.32786	-0.904062	-0.464624	-0.0738096	-0.684603	-0.142022	0.0488194	-1.52038	-1.45367	-1.31448	-1.59946	-0.414858				+	1	233	233	209	81.8	81.8	75.5	274.61	0	323.31	724190000	142	4923	3.19564	0.0195576	Q01082	Q01082	2599
UPF0609 protein C4orf27	C4orf27	1.37632	0.413439	0.805506	1.5195	0.373806	0.421671	-0.408593	0.718984	-0.168817	0.868068	1.13657	0.539793	-1.1049	-1.83018	-1.41375	-0.10419	-1.20612	-1.23971	0.0236361	-1.24755	-0.92899	-0.0687841	-0.0900735	1.61435				+	1	12	12	9	45.1	45.1	37	39.436	0	194.07	36772000	19	253	2.96351	0.0252239	Q9NWY4	Q9NWY4	6495
S-adenosylmethionine synthase isoform type-2	MAT2A	1.36587	1.22691	0.672918	-0.355121	0.0246445	1.29204	0.190886	0.608727	1.12656	-0.626133	-0.488066	0.90664	-0.0500955	1.23609	0.553093	-0.25043	-0.79811	-0.258214	0.740615	-1.21669	-0.724223	-1.43845	-1.73767	-2.00178				+	2	33	33	33	74.9	74.9	74.9	43.66	0	323.31	126850000	18	708	2.57387	0.0423452	P31153;Q00266	P31153	1720
Proteasome subunit beta type-2	PSMB2	1.3583	1.57138	1.09373	0.784688	0.990996	-0.0278801	0.432143	0.324499	0.292728	1.02329	1.00797	0.925885	0.170448	-0.210216	-1.37728	-0.219632	-1.00553	-1.32261	-0.455289	-1.86143	-0.773106	-0.244479	-1.69352	-0.785084				+	1	22	22	22	93.5	93.5	93.5	22.836	0	323.31	355280000	10	956	3.70651	0.0107324	P49721	P49721	2048
Protein FAM83F	FAM83F	1.35608	0.91432	0.716984	1.54913	0.896155	0.44807	0.526711	0.66614	0.591877	0.673152	0.4925	-0.137202	-0.332887	-1.18376	-1.73592	-1.4614	-0.924232	-1.29959	1.56921	-0.202276	-0.428614	-0.564171	-1.33216	-0.798115				+	1	8	8	8	22.6	22.6	22.6	55.485	0	177.93	16172000	31	141	3.55197	0.0128144	Q8NEG4	Q8NEG4	4582
Heterogeneous nuclear ribonucleoprotein Q	SYNCRIP	1.33463	1.39733	1.16364	0.202272	-0.300556	0.657289	-0.894784	-1.37661	-1.01764	-0.399649	0.545893	0.758066	-0.676477	-2.34035	0.19814	0.202784	0.717311	0.307465	-1.45136	-0.92945	-0.712565	0.72703	0.649937	1.23767				+	1	57	57	47	60.7	60.7	52.3	69.602	0	323.31	468860000	32	1883	3.37553	0.0162811	O60506	O60506	609
60S ribosomal protein L4	RPL4	1.30988	-0.10994	0.480394	0.169294	-1.03228	0.856844	0.746083	0.477834	0.917476	1.12018	1.38645	1.77328	-1.14267	-0.767977	0.823152	-1.06413	0.115761	0.36652	-1.66317	-1.05376	-0.869052	-1.17373	-0.915377	-0.751055				+	1	61	61	61	75.4	75.4	75.4	47.697	0	323.31	876390000	16	1661	2.55125	0.0436043	P36578	P36578	1819
Ubiquitin carboxyl-terminal hydrolase 24	USP24	1.27927	0.974062	0.069047	1.46568	1.49075	0.574157	-0.253279	0.0958893	-0.679533	0.268547	0.786492	0.180716	0.17787	-1.63795	-0.549999	0.867694	0.766095	0.903095	-0.713657	-1.08319	-1.33775	-1.17082	-0.406679	-2.0665				+	1	25	25	25	13.1	13.1	13.1	294.36	0	304.64	83549000	139	281	3.51559	0.0134035	Q9UPU5	Q9UPU5	7041
Cullin-4A	CUL4A	1.27818	0.914783	0.990637	0.98106	0.791831	0.269392	0.458436	0.612157	0.466717	0.637495	0.974476	0.6225	-0.395649	-2.97883	-0.482116	-0.227047	0.168074	0.441707	-0.806947	-0.558231	-0.432315	-1.35495	-1.13445	-1.23692				+	1	43	43	31	54.2	54.2	42.8	87.679	0	323.31	75419000	48	661	3.54331	0.0129524	Q13619	Q13619	2946
Nuclear autoantigenic sperm protein	NASP	1.2685	0.741256	0.945968	0.849903	0.140659	0.98741	0.701273	0.164509	0.0285417	0.192541	0.303984	0.343212	0.339486	0.639288	0.236487	-0.498993	-0.552824	0.328617	0.486576	-1.95753	-0.251874	-1.15814	-3.03173	-1.24712				+	1	76	76	76	81.3	81.3	81.3	85.237	0	323.31	1309400000	43	2694	2.62759	0.0399654	P49321	P49321	2019
Catalase	CAT	1.2488	0.899224	0.232466	0.881338	-0.113875	0.0662812	0.338598	-0.0546777	0.47018	0.202981	1.09783	0.168614	-0.161401	-0.0348706	-0.585891	-1.55504	-3.39709	-1.22882	0.48785	-0.699061	0.237399	0.1599	1.22903	0.110232				+	1	15	15	15	31.5	31.5	31.5	59.755	0	215.98	20040000	29	219	2.86147	0.0295548	P04040	P04040	1066
Ubiquitin carboxyl-terminal hydrolase 7	USP7	1.24531	1.77701	-0.0184888	0.877935	0.885567	0.246251	0.426494	0.591408	-0.221635	0.330504	0.976136	0.53575	0.725066	0.316334	-0.726	-0.0729029	-0.251829	-1.02085	0.238049	-0.634567	-0.46573	-1.8786	-1.33048	-2.55074				+	1	69	69	69	64.6	64.6	64.6	128.3	0	323.31	229520000	64	1264	3.36333	0.016492	Q93009	Q93009	4963
Nesprin-2	SYNE2	1.23133	1.19339	0.593788	1.01992	1.07511	0.644673	0.848031	0.608377	1.11509	0.646038	1.17229	1.031	-0.483536	-0.739729	-0.944491	-0.88939	-1.64966	-0.583831	-0.679098	-0.562453	-0.921138	-1.35168	-0.951759	-1.42227				+	1	98	98	96	21.5	21.5	21.1	796.43	0	323.31	59178000	397	787	7.49583	0	Q8WXH0	Q8WXH0	4831
Fas apoptotic inhibitory molecule 1	FAIM	1.21623	1.6539	0.327121	0.477826	0.927742	0.383602	1.43217	0.536086	0.183246	0.439312	1.53314	0.888973	-0.239737	-1.57625	-1.21767	-1.37086	-1.08072	-0.657488	-0.205797	-0.333934	-0.252782	-1.42344	-0.253643	-1.38702				+	1	3	3	3	30.7	30.7	30.7	20.215	0	68.642	7615700	10	65	3.83815	0.00952381	Q9NVQ4	Q9NVQ4	6451
Actin-like protein 6A	ACTL6A	1.17802	1.09977	-0.195378	1.09352	0.595827	0.245649	1.19634	0.117868	0.408944	0.394746	0.393957	-0.343513	-0.069695	0.262263	-0.281221	0.286089	0.0680314	1.3633	-2.72648	-1.35801	-1.09593	-0.588298	-0.101861	-1.94393				+	1	23	23	21	63.2	63.2	57.6	47.46	0	323.31	181330000	20	696	2.52286	0.0447442	O96019	O96019	1020
Protein very KIND	KNDC1	1.16837	1.17897	0.491078	0.830611	0.892894	0.143363	0.235669	0.719963	0.168851	0.617793	1.02903	0.613781	-0.161493	0.223114	-0.154538	0.326658	-1.30717	-2.33174	-0.975227	0.516791	0.11494	-2.34432	-1.0325	-0.964878				+	1	1	1	1	1	1	1	191.39	0	71.742	1105400	84	26	2.50591	0.0459237	Q76NI1	Q76NI1	3973
Calumenin	CALU	1.16252	0.990074	0.333124	1.2893	0.233981	-0.099914	-1.67396	-1.1979	-1.41098	0.184702	-0.237497	0.0688818	0.453257	0.962777	0.230483	-0.668958	-1.04055	0.501544	2.11473	0.611547	0.633748	-1.62176	-0.969822	-0.849324				+	1	31	31	31	69.5	69.5	69.5	37.106	0	323.31	138240000	16	817	3.5537	0.0128434	O43852	O43852	560
Solute carrier family 2, facilitated glucose transporter member 3;Solute carrier family 2, facilitated glucose transporter member 14	SLC2A3;SLC2A14	1.14641	0.860677	0.539499	0.849867	0.284942	0.513877	0.849585	0.609234	0.5102	-0.0459414	0.943386	0.7298	-0.374366	-0.0965561	-0.281196	-0.0955779	-1.33405	-0.765588	1.61065	-1.03546	-0.189573	-0.817998	-2.43105	-1.98078				+	2	8	8	8	16.1	16.1	16.1	53.924	0	96.368	18960000	10	143	2.61698	0.04032	P11169;Q8TDB8	P11169;Q8TDB8	1282
Pyrroline-5-carboxylate reductase 1, mitochondrial	PYCR1	1.13224	1.40702	0.139749	0.688124	0.695296	0.483181	0.026517	0.340138	0.15084	0.648416	1.00478	1.04622	-0.0666233	0.187503	-0.425546	0.162623	0.421303	0.949235	-1.03896	-1.68333	-0.810754	-1.69582	-1.97013	-1.79203				+	1	19	19	18	58.6	58.6	54.5	33.36	0	323.31	57759000	15	472	6.5859	0.000952381	P32322	P32322	1745
LanC-like protein 2	LANCL2	1.12501	0.736013	0.834506	0.458353	0.593228	0.856822	0.583029	1.1563	0.975635	1.06858	0.850846	0.711261	-0.44725	-1.54149	0.336249	-0.603213	-1.81031	-0.425884	-0.240001	-1.72237	-0.21357	-0.293039	-1.67604	-1.31266				+	1	6	6	6	21.6	21.6	21.6	50.854	0	52.535	8090100	24	83	3.09399	0.022355	Q9NS86	Q9NS86	6363
Peroxiredoxin-1	PRDX1	1.12415	0.155436	1.21485	0.896608	0.38571	1.07778	0.62366	1.02248	1.38916	-0.35331	0.774416	1.2561	0.00379674	0.1986	-0.735319	-1.24184	-1.39184	-1.24064	-0.454727	-0.337707	-0.189232	-1.56738	-0.741727	-1.86903				+	1	33	33	29	86.9	86.9	86.9	22.11	0	323.31	1626600000	15	1686	4.46006	0.00506024	Q06830	Q06830	2714
Phosphatidylinositol 5-phosphate 4-kinase type-2 alpha	PIP4K2A	1.12205	0.971397	0.401322	1.00685	0.699518	0.00162239	0.0565605	0.321265	-0.101931	0.181244	0.558774	0.117092	-0.0623001	-0.212388	0.380768	0.865875	0.958261	0.578908	-0.783204	-0.335897	-1.02513	-1.79991	-0.565482	-3.33526				+	1	6	5	5	17.7	13.5	13.5	46.224	0	56.365	4697700	18	74	3.34616	0.0170426	P48426	P48426	1991
Tumor susceptibility gene 101 protein	TSG101	1.09086	1.27949	0.796615	-0.662838	0.872967	0.946745	0.407729	0.306285	0.333354	0.462315	0.499542	-0.146366	0.261568	-1.91263	0.358096	0.72308	0.311082	0.705107	-0.0417552	0.124153	-1.21483	-1.90549	-1.91371	-1.68136				+	1	14	14	14	34.9	34.9	34.9	43.944	0	60.154	11455000	19	107	2.73363	0.0349467	Q99816	Q99816	5516
ERO1-like protein alpha	ERO1L	1.08118	0.198782	-0.174619	0.855414	0.122565	0.174277	-0.913079	0.291016	-0.215223	0.0651337	-0.0391699	-0.652146	0.693287	2.02931	-0.715118	1.11256	1.68606	0.796213	-0.286372	-0.321226	-0.543962	-1.50019	-1.77127	-1.97342				+	2	17	17	17	50.6	50.6	50.6	54.392	0	147.85	14234000	25	190	2.74391	0.0347261	Q96HE7;Q86YB8	Q96HE7	5222
Rho GTPase-activating protein 8	ARHGAP8	1.07095	0.836178	0.706943	0.590228	0.536707	0.849366	1.30938	0.36426	0.282229	1.05077	0.975044	0.461893	-0.0693381	-2.61986	-0.35485	-1.95137	-0.705072	-0.521876	-1.41139	-0.53538	-0.908266	-0.0142102	0.489325	-0.431663				+	1	11	11	11	30	30	30	53.483	0	76.378	12566000	25	152	2.56616	0.0427575	P85298	P85298	2567
Ribonuclease inhibitor	RNH1	1.06141	0.327884	0.629853	0.000234357	0.152095	1.09681	0.582465	0.540429	0.999425	0.786266	0.823505	0.550482	0.344567	-0.0098797	0.240075	0.261623	-0.629737	0.208302	0.478333	-2.20723	-0.701486	-2.37354	-1.53974	-1.62215				+	1	16	16	16	54	54	54	49.973	0	323.31	28798000	26	227	3.13308	0.020885	P13489	P13489	1337
Tetratricopeptide repeat protein 37	TTC37	1.0549	0.0621284	1.26295	1.70214	0.636723	0.33753	-0.0540418	-0.531185	-0.903108	-0.446868	0.638148	1.04737	0.191951	1.31622	0.0714916	-0.259094	0.23209	1.13627	-0.611456	-1.27689	-1.14503	-1.94974	-0.705169	-1.80732				+	1	26	26	26	24.9	24.9	24.9	175.48	0	323.31	32626000	79	367	2.74157	0.0347342	Q6PGP7	Q6PGP7	3836
Ribosyldihydronicotinamide dehydrogenase [quinone]	NQO2	1.05378	0.862047	0.909197	0.71848	0.769936	0.932242	1.01717	0.944379	0.879289	0.776176	0.98574	0.753921	-0.413765	-2.46074	-0.957306	-0.0455693	-0.524728	-0.833894	-0.740024	-1.00787	-1.34295	-0.603884	-0.478672	-1.19295				+	1	7	7	7	42	42	42	25.918	0	43.479	12680000	14	130	5.12645	0.00310204	P16083	P16083	1403
Zinc finger protein 850	ZNF850	1.04873	0.609784	0.6783	0.542617	0.808974	0.34169	0.336181	0.750187	0.388906	0.779938	0.873179	1.26429	0.125749	-0.626986	0.384151	-1.92152	-1.17174	-2.88545	-0.535181	0.220774	-0.281284	-1.26459	-0.494541	0.0278506				+	4	7	6	4	18.1	17.2	6.2	125.43	0	72.63	3672000	48	89	4.63501	0.00465753	A8MQ14;Q3KNS6;Q8NA42;Q8N9K5	A8MQ14	76
RAC-alpha serine/threonine-protein kinase	AKT1	1.02957	1.55629	0.265197	0.423615	1.70794	0.305882	0.456988	0.764738	-0.360902	0.886676	0.921808	0.389523	-0.309343	-0.171004	-0.547278	-1.08183	-1.75346	-2.23701	0.565761	-1.31687	-0.180935	-0.127035	0.134934	-1.32325				+	1	7	7	6	17.3	17.3	17.1	55.686	0	51.595	4685900	29	85	2.68025	0.0382018	P31749	P31749	1728
MAP7 domain-containing protein 1	MAP7D1	1.02748	-0.176546	1.02401	0.726893	1.11546	0.548094	1.72511	0.661963	-0.648071	0.560704	1.17452	1.11479	-1.06239	-1.51988	-0.252896	-0.253007	0.12612	0.169505	-1.12008	-0.842274	-0.281599	-0.682718	-2.26945	-0.865745				+	1	7	6	6	8.9	8	8	92.819	0	80.08	25761000	37	200	2.52981	0.0443532	Q3KQU3	Q3KQU3	3393
Band 4.1-like protein 3;Band 4.1-like protein 3, N-terminally processed	EPB41L3	1.02624	0.542915	1.04053	1.39131	0.823955	0.495389	0.274463	0.315868	0.910187	0.785372	0.823356	0.773698	-0.357227	-3.22171	-0.580287	0.00267043	-1.24024	-0.329901	-1.02932	-0.467427	-0.427635	-0.392541	-0.448967	-0.710714				+	1	18	13	13	21.3	16.7	16.7	120.68	0	86.238	9485300	55	114	2.51901	0.0450412	Q9Y2J2	Q9Y2J2	7115
Oxysterol-binding protein-related protein 1	OSBPL1A	1.02436	0.506677	0.241337	0.567141	0.45317	0.674479	0.390917	1.06722	0.278999	0.89286	1.32858	0.299249	-1.04753	-1.5647	-2.24011	0.058039	0.317802	0.86116	-0.101329	-0.541068	-2.55332	-0.117538	-0.58427	-0.212108				+	1	10	10	10	17.9	17.9	17.9	108.47	0	56.903	2760000	55	61	3.09607	0.0222609	Q9BXW6	Q9BXW6	5789
Alkaline phosphatase, tissue-nonspecific isozyme	ALPL	1.00369	0.700816	0.726623	1.29638	1.34446	0.875144	0.470937	0.35432	0.882723	1.30579	0.878709	0.0195528	-0.396455	-1.3541	-1.36653	-0.37053	-1.36379	-1.13938	0.47771	0.103331	-1.54145	-1.19646	-0.381056	-1.33044				+	1	17	17	17	26.3	26.3	26.3	57.304	0	323.31	26244000	27	297	3.46042	0.0147356	P05186	P05186	1104
Carbonic anhydrase 2	CA2	0.996466	0.452487	0.998689	0.468779	0.269138	0.733659	0.987768	0.547432	-0.805397	1.08288	1.10931	1.19918	-0.7958	-2.25322	0.148726	-2.18763	-0.866672	-1.30085	0.193852	0.537645	-0.832037	-0.44129	-0.169241	-0.0738651				+	1	9	9	9	50.4	50.4	50.4	29.246	0.00029555	2.9948	4299900	13	26	2.53272	0.0443455	P00918	P00918	1039
Methionine adenosyltransferase 2 subunit beta	MAT2B	0.97208	0.699128	-0.213444	0.786288	0.580408	0.269046	0.474379	0.801294	0.065343	-0.10624	0.412403	1.03875	0.312918	0.857366	0.258837	0.602985	0.54657	0.735915	-2.2717	-0.769744	-1.04925	-2.47324	-1.05774	-1.47235				+	1	26	26	26	78.1	78.1	78.1	37.551	0	323.31	80130000	19	594	3.99289	0.00843636	Q9NZL9	Q9NZL9	6599
CAD protein;Glutamine-dependent carbamoyl-phosphate synthase;Aspartate carbamoyltransferase;Dihydroorotase	CAD	0.971471	1.1179	0.568109	0.531849	0.715153	-0.421759	-0.244463	-0.0217952	-0.141866	-0.272828	0.307416	0.176588	-0.0388545	-0.697464	-0.269188	1.09756	1.44149	2.25282	-1.51247	-1.20839	-0.272828	-1.90611	-0.587187	-1.58516				+	1	95	95	95	62.7	62.7	62.7	242.98	0	323.31	413790000	103	1819	4.45726	0.00504762	P27708	P27708	1639
Kelch-like protein 25	KLHL25	0.966091	0.716641	0.372388	0.978306	0.181355	0.586162	0.783338	0.822731	0.791306	0.678583	0.896803	0.444788	-0.0583234	0.482275	-1.83033	-1.95784	0.362083	-0.537323	0.417981	-0.169263	-0.0479876	-0.946009	-2.07816	-1.8556				+	1	3	3	3	10	10	10	65.923	0	99.67	4458600	38	70	2.45065	0.0493041	Q9H0H3	Q9H0H3	5925
Catechol O-methyltransferase	COMT	0.958345	0.595974	1.35382	0.959359	0.655589	1.01832	0.724211	0.73574	0.8054	0.213474	0.806351	1.16561	-0.13005	-1.72762	-0.336156	-0.00133638	-1.17164	-1.86748	-1.74098	-0.00457811	-0.223915	-1.17383	-0.797385	-0.817221				+	1	11	11	11	26.6	26.6	26.6	30.037	0	149.41	10586000	15	153	3.00757	0.0242362	P21964	P21964	1532
RAB6A-GEF complex partner protein 1	RIC1	0.954131	0.837006	0.357977	0.713501	0.837456	-0.273717	-1.05551	-2.8847	-2.18546	-1.49741	-0.351416	0.206054	0.457761	0.497765	-0.700707	0.762126	0.476777	0.660904	0.632123	0.208134	0.426255	0.657547	0.319685	-0.0562906				+	1	3	3	2	4.4	4.4	2.7	159.3	0	13.621	1420900	59	11	3.30034	0.0181667	Q4ADV7	Q4ADV7	3418
Carbonic anhydrase-related protein	CA8	0.949248	0.793823	0.706344	0.804333	-0.923596	0.618927	0.740191	0.513037	0.403345	0.494941	0.642792	0.803082	0.130089	-0.084045	0.216455	-3.46179	-1.74337	-0.910348	-0.108678	-0.796908	-0.331947	0.121054	0.32512	0.0979049				+	1	4	4	4	17.6	17.6	17.6	32.973	0	45.819	3429100	14	46	3.19685	0.0195926	P35219	P35219	1772
2-hydroxyacylsphingosine 1-beta-galactosyltransferase	UGT8	0.934423	1.15052	0.974731	1.14666	1.19474	0.607345	0.5051	1.13518	0.596415	0.673841	1.14507	0.328296	-0.150795	0.0550828	-0.941392	-1.37102	-0.805437	-0.721992	-0.244852	-1.41366	-1.08547	-1.04659	-0.58427	-2.08193				+	1	9	9	9	23.5	23.5	23.5	61.437	0	113.19	18336000	27	183	4.73809	0.00423881	Q16880	Q16880	3345
Platelet-activating factor acetylhydrolase IB subunit gamma	PAFAH1B3	0.928448	0.843608	0.674757	-0.434389	0.426926	-0.387704	0.790458	-0.578286	-0.431113	-0.928991	0.342086	0.603757	1.11944	0.325575	0.616584	0.241754	1.38621	1.71843	-0.53644	-1.31306	-0.54835	-2.10519	-0.765041	-1.98948				+	1	15	15	15	88.7	88.7	88.7	25.734	0	323.31	187400000	16	548	3.00678	0.0242039	Q15102	Q15102	3163
Lipopolysaccharide-responsive and beige-like anchor protein	LRBA	0.916819	-0.00330255	-0.230359	-2.02377	-0.948028	-1.69827	-0.129948	0.635076	0.194423	-0.537741	0.332257	-0.027244	1.46303	0.259368	0.712424	1.67724	1.29411	0.671717	1.17394	0.219384	-0.487312	-0.974642	-1.20223	-1.28693				+	1	41	41	37	18.3	18.3	18	319.1	0	323.31	55301000	138	472	3.77175	0.00991304	P50851	P50851	2100
Inositol-tetrakisphosphate 1-kinase	ITPK1	0.900722	0.270712	0.524098	0.235979	0.565141	0.312654	0.979717	1.15768	-0.16098	-0.0318557	-0.352688	-0.647802	0.251397	0.152171	0.169055	0.986925	0.960303	0.896691	0.334441	-0.726765	-1.63328	-1.07884	-0.819046	-3.24643				+	1	6	6	6	24.6	24.6	24.6	45.621	0	52.649	22319000	19	99	2.53597	0.0444116	Q13572	Q13572	2930
UDP-N-acetylhexosamine pyrophosphorylase-like protein 1	UAP1L1	0.887906	1.07368	0.835403	1.43168	0.867914	0.912528	1.31806	0.807368	0.488552	0.444834	0.163311	0.7598	0.189942	-0.848164	-1.40685	-1.57945	-1.01208	-1.33429	-0.224178	-0.107752	-0.0505122	-1.20519	-0.560278	-1.85223				+	1	8	8	8	24.7	24.7	24.7	57.03	0	69.993	6906900	28	92	5.17286	0.00297872	Q3KQV9	Q3KQV9	3394
Cyclin-dependent kinase 18	CDK18	0.880909	0.808709	-0.292761	-0.138086	-0.452621	-1.11123	0.115263	0.433654	-0.864553	-1.59532	-0.266203	-1.73878	0.446718	1.20503	0.308023	0.988293	1.99601	0.597374	0.147616	0.770822	0.964588	-0.769569	-2.01467	-0.41922				+	1	13	13	10	36.3	36.3	31.6	54.424	0	112.45	3650200	28	70	2.58294	0.0420166	Q07002	Q07002	2716
Hepatoma-derived growth factor	HDGF	0.878553	0.975317	0.401212	-0.879371	0.502307	-0.328896	-0.668573	-0.55266	-0.910366	-0.191249	-0.067265	-0.57595	0.60383	1.25677	0.58278	1.32232	0.841121	2.08943	0.846939	-1.41389	-1.00958	-1.74948	-0.645946	-1.30735				+	1	17	16	16	71.2	71.2	71.2	26.788	0	323.31	81376000	17	275	3.01914	0.0237937	P51858	P51858	2148
WD repeat and HMG-box DNA-binding protein 1	WDHD1	0.874032	0.899363	1.13496	0.0115894	0.43252	0.484289	0.112588	-0.024435	0.698978	0.717655	0.790449	1.36204	-0.483646	-1.54966	0.125914	-1.27147	-2.5883	-1.56249	-1.24043	0.199498	0.799668	0.429571	-0.593074	0.240393				+	1	45	45	45	51.7	51.7	51.7	125.97	0	323.31	59166000	59	631	3.05526	0.0228477	O75717	O75717	785
Cellular retinoic acid-binding protein 2	CRABP2	0.864755	0.437207	0.955985	1.13812	0.506729	0.926188	0.806573	0.243763	0.634865	0.775065	0.743794	0.933636	0.210643	-1.61656	-0.476555	0.81718	-0.773639	-0.046416	-0.76775	-0.64201	-0.868051	-0.473477	-1.95124	-2.3788				+	1	16	15	15	87.7	87.7	87.7	15.693	0	323.31	91120000	8	444	3.25607	0.018549	P29373	P29373	1670
Core histone macro-H2A.2	H2AFY2	0.861543	1.18363	1.11027	0.810661	0.788381	0.980918	0.863539	0.53889	0.654744	0.748025	0.801969	0.969395	-0.929825	-0.957659	-1.94273	0.448631	0.147883	-0.290186	-1.29154	-1.12052	-1.43847	-1.00387	-1.11275	-0.820919				+	1	17	17	16	54.3	54.3	54.3	40.058	0	323.31	68315000	19	249	8.37525	0	Q9P0M6	Q9P0M6	6630
Neurofilament medium polypeptide	NEFM	0.860877	0.872414	0.907539	1.02446	1.04444	0.973549	0.831017	1.07576	0.715091	0.821681	1.15513	0.938892	-0.551584	-1.97619	-0.993449	-0.820946	-1.2096	-0.711329	-0.365356	-0.826441	-1.10404	-0.646278	-0.931252	-1.08439				+	1	19	18	17	27.9	26.6	25.3	102.47	0	175.66	14023000	45	146	7.16195	0.000923077	P07197	P07197	1145
ATP-dependent RNA helicase DDX1	DDX1	0.860144	0.480235	0.529501	0.478918	0.42791	0.123012	1.02224	-0.351351	0.640057	-0.15969	0.696482	1.10836	0.333085	-0.931287	0.214344	0.288944	0.460065	0.889239	0.628545	-1.47747	-0.320229	-2.12749	-2.7482	-1.06536				+	1	58	58	58	75	75	75	82.431	0	323.31	361060000	39	1459	2.59638	0.041813	Q92499	Q92499	4852
Dual specificity protein kinase CLK3	CLK3	0.859054	1.62673	0.821239	-0.9471	-0.605559	-1.03642	-0.147532	0.288616	0.645308	0.563524	0.530841	1.54977	0.0532726	-0.0888275	0.016314	-0.444979	1.07048	-0.28879	1.3183	-0.213156	-0.750739	-2.61479	-0.988531	-1.21704				+	1	2	2	2	6	6	6	73.514	0	18.705	6990100	36	49	2.63405	0.0400117	P49761	P49761	2058
Chromodomain-helicase-DNA-binding protein 7	CHD7	0.857793	0.96525	0.501744	0.54781	0.744753	0.680604	1.11933	1.1786	0.512551	0.759857	0.635175	0.613742	-0.880195	-0.935919	-0.499303	0.59765	0.705525	0.417567	-1.21883	-1.03336	-1.84476	-1.26457	-1.67944	-1.48157				+	1	39	39	32	18.2	18.2	16	335.92	0	323.31	37639000	131	359	8.90337	0	Q9P2D1	Q9P2D1	6667
ATPase ASNA1	ASNA1	0.855656	0.915516	-0.0114337	-0.0276023	0.767289	-0.0391913	1.19211	1.60185	0.0968067	-0.140439	1.44316	0.0838226	-0.0104846	0.820883	-0.42626	0.0534636	0.287165	0.337009	-1.33179	-0.474909	-0.3521	-1.74322	-1.26983	-2.62748				+	1	16	16	16	67.5	67.5	67.5	38.792	0	323.31	89530000	15	454	2.99679	0.0241385	O43681	O43681	529
Rab GTPase-activating protein 1	RABGAP1	0.855561	-0.0111875	-0.25554	0.339281	0.822565	0.70221	0.596753	0.554232	0.756283	0.493499	0.628081	0.115243	0.175014	-0.920722	-0.100311	0.850101	0.211675	0.85538	-0.838851	-0.372439	0.310199	-3.66328	-1.24232	-0.861428				+	1	19	19	19	23.2	23.2	23.2	121.74	0	135.3	11971000	52	151	2.44644	0.0494879	Q9Y3P9	Q9Y3P9	7212
F-box/LRR-repeat protein 15	FBXL15	0.855454	0.794545	-0.0812469	0.551443	0.392999	0.274971	0.711658	1.03357	0.600979	0.457535	1.024	0.920233	0.432204	-1.70335	-0.349747	0.0300294	0.580812	0.671057	-1.35674	-0.456464	0.0954687	-1.3603	-1.48325	-2.63586				+	1	7	7	7	30.7	30.7	30.7	32.998	0	144.27	7497700	15	97	3.2747	0.0184365	Q9H469	Q9H469	6014
Protein kinase C alpha type	PRKCA	0.840053	0.14478	1.1911	0.398591	1.26844	0.657391	0.291231	0.801168	0.790292	1.05003	1.0875	1.25726	0.256046	-0.675765	-0.230658	-1.39248	-0.73701	-0.189571	-1.14023	-1.06074	-1.224	-1.88752	0.184492	-1.68039				+	3	8	8	8	14.4	14.4	14.4	76.749	0	19.003	2979000	33	37	3.62627	0.0122148	P17252;P05771;P05129	P17252	1437
Cellular retinoic acid-binding protein 1	CRABP1	0.837476	0.883097	0.801834	0.93274	0.695583	0.568139	0.820111	0.504558	0.788924	0.845703	0.797162	0.747228	-0.0330293	-1.49571	-0.464287	0.763622	0.130094	0.220828	-1.32749	-1.03685	-0.81968	-2.12807	-1.47288	-1.55911				+	1	19	19	18	89.8	89.8	89.8	15.565	0	323.31	192690000	10	729	6.82514	0.000888889	P29762	P29762	1677
BH3-interacting domain death agonist;BH3-interacting domain death agonist p15;BH3-interacting domain death agonist p13;BH3-interacting domain death agonist p11	BID	0.830765	0.291979	0.356385	-0.465603	0.794543	0.244422	-0.164234	0.700447	1.54831	1.30975	1.6978	0.993268	-0.333893	1.06858	-1.19746	-0.0532429	-0.384894	0.214054	-1.65638	-0.775623	-0.94455	-1.21092	-1.46877	-1.39474				+	1	14	14	14	64.1	64.1	64.1	21.994	0	249.31	31211000	10	193	3.02936	0.0236948	P55957	P55957	2276
Pleckstrin homology domain-containing family A member 7	PLEKHA7	0.830512	0.210064	0.87259	1.43361	0.818928	0.988054	-0.264722	0.616241	0.449537	1.41408	0.930008	1.59447	-1.08982	-1.30226	-0.408767	-0.78832	-0.768131	-0.554789	-1.96359	0.266429	-0.8646	-0.927022	-1.25934	-0.233169				+	1	6	6	6	10.7	10.7	10.7	127.13	0	71.637	2208300	68	41	3.81673	0.00965625	Q6IQ23	Q6IQ23	3750
Serine/threonine-protein kinase Nek9	NEK9	0.826678	0.613094	0.235546	1.07998	0.478575	0.463227	-0.746447	-0.301389	-0.181155	0.00650177	-0.581368	0.724539	-0.550298	-1.29044	0.364325	1.73378	1.37132	1.25888	-0.686781	0.265632	-0.178037	-0.627694	-2.27853	-1.99994				+	1	9	9	9	15	15	15	107.17	0	74.688	4939600	47	83	3.60352	0.0122278	Q8TD19	Q8TD19	4698
Selenocysteine lyase	SCLY	0.826106	0.485416	-0.0695383	0.551673	-0.325053	0.495148	1.6115	0.756957	0.671158	0.41032	0.882314	0.750343	0.41626	-0.640866	-0.824096	0.983495	0.55	0.588042	-0.807118	-1.1584	-1.18144	-2.089	-0.574579	-2.30865				+	1	18	18	17	55.3	55.3	49.9	48.148	0	214.86	17969000	24	288	3.97602	0.00842857	Q96I15	Q96I15	5236
Carnitine O-palmitoyltransferase 1, liver isoform	CPT1A	0.820793	0.84573	0.920604	1.10411	1.01976	0.602885	0.820783	0.881415	0.578204	0.983874	0.846816	0.65278	-0.521067	-1.04641	-1.05701	-1.93311	-1.9506	-1.77848	0.040482	-0.249938	-0.486787	0.0154819	-0.291792	-0.818523				+	1	11	11	11	18.5	18.5	18.5	88.367	0	157.56	15263000	37	119	9.13794	0	P50416	P50416	2086
Serine/threonine-protein phosphatase PGAM5, mitochondrial	PGAM5	0.803734	0.19879	1.49329	-1.22039	0.569253	0.104849	1.76408	0.241957	0.80758	1.07753	0.715654	1.01055	-1.97824	-1.87363	-0.969571	0.190731	-0.523215	0.0230882	-0.738116	-0.107064	-0.10796	-0.0285284	-1.57632	0.121947				+	1	16	16	16	52.9	52.9	52.9	32.004	0	238.91	26794000	20	254	2.63854	0.0398006	Q96HS1	Q96HS1	5232
Retinol-binding protein 1	RBP1	0.794487	0.700728	0.595963	0.368062	0.832356	1.30834	1.73392	1.33543	-0.0225592	0.150438	0.660363	0.637163	-1.2992	-0.677659	-1.35365	-0.460054	-1.05803	-2.31279	0.432728	0.15972	-1.3741	-0.11117	-0.438531	-0.601974				+	1	11	11	11	82.2	82.2	82.2	15.85	0	282.43	46403000	9	403	2.7955	0.0315599	P09455	P09455	1209
Cyclin-dependent kinase 6	CDK6	0.792799	-0.362396	1.0289	1.32705	0.366476	1.12574	0.863366	0.308747	0.57303	0.797923	0.799548	1.14799	-0.48668	-2.62891	-0.427503	-0.925111	-1.22023	-1.51256	-1.22324	0.487939	0.27183	-0.249747	-0.595332	-0.259629				+	1	11	11	11	46.9	46.9	46.9	36.938	0	82.861	17468000	19	173	2.53006	0.0445431	Q00534	Q00534	2588
FERM, RhoGEF and pleckstrin domain-containing protein 1	FARP1	0.791704	0.890159	0.613681	0.989785	1.03723	0.615609	0.745011	0.703803	0.829604	1.18416	1.08426	0.354229	-1.25988	-1.43731	-0.336858	0.204393	0.130504	-0.312755	-0.535896	-2.46653	-1.00885	-1.43408	-0.737266	-0.644706				+	1	23	23	23	31.1	31.1	31.1	118.63	0	215.75	27070000	51	209	4.46455	0.00518519	Q9Y4F1	Q9Y4F1	7252
5-oxoprolinase	OPLAH	0.785415	0.707881	0.659261	1.37077	1.30995	0.120816	-1.10627	0.247579	-1.27869	1.11592	1.467	0.0200168	0.305713	0.19559	-0.506712	0.913149	0.41249	-0.604653	0.0738813	-0.171436	-0.940863	-1.97096	-1.37379	-1.75207				+	1	5	5	5	6.8	6.8	6.8	137.46	0	20.059	1582500	53	26	3.07683	0.0227064	O14841	O14841	346
Proto-oncogene tyrosine-protein kinase Src	SRC	0.782367	0.493217	0.388858	0.547719	0.55585	-0.421377	0.274073	0.36532	-0.0600303	-0.717215	0.903708	-0.771933	0.925695	0.573628	0.816839	1.22211	1.31187	0.619624	-0.960168	-1.21581	-0.820067	-2.88302	-0.5374	-1.39386				+	1	18	11	11	44.2	34.3	34.3	59.834	0	58.165	4372800	28	88	3.07253	0.0227679	P12931	P12931	1326
Phosphate carrier protein, mitochondrial	SLC25A3	0.769029	0.067222	0.176841	0.274643	0.146472	0.227547	1.85342	1.36936	1.31739	1.19774	0.376164	0.914575	0.0778758	-2.10218	-0.144456	0.34652	-0.697914	-1.23788	0.0795431	-0.884583	-0.63356	-1.72538	-1.35822	-0.410166				+	1	14	14	14	33.7	33.7	33.7	40.094	0	122.42	40096000	18	208	2.79656	0.0315974	Q00325	Q00325	2585
Branched-chain-amino-acid aminotransferase, cytosolic	BCAT1	0.767275	1.29291	0.993674	-0.798317	0.733527	-0.0363253	0.368651	0.476064	0.265915	0.569658	0.889316	0.170672	0.287039	-0.606917	-0.0685217	0.000854611	-0.0449994	-0.191009	1.06529	-0.276521	0.00657626	-0.649878	-1.80985	-3.40509				+	1	15	15	15	41.7	41.7	41.7	42.966	0	323.31	117780000	18	431	2.59398	0.041769	P54687	P54687	2235
Calcium homeostasis endoplasmic reticulum protein	CHERP	0.763151	-0.596428	0.994948	0.388511	0.266923	0.436699	0.540373	-0.180135	1.90782	1.52614	0.899291	0.884906	-0.274559	0.683279	0.630434	-0.729708	-1.22947	-0.0613864	-0.986539	-0.966725	-0.285437	-2.04281	-1.68678	-0.882489				+	1	17	17	17	23.1	23.1	23.1	103.7	0	323.31	62346000	33	541	2.85095	0.0298333	Q8IWX8	Q8IWX8	4291
Four and a half LIM domains protein 2	FHL2	0.752643	-1.38842	-0.474574	-1.0302	-1.47412	-1.08956	-0.584554	-0.306031	0.214486	-0.204087	0.39891	-0.471205	1.1254	1.96151	1.50311	1.19839	0.883461	0.28151	0.747602	0.524854	0.51917	-0.264902	-1.66248	-1.1609				+	1	9	9	8	36.9	36.9	35.8	32.193	0	20.742	6052900	18	101	3.60416	0.0122803	Q14192	Q14192	3019
Intraflagellar transport protein 52 homolog	IFT52	0.749482	0.955268	0.0275014	0.731252	0.877836	0.239446	0.151254	0.977089	-0.464747	0.657145	0.831694	0.139947	-2.9209	-0.812809	-0.542475	-1.11678	-0.954414	-1.88668	0.736044	0.571243	0.916643	0.559234	-0.716675	0.294399				+	1	1	1	1	4.6	4.6	4.6	49.706	0	16.938	4284100	19	16	2.58886	0.0418599	Q9Y366	Q9Y366	7169
Neurofilament light polypeptide	NEFL	0.747608	0.478365	0.966165	0.792581	1.12786	1.05599	0.748175	1.06848	1.0031	0.953087	1.22638	1.0965	-1.4149	-0.959689	-0.863343	-1.18647	-0.885654	-1.50499	-0.911355	-0.333228	-0.740272	-0.98763	-0.377653	-1.0991				+	1	11	10	10	25.8	23.6	23.6	61.516	0	27.517	3811400	37	72	8.60011	0	P07196	P07196	1144
Superoxide dismutase [Mn], mitochondrial	SOD2	0.737431	-0.644983	0.858014	0.785836	0.484756	1.66963	1.08765	0.0164668	1.86847	-0.00760725	0.81125	1.39709	-0.963262	-0.89025	-1.25778	-0.571579	-0.586555	-0.1333	-1.20653	0.201947	-0.0235413	-1.42607	-1.56291	-0.644182				+	1	11	11	11	62.2	62.2	62.2	24.75	0	144.87	15266000	11	135	2.65054	0.0393947	P04179	P04179	1074
E3 ubiquitin/ISG15 ligase TRIM25	TRIM25	0.736202	1.01897	0.813769	0.846639	0.684308	0.923828	0.94856	0.616217	0.924277	1.06064	0.979822	1.1883	-0.38958	-0.771224	-0.96147	-0.985007	-1.11266	-1.14356	-0.0399293	-0.371209	-0.432348	-0.818343	-1.8655	-1.8507				+	1	26	26	26	38.4	38.4	38.4	70.973	0	305.79	43758000	31	375	8.48811	0	Q14258	Q14258	3035
Spectrin beta chain, non-erythrocytic 2	SPTBN2	0.735919	0.989037	0.608254	0.720443	0.486305	1.00887	0.668255	0.639177	1.08852	0.50125	1.19131	0.970223	-0.159315	-2.6878	-0.157409	-0.442697	-0.379048	0.320079	-1.0083	-0.847505	-0.331395	-1.23507	-1.40892	-1.27018				+	1	46	28	28	24.1	17.9	17.9	271.32	0	169.08	13341000	127	183	3.29421	0.0181443	O15020	O15020	373
60 kDa SS-A/Ro ribonucleoprotein	TROVE2	0.735166	-0.893105	0.587435	0.842599	-0.531116	0.538527	-0.673065	0.232736	1.04073	0.405358	0.238073	1.08112	-0.476064	0.678154	-0.464764	1.34217	0.970154	1.63379	-0.967338	-0.528783	-0.937599	-1.80141	-2.13506	-0.917719				+	1	34	34	34	62.6	62.6	62.6	60.67	0	323.31	63154000	29	652	2.73411	0.0350314	P10155	P10155	1257
Protein FAM160B2	FAM160B2	0.728016	1.5285	0.637584	1.13779	1.44242	0.633658	0.721401	0.326862	0.229476	0.704135	1.16551	0.418393	-1.27523	-0.968083	-2.45166	-0.984011	-0.227337	-0.437496	-1.55389	-0.0859996	-0.649095	-0.667818	0.0336921	-0.406814				+	1	4	4	3	8.7	8.7	8.2	82.339	0	58.497	2565800	35	34	4.21864	0.00710638	Q86V87	Q86V87	4150
Arf-GAP with GTPase, ANK repeat and PH domain-containing protein 3	AGAP3	0.724958	0.726568	0.690589	1.07204	1.60331	0.759582	0.659391	0.691479	1.06174	0.721019	-0.0301365	0.88303	-0.429756	-2.07378	-0.000778252	0.13343	-1.49942	0.1519	-0.45327	-0.950804	-0.797053	-0.887482	-0.775812	-1.98075				+	1	5	5	4	8.3	8.3	6.5	95.043	0	41.928	3568700	32	40	2.92889	0.0261304	Q96P47	Q96P47	5352
CLIP-associating protein 1	CLASP1	0.724514	1.77136	0.2178	1.69114	0.63795	0.194199	-0.243104	-0.429835	-0.723654	0.859588	1.2229	0.0916568	-0.176751	-0.537255	0.0149829	-0.211066	0.579497	0.405857	0.734028	-0.208233	-1.52314	-1.89454	-1.09639	-2.10151				+	1	44	44	40	36.1	36.1	33.6	169.45	0	323.31	48171000	93	521	2.58854	0.0417654	Q7Z460	Q7Z460	4052
Alpha-internexin	INA	0.717421	0.855383	0.765274	0.827247	0.881947	0.966053	1.2265	0.807375	0.292857	0.455322	1.28423	0.378022	-0.15499	-1.53645	-0.891391	-0.181066	-2.37866	-1.13123	-1.6126	-0.124286	-0.522362	0.0588438	-1.20079	0.217359				+	1	13	11	11	31.9	27.1	27.1	55.39	0	128.98	4262400	34	73	2.64165	0.0396588	Q16352	Q16352	3290
Prostaglandin reductase 2	PTGR2	0.716238	0.850986	0.774175	1.13642	0.811204	0.714745	0.829343	0.912236	0.79362	0.4737	0.660707	0.981467	-0.521257	-0.622372	-0.761986	-0.155454	0.0818664	-0.640047	-0.736639	-0.680458	-1.22585	-0.574383	-0.659924	-3.15834				+	1	7	7	7	42.2	42.2	42.2	38.499	0	209.21	4469400	15	67	3.5639	0.0126788	Q8N8N7	Q8N8N7	4481
Dedicator of cytokinesis protein 7	DOCK7	0.715297	0.777557	0.28083	0.393497	0.712296	0.0988155	-0.551464	0.401562	-0.178718	0.07687	0.153932	-0.816023	0.424982	2.14473	0.380042	0.556273	0.956166	-0.0369006	0.0855899	-0.902818	-0.0705929	-0.606289	-2.25593	-2.7397				+	2	24	24	24	17.4	17.4	17.4	242.56	0	253.53	11762000	109	183	2.53971	0.0442222	Q96N67;Q8NF50	Q96N67	5337
Sister chromatid cohesion protein PDS5 homolog B	PDS5B	0.714563	0.667756	0.20277	0.486798	1.02821	0.104468	-0.138249	0.171076	0.628344	-0.181053	0.186316	-0.043888	0.261272	0.28271	0.357342	1.7341	0.684246	1.17523	-2.21091	-1.2397	-0.670815	-2.40388	-0.272005	-1.52471				+	1	52	52	47	43.8	43.8	40.6	164.67	0	323.31	74204000	74	785	3.57145	0.0125926	Q9NTI5	Q9NTI5	6383
Argininosuccinate synthase	ASS1	0.713741	0.805227	0.788401	0.756206	0.781836	0.609926	0.638476	0.894897	0.768476	0.529306	0.771687	0.661294	-0.228855	-0.270489	-0.636497	0.0856488	-0.162418	-0.275215	-0.0569161	-0.779534	-0.352647	-1.46079	-1.16218	-3.41957				+	1	20	20	20	66.3	66.3	66.3	46.53	0	323.31	86807000	21	340	4.72756	0.00423529	P00966	P00966	1040
Dedicator of cytokinesis protein 1	DOCK1	0.709186	1.27915	0.0737076	0.33883	0.451477	0.535508	0.162824	0.749359	0.936661	0.387851	1.55785	0.58472	-0.266065	0.829168	-0.658705	-0.00289506	-0.0377288	-0.854112	0.579242	-0.233513	-0.997129	-2.13668	-1.85717	-2.13153				+	1	20	20	19	16.9	16.9	16	215.34	0	179.93	7191500	101	122	3.71445	0.010695	Q14185	Q14185	3015
Protein FAM118B	FAM118B	0.708936	0.236996	-1.11478	0.682664	-0.514548	-0.358323	-2.12511	-0.82772	-1.1341	-1.61732	-0.472572	-0.407541	0.805766	1.82762	0.367585	-0.143243	0.816445	0.783954	1.23602	1.28122	1.15951	-0.597323	-0.729224	0.135092				+	1	14	14	14	48.1	48.1	48.1	39.499	0	172.11	18015000	15	193	2.68755	0.0377846	Q9BPY3	Q9BPY3	5543
Desmoplakin	DSP	0.705767	0.70624	0.976071	0.942238	0.790824	1.04857	0.778928	0.643638	1.03624	0.95112	0.928513	1.11524	-0.801238	-1.96922	-1.2738	-0.490725	-1.27588	-0.827302	0.0682754	-0.478383	-0.954455	-0.0157267	-1.5253	-1.07963				+	1	181	181	181	64.9	64.9	64.9	331.77	0	323.31	280150000	163	1998	5.36348	0.00260465	P15924	P15924	1400
Fructose-bisphosphate aldolase A	ALDOA	0.699445	0.273424	0.969978	0.0936209	0.76309	1.43038	0.928164	0.333919	0.497673	1.24248	0.763625	1.5658	-0.498743	-0.000784845	-1.35158	-0.613201	-1.48694	-1.96459	0.63517	-1.18882	-1.02783	-0.882138	-0.896539	-0.285616				+	2	58	58	49	99.7	99.7	84.1	39.42	0	323.31	2572400000	23	2890	3.10753	0.0216769	P04075;P05062	P04075	1070
E3 ubiquitin-protein ligase HERC2	HERC2	0.694791	0.735595	0.0780833	1.47663	0.897918	0.950534	0.434806	0.104702	0.596085	0.0664351	0.406899	0.193809	0.0545858	0.365166	-0.539768	-0.551623	0.644928	0.991903	-0.0525603	-1.29841	-0.987163	-2.37724	-0.279865	-2.60624				+	2	25	25	25	8.6	8.6	8.6	527.22	0	199.15	12313000	226	194	2.74357	0.0346286	O95714;Q9BVR0	O95714	970
Vesicle-trafficking protein SEC22b	SEC22B	0.684477	0.102675	0.377321	0.805336	0.773866	0.607798	-0.139914	1.01668	0.440057	0.684772	0.883418	1.3127	0.207845	-1.42967	0.027694	-0.69926	-1.59679	0.0286243	-1.85998	-1.1589	-2.27262	0.522661	1.02702	-0.345813				+	1	6	6	6	34	34	34	24.593	0	142.43	9302600	14	110	3.22181	0.0189245	O75396	O75396	726
Probable phospholipid-transporting ATPase IH	ATP11A	0.676375	0.369196	1.6313	1.53853	0.208515	-0.334883	-0.248731	-0.669751	0.0936249	-0.164889	0.545255	0.0854791	-0.304471	-0.468383	-0.284448	1.06994	1.86433	1.52348	-0.907221	-0.893246	-1.59106	-1.22604	-0.921784	-1.59111				+	1	4	4	4	5.8	5.8	5.8	129.75	0	12.32	373500	52	6	4.18486	0.00720833	P98196	P98196	2580
Glutaminase kidney isoform, mitochondrial	GLS	0.669929	1.42908	0.614776	0.77047	0.687516	0.429968	0.855848	0.172783	-0.0778953	0.595268	0.898265	0.357293	-0.719358	-0.178009	-1.14628	-1.977	-1.32818	-1.04633	2.11518	-0.293822	-0.146235	-0.668518	-0.254466	-1.76029				+	1	26	26	25	46.8	46.8	46.8	73.46	0	323.31	53541000	35	418	2.58142	0.0420773	O94925	O94925	872
Chloride intracellular channel protein 4	CLIC4	0.656013	0.277195	1.19392	1.28278	0.981134	0.973095	1.38488	0.621814	0.534738	0.16974	1.08899	1.0958	-0.578827	-1.04626	-0.135038	0.0068621	-1.15485	-0.556093	-0.772801	-0.421822	-0.836165	-1.61913	-1.14235	-2.00364				+	2	27	27	25	92.9	92.9	89.7	28.772	0	323.31	429030000	15	936	5.20259	0.00304348	Q9Y696;O15247	Q9Y696	7350
Glucose 1,6-bisphosphate synthase	PGM2L1	0.654322	1.40057	0.368723	0.445483	0.695786	0.23548	0.528893	0.417952	0.696063	0.427027	0.950328	0.213323	0.569465	-1.39213	0.500238	-0.0227411	1.31631	0.233722	-0.265806	-1.52453	-0.974756	-1.6889	-1.94814	-1.83668				+	1	16	16	16	30.5	30.5	30.5	70.441	0	188.27	15021000	33	247	3.38785	0.0161978	Q6PCE3	Q6PCE3	3832
Serine/threonine-protein kinase DCLK1	DCLK1	0.652431	0.348938	0.539615	0.651978	0.706912	0.82037	0.606989	0.271295	0.687977	0.383546	0.627066	0.492639	-0.0938789	-2.53569	-0.41831	0.466312	0.501972	0.959673	0.178897	0.0325996	-0.582955	-2.55884	-1.06301	-1.67652				+	1	18	18	17	33.9	33.9	32.4	82.223	0	226.45	14792000	33	185	3.39014	0.016221	O15075	O15075	386
26S proteasome non-ATPase regulatory subunit 12	PSMD12	0.650557	1.79645	0.931705	-0.84684	1.02312	1.12813	0.769291	0.771266	0.807903	1.67253	0.622427	0.150955	-0.508782	-0.881764	-0.85264	-1.20089	-0.556991	0.071702	-1.47743	-1.12818	-0.241347	-0.133176	-1.12878	-1.43923				+	1	49	49	49	83.3	83.3	83.3	52.904	0	323.31	286020000	25	1757	2.50984	0.045551	O00232	O00232	224
Protein RCC2	RCC2	0.647826	1.65639	0.402417	1.14745	1.38664	0.443305	0.485411	0.389867	-0.13858	1.25827	0.605669	0.485888	-0.553816	-1.03862	-0.554912	-0.699975	-0.49125	0.7619	-2.69035	-1.39778	-1.02467	-0.427029	-0.363885	-0.290161				+	1	47	47	47	78.9	78.9	78.9	56.084	0	323.31	442270000	27	1434	3.6644	0.0116667	Q9P258	Q9P258	6654
STAGA complex 65 subunit gamma	SUPT7L	0.645609	0.922208	0.905662	0.643049	0.658449	0.602704	0.701103	0.355986	0.475413	0.926927	0.932872	0.660357	-1.83246	-0.773124	-1.97909	-2.1913	-0.846962	0.0438391	1.18217	-0.0928805	-0.0531118	0.0484545	-0.884967	-1.05091				+	1	1	1	1	6.5	6.5	6.5	46.192	0	7.5738	1797600	13	17	3.39246	0.0163111	O94864	O94864	856
Histone H3.3	H3F3A	0.644446	0.297934	1.12832	-0.17098	0.901352	0.804305	0.78468	0.553839	0.921708	0.57118	0.989322	1.2744	-1.21506	-2.4859	-1.15951	-1.31277	-1.06033	-1.38019	-0.511163	-0.587295	0.759804	0.258467	0.118516	-0.125061				+	1	21	4	4	71.3	36.8	36.8	15.328	0	323.31	700030000	4	605	4.50182	0.00501266	P84243	P84243	2565
Inosine-5-monophosphate dehydrogenase 1	IMPDH1	0.644007	0.404479	0.735949	0.84	0.817949	0.771622	0.958767	1.01344	0.985815	0.920387	1.02032	1.26854	-0.851106	-1.24034	-0.692048	-0.261879	-0.0682098	-0.146035	-2.33526	-0.461765	-1.05463	-1.3262	-1.31196	-0.631836				+	1	14	12	12	33.7	31.7	31.7	55.405	0	232.27	17404000	21	191	5.93486	0.00137931	P20839	P20839	1511
Sperm-associated antigen 5	SPAG5	0.642419	0.522783	1.44028	-0.124249	0.718284	0.596546	-1.24408	-0.511931	-0.364345	0.589639	0.791114	-0.197147	-1.01664	-1.72561	0.293257	1.36184	0.895827	1.32963	-1.18495	-1.77998	-1.27011	-0.976226	0.608378	0.605252				+	1	28	28	27	30.8	30.8	29.2	134.42	0	323.31	20592000	63	309	2.99887	0.024139	Q96R06	Q96R06	5385
Bromodomain adjacent to zinc finger domain protein 1A	BAZ1A	0.641885	0.538703	1.06402	1.06196	0.895656	0.979503	1.03893	0.588834	0.679775	1.10016	0.973111	0.9827	-0.811692	-2.15132	-0.814353	-0.254658	-0.154678	-0.271738	-0.433568	-1.36055	-1.34699	-0.622883	-1.48785	-0.834951				+	1	22	22	22	20.6	20.6	20.6	178.7	0	224.58	18017000	69	221	5.91923	0.00133333	Q9NRL2	Q9NRL2	6335
Aldehyde dehydrogenase family 16 member A1	ALDH16A1	0.634131	1.68827	0.325388	0.899445	1.6322	0.484575	0.851491	0.682378	-0.0272411	0.888281	1.14756	0.702334	-1.06847	0.00735796	-1.12525	-0.650589	-0.934503	0.0153522	-1.47002	-0.584741	-0.618628	-0.373408	-2.09618	-1.00975				+	1	16	16	15	28.8	28.8	27.6	85.126	0	323.31	34899000	24	270	3.25679	0.0185813	Q8IZ83	Q8IZ83	4349
E3 ubiquitin-protein ligase TRIM36	TRIM36	0.627613	0.711994	0.97362	0.388786	0.740218	0.387906	0.614299	1.09421	0.717338	0.777546	0.793703	0.792772	0.0708336	-0.280004	-0.0921612	0.157517	0.17427	-0.289725	-0.84604	-1.33164	-0.117894	-1.56912	-2.97125	-1.5248				+	1	5	5	4	10.4	10.4	7.8	83.013	0	12.762	2913700	43	32	5.77233	0.00145455	Q9NQ86	Q9NQ86	6280
Fructose-1,6-bisphosphatase 1	FBP1	0.625664	1.27723	0.980384	0.812688	0.924048	0.98948	0.84889	0.722869	0.323941	0.640844	1.24785	1.02655	-1.06061	-1.47298	-1.56657	-0.820814	-1.01108	-0.730153	-0.688066	-0.773312	-1.20756	-0.997537	-0.953125	0.861357				+	2	5	5	5	22.2	22.2	22.2	36.842	0	66.365	12705000	20	48	5.0902	0.00336	P09467;O00757	P09467	1210
Rho guanine nucleotide exchange factor 40	ARHGEF40	0.6231	0.627523	0.719105	0.696531	0.687987	0.358665	0.278367	0.625301	0.773499	0.756929	0.706398	0.456877	-0.227813	0.113032	0.0667723	0.356635	0.502014	0.778246	-0.727114	-0.596279	-1.2855	-3.0748	-1.76815	-1.44732				+	1	14	14	14	15.1	15.1	15.1	164.66	0	211.27	11986000	70	142	6.34054	0.00112	Q8TER5	Q8TER5	4734
Chromobox protein homolog 5	CBX5	0.618133	0.676741	0.73521	-0.330251	0.00876887	0.134659	-0.086837	0.0582483	-0.194786	-0.912299	-0.557976	-2.15347	0.0464206	0.393769	1.23513	2.23394	0.464996	1.46364	-1.88545	-1.1345	-0.596389	0.53234	-1.03385	0.28382				+	1	24	24	23	88	88	88	22.225	0	311.1	66729000	10	477	2.93599	0.0260146	P45973	P45973	1942
Ubiquitin-fold modifier-conjugating enzyme 1	UFC1	0.613521	-0.207427	0.423019	-0.181507	0.0264113	0.234101	0.308008	0.711444	0.969205	0.969493	0.734346	0.995592	0.0506585	-1.56906	0.74446	1.13906	0.926309	1.11496	-2.13281	-1.44246	-0.780984	-0.9011	-1.19185	-1.55339				+	1	11	11	11	84.4	84.4	84.4	19.458	0	140.06	34674000	8	238	3.79071	0.00983459	Q9Y3C8	Q9Y3C8	7194
Spectrin alpha chain, non-erythrocytic 1	SPTAN1	0.611981	1.01131	0.944413	0.447024	0.911125	0.715399	0.536211	0.791887	0.89527	0.773253	1.13949	0.802798	-1.17583	0.598727	-0.755053	-0.522849	-0.369015	0.176529	-2.167	-1.1654	-1.37527	-1.84576	-0.0843368	-0.894902				+	1	294	294	293	88.2	88.2	87.8	284.54	0	323.31	1357400000	143	6652	3.96039	0.00848276	Q13813	Q13813	2966
N-acetylserotonin O-methyltransferase-like protein	ASMTL	0.611638	-0.591722	-0.532347	0.560517	-0.287771	-0.538082	-1.69045	-1.75001	-1.16844	-1.45529	-0.0393553	-0.677704	1.65446	1.23193	0.806776	1.01037	0.741432	1.01861	-0.426985	0.624188	1.26087	-1.14058	0.674067	0.103868				+	1	33	33	33	64.6	64.6	64.6	68.856	0	323.31	78520000	28	721	2.81415	0.0311572	O95671	O95671	965
RNA-binding protein Musashi homolog 1	MSI1	0.603983	0.483838	0.701062	0.728788	0.671379	0.639099	0.612226	0.616048	0.747161	0.737925	0.788422	0.638936	-0.969648	-0.0213419	-0.46832	0.380607	0.43674	0.51948	-1.11762	-0.75561	-0.113439	-1.13361	-1.474	-3.25211				+	1	13	13	12	59.7	59.7	56.4	39.124	0	84.402	13991000	13	113	4.64192	0.00473239	O43347	O43347	488
Oxidoreductase HTATIP2	HTATIP2	0.601217	0.308116	-0.135269	0.943386	0.531948	1.65816	0.0646273	1.38045	0.0682121	0.130144	1.14253	1.11448	-0.258381	-1.44933	-0.243869	0.268524	-0.625331	0.494125	-0.719685	-0.338176	0.0903886	-1.23432	-0.937725	-2.85422				+	1	19	19	18	74.4	74.4	74	27.049	0	56.763	12844000	15	130	2.58993	0.0418876	Q9BUP3	Q9BUP3	5693
Putative N-acetylglucosamine-6-phosphate deacetylase	AMDHD2	0.597389	0.436295	0.915764	1.16258	0.958701	0.55895	0.781537	0.294303	0.830953	0.744323	0.930543	0.997188	-0.284618	-2.32398	-0.149622	-0.316145	0.380387	0.58676	-1.05609	-0.735059	-1.18238	-1.30397	-1.85614	-0.967663				+	2	7	7	7	25.7	25.7	25.7	43.747	0	138.77	10863000	16	149	3.96825	0.00842105	Q9Y303;H3BQ15	Q9Y303	7158
Kinesin heavy chain isoform 5C	KIF5C	0.595653	1.08675	1.17303	1.13358	1.10873	-0.0472931	-1.31059	-0.644088	-0.466226	0.448928	0.820172	0.794704	-0.0729841	-0.890691	0.868342	0.450242	0.312433	0.142671	-1.1194	0.326691	0.509621	-2.5554	-1.59915	-1.06573				+	1	50	32	30	52.5	40	37.3	109.49	0	305.22	26696000	58	372	3.0501	0.0227805	O60282	O60282	582
Sal-like protein 3	SALL3	0.592527	0.602459	0.919586	1.14335	0.732609	0.686445	0.517042	0.480665	0.620701	0.597534	1.03035	1.07874	-0.0829578	-2.75442	-0.80943	-0.0651287	-0.293885	-0.323425	0.250179	-0.700462	-0.858961	-0.0466514	-1.19958	-2.11727				+	1	9	6	6	8.4	6.5	6.5	135.34	0	70.336	3860900	47	48	2.49287	0.0468615	Q9BXA9	Q9BXA9	5770
Histone acetyltransferase KAT8	KAT8	0.591835	0.471899	0.768379	-0.491908	0.374953	-0.325553	1.22816	-0.689964	1.34608	1.5272	-0.0168278	0.85329	-2.87594	-1.65678	-0.947548	-0.843074	-0.883495	-0.311563	0.722886	0.289199	-0.0171075	0.25389	0.0729389	0.559039				+	1	10	10	10	26.2	26.2	26.2	52.402	0	49.487	6496800	26	80	2.62293	0.0400344	Q9H7Z6	Q9H7Z6	6098
SWI/SNF complex subunit SMARCC1	SMARCC1	0.590156	1.37545	0.538229	-0.758209	0.719726	0.149672	0.597364	0.301215	0.731561	-0.443135	1.03517	1.16595	-0.417664	-0.064053	-0.116608	0.676901	0.621137	1.1962	-0.229146	-1.33079	-1.40555	-0.936368	-1.445	-2.55221				+	1	69	69	51	54.4	54.4	46.7	122.87	0	323.31	154830000	49	1104	3.13879	0.0208929	Q92922	Q92922	4947
Huntingtin-interacting protein 1-related protein	HIP1R	0.58973	0.614911	0.848757	1.23933	0.814788	1.14839	0.850169	0.874748	0.849059	0.831781	0.944108	1.00618	-0.272586	-1.98453	-1.06597	-0.621846	-0.87068	-1.24935	-1.85067	-0.0956063	-0.238741	-0.695071	-0.754382	-0.912506				+	1	20	18	18	26.5	25	25	119.39	0	323.31	24000000	63	219	4.52335	0.00492308	O75146	O75146	679
Zinc finger protein 483	ZNF483	0.589396	-0.462362	0.833703	0.567098	-0.0825786	-0.0740748	-1.27175	-1.50583	-1.17414	-0.638806	-1.13635	0.668953	-0.0130025	0.350103	0.965124	-1.09142	-1.39425	-0.816779	2.20691	0.25509	1.59416	0.379012	0.0180068	1.23378				+	1	28	28	27	45.7	45.7	45.7	85.097	0	166.73	30843000	40	355	2.77831	0.0325419	Q8TF39	Q8TF39	4741
Neuron navigator 1	NAV1	0.580786	0.833692	0.140697	0.138093	0.47593	-0.224651	-0.446193	0.585288	0.0565924	0.440246	0.875313	0.829545	-0.209178	0.249435	-0.152045	0.751543	1.21886	2.03663	-1.27903	-1.47726	-0.858912	-2.55608	-0.896898	-1.11241				+	1	45	45	45	33.1	33.1	33.1	202.47	0	323.31	29924000	100	380	4.3636	0.00591111	Q8NEY1	Q8NEY1	4590
Plasma membrane calcium-transporting ATPase 1	ATP2B1	0.573292	0.207226	0.954769	0.536778	0.152865	0.441895	1.10888	0.622283	0.781389	0.976831	0.919414	0.895479	0.163878	1.06273	-0.14428	-0.366067	-0.470646	-0.483658	-0.419558	-1.53286	-0.202166	-1.14946	-2.39505	-2.23397				+	1	16	16	7	18.2	18.2	10.4	134.68	0	109.86	11174000	50	152	5.02873	0.00339623	P20020	P20020	1493
Beta-crystallin B1	CRYBB1	0.572975	1.74947	1.66499	-0.313242	0.512868	-1.20543	1.53219	1.08686	0.102425	-0.588495	-0.353841	-1.05855	0.101683	-1.4978	-0.144324	1.12784	0.533402	0.636016	0.149571	-0.434838	-0.426997	-1.86332	-0.846413	-1.03704				+	1	2	2	2	13.9	13.9	13.9	28.023	0.00030446	4.1883	245500	15	3	2.92248	0.0261727	P53674	P53674	2206
Eukaryotic translation initiation factor 2-alpha kinase 4	EIF2AK4	0.570159	0.123752	-0.0500773	0.258215	1.04835	0.727207	1.18596	1.10246	0.245267	0.546934	0.797516	0.114165	-0.153291	-1.91252	0.165498	1.35899	0.791737	0.584451	-1.16132	-1.10436	-2.1511	-0.677816	-1.55794	-0.852214				+	1	31	31	31	20.4	20.4	20.4	186.91	0	152.45	16283000	80	301	3.42637	0.0155028	Q9P2K8	Q9P2K8	6684
Tubulin beta-6 chain	TUBB6	0.563509	0.591846	0.925072	0.966434	0.636769	0.999411	0.536838	0.731365	0.980791	0.858006	0.657753	1.06155	-0.177416	-1.38837	-0.70786	-0.425754	-0.195038	-0.669174	-3.00676	-0.0872444	-0.201426	-1.29002	-0.325131	-1.03516				+	1	32	16	16	76.5	48.2	48.2	49.857	0	323.31	53260000	20	253	2.45627	0.0490073	Q9BUF5	Q9BUF5	5682
Transcription initiation factor IIB	GTF2B	0.562096	-0.949346	0.144056	-1.16767	-0.655455	-0.155162	0.863058	-0.27163	-0.124719	-0.0323616	-0.157395	0.00920379	-0.660418	-0.506158	-0.51779	-0.470243	-0.736288	-0.27583	-1.11511	-0.0319989	0.126175	1.68553	0.926825	3.51063				+	1	13	13	13	39.9	39.9	39.9	34.833	0	281.1	38842000	18	205	2.49525	0.0466263	Q00403	Q00403	2587
Transcription activator BRG1	SMARCA4	0.549551	0.986581	0.116398	-0.728201	0.496488	0.0717294	0.728907	0.394424	-0.462494	0.152046	0.00912468	-0.240195	-0.205574	0.916633	0.612565	0.812096	1.76123	1.76135	-1.65	-1.75508	-0.972521	-1.2983	-0.229417	-1.82734				+	1	54	54	34	33.9	33.9	22.1	184.64	0	323.31	108170000	63	810	3.62083	0.0121854	P51532	P51532	2123
Proteasome-associated protein ECM29 homolog	ECM29	0.546357	1.50455	0.883513	0.536647	0.410259	0.622923	0.138906	0.154604	-0.0366268	0.624117	0.490925	0.33169	-0.57808	0.889258	-0.449179	-2.15	-2.20648	-2.00673	0.542116	-0.640936	1.01214	-0.862984	0.704482	-0.46147				+	1	98	98	98	60.7	60.7	60.7	204.29	0	323.31	269570000	93	1828	3.80003	0.00957576	Q5VYK3	Q5VYK3	3659
1-phosphatidylinositol 4,5-bisphosphate phosphodiesterase delta-1	PLCD1	0.543508	0.596189	0.216725	0.795905	0.848498	0.517427	0.324224	0.693167	0.463205	0.373108	0.667472	0.898728	0.20026	-0.757777	-1.27254	-2.45149	-2.27383	-1.59315	1.34834	0.423993	-0.507635	0.253736	0.136829	-0.44489				+	1	11	11	11	19	19	19	85.664	0	241.27	7875600	34	106	4.40547	0.00536364	P51178	P51178	2115
Kinetochore protein Nuf2	NUF2	0.535345	-0.308615	-0.403468	0.514957	0.614119	0.848315	-0.366217	0.621854	0.548463	0.314232	0.834081	-0.0967844	-0.441975	0.0533818	-0.336851	1.70785	0.992286	2.03809	-1.55817	-1.24086	-1.02898	-1.60546	-1.82429	-0.411302				+	1	16	16	16	40.3	40.3	40.3	54.303	0	191.07	15161000	27	196	4.62031	0.00459459	Q9BZD4	Q9BZD4	5826
High mobility group protein B2	HMGB2	0.526375	0.721129	0.147795	1.66505	0.0068137	0.385937	0.672802	0.10877	0.804546	0.766746	0.813081	0.295802	-0.434384	-2.48741	-0.538564	0.982705	0.452876	1.05319	-0.0536711	-0.813281	-0.96471	-1.41668	-0.785246	-1.90967				+	1	24	15	15	55	36.8	36.8	24.033	0	141.43	106190000	6	390	2.944	0.0257941	P26583	P26583	1621
TATA-binding protein-associated factor 172	BTAF1	0.525593	0.0475481	0.242103	0.161163	0.146532	-0.35011	0.7693	0.53404	1.01159	0.307893	1.03839	0.444431	0.10248	-0.588819	0.0652794	0.904699	0.0909217	0.775382	1.08486	-0.66513	-0.0549186	-3.00093	-1.37646	-2.21584				+	1	26	26	26	21.1	21.1	21.1	206.89	0	246.04	18448000	85	244	4.0871	0.00765385	O14981	O14981	370
Septin-6	2006-09-01	0.523239	0.89889	1.39515	1.22444	1.15141	0.827811	0.634443	0.76316	-0.0130102	0.695498	0.887077	0.965908	0.116747	-1.45701	-0.425148	-0.892083	-1.42418	-0.781683	-0.875149	-2.37083	-0.917404	-0.345431	-0.249386	-0.332458				+	1	22	11	11	52.5	29.5	29.5	49.716	0	193.41	14764000	21	129	4.45627	0.00498824	Q14141	Q14141	2998
Epiplakin	EPPK1	0.523004	0.205744	-0.447069	0.21021	-0.60003	0.0922872	0.442155	-1.42565	-0.327688	-0.367982	-0.247987	-0.393852	0.428278	-0.0221663	-1.3689	-1.01805	-1.23155	-1.43244	1.89054	2.59494	1.03572	0.877866	0.738715	-0.156098				+	1	89	82	81	56.8	51.1	50.7	555.65	0	323.31	84354000	273	829	2.83736	0.0305103	P58107	P58107	2310
Suppressyn	ERVH48-1	0.520871	-0.247192	0.09582	-0.446072	-0.262119	0.197708	0.680947	-0.148838	0.545138	0.959012	-0.33564	1.1173	0.931342	-0.109237	0.926089	-3.16973	-1.87336	-1.30284	-0.461228	0.179662	1.09219	-0.125995	0.419248	0.816919				+	1	3	3	3	23.1	23.1	23.1	18.128	0	43.359	3320100	11	44	2.80402	0.0314737	M5A8F1	M5A8F1	200
N-acylneuraminate cytidylyltransferase	CMAS	0.506257	-0.175966	-1.08666	0.344917	-0.26826	-0.693012	-1.06556	-0.442343	-1.8005	-1.00071	-1.62076	-0.829941	0.123148	0.438967	0.963044	1.0402	1.24456	1.05876	0.236422	-0.207505	-0.051949	-0.397681	1.97593	1.70864				+	1	16	16	16	45.9	45.9	45.9	48.379	0	54.761	11153000	23	125	2.54318	0.044117	Q8NFW8	Q8NFW8	4620
Tumor suppressor p53-binding protein 1	TP53BP1	0.50039	0.83778	0.213006	0.756311	0.546029	0.626261	0.269459	0.503968	-0.0643038	0.469991	0.605403	0.628226	-0.549598	1.34772	-0.00238733	0.662342	0.632001	0.982817	-1.08329	-0.69618	-0.97353	-2.2193	-2.01944	-1.97367				+	1	36	36	36	28.4	28.4	28.4	213.57	0	323.31	24454000	89	289	5.88218	0.00129032	Q12888	Q12888	2796
Undifferentiated embryonic cell transcription factor 1	UTF1	0.500186	0.717368	0.681156	0.665258	0.837537	0.754159	0.619552	0.63223	0.663298	0.595495	0.661791	0.699875	-0.0402111	-0.86131	-0.571419	-2.43606	-2.19491	-2.36678	0.253454	0.0889599	0.129013	-0.161582	0.116928	0.016013				+	1	17	17	17	34.3	34.3	34.3	36.438	0	178.87	36991000	16	267	11.5112	0	Q5T230	Q5T230	3572
Fascin	FSCN1	0.499351	1.36789	0.589318	0.942293	0.944489	0.713792	0.98996	0.455555	1.01865	1.0209	1.23684	0.858306	-0.608221	-0.965336	-1.11713	-0.483988	-1.38554	-1.57949	-0.952251	-1.06282	-0.689989	-0.0213613	-0.0403889	-1.73083				+	1	74	74	74	97.4	97.4	97.4	54.529	0	323.31	1111700000	28	2436	4.67136	0.00445714	Q16658	Q16658	3319
Eukaryotic translation initiation factor 5	EIF5	0.49811	0.252881	1.12051	-0.212823	0.490353	1.07045	1.53307	0.586247	1.03813	0.9703	0.719338	0.619169	-0.280509	0.433779	0.472867	-1.14095	-2.07368	-0.323957	-1.05062	-2.30916	-0.156807	-0.626368	-0.876633	-0.753697				+	1	30	30	30	57.3	57.3	57.3	49.222	0	323.31	106840000	22	481	3.00434	0.0242031	P55010	P55010	2247
TAR DNA-binding protein 43	TARDBP	0.493461	0.647228	-0.537776	-0.570786	0.236379	-0.539096	0.0355339	-0.241693	0.269095	-0.979742	0.0999471	-0.219856	1.20865	2.13519	0.535705	0.849324	0.992775	1.18001	-0.416192	-0.111932	-0.114542	-2.86105	-0.692022	-1.39862				+	1	33	33	33	64	64	64	44.739	0	323.31	228710000	13	899	3.08664	0.0223932	Q13148	Q13148	2845
Very-long-chain 3-oxoacyl-CoA reductase	HSD17B12	0.469285	0.708211	0.692728	0.810699	1.18444	0.630992	1.50278	1.2417	1.07496	0.933979	1.22767	-0.155156	-0.968771	0.491079	-0.714897	-1.17158	-1.17536	-1.54483	-1.28942	-1.20303	-0.765953	-0.400149	-0.94059	-0.638786				+	1	15	15	15	46.5	46.5	46.5	34.324	0	323.31	102520000	15	353	5.3039	0.00266667	Q53GQ0	Q53GQ0	3453
Tryptophan--tRNA ligase, mitochondrial	WARS2	0.468845	0.848943	0.411234	0.202423	0.537569	-0.302374	0.357563	0.502503	0.0483598	0.424188	0.823047	0.157064	-0.0159124	0.687262	0.213802	-0.049081	0.253807	0.289089	0.378528	0.35435	0.712541	-3.23743	-1.96041	-2.10592				+	1	4	4	4	25.8	25.8	25.8	40.146	0	67.603	3154900	17	34	6.32275	0.00107692	Q9UGM6	Q9UGM6	6778
Phosphatidylinositol N-acetylglucosaminyltransferase subunit A	PIGA	0.466524	-0.4729	1.00237	1.28188	0.345126	1.31667	0.242508	-0.0590012	0.162168	-0.103831	-0.773657	-0.315362	-2.53781	-0.618968	-2.62488	0.254258	0.993868	0.676028	0.272902	0.597645	0.371428	-0.975512	-0.193518	0.69206				+	1	2	2	2	7.4	7.4	7.4	54.126	0.0039199	1.5375	932600	24	12	2.85248	0.0298118	P37287	P37287	1835
Paxillin	PXN	0.459921	-0.407384	-0.68564	-0.36803	-0.33335	-0.68564	-1.04305	-0.668868	-0.566357	-1.06398	-0.892771	-1.25147	0.852322	0.475049	0.575624	0.004405	0.0051339	-1.62354	1.21932	2.64695	1.48079	0.689762	0.981696	0.199101				+	1	22	22	22	51.9	51.9	51.9	64.505	0	323.31	61960000	29	472	4.08071	0.00758095	P49023	P49023	2012
Protocadherin Fat 1;Protocadherin Fat 1, nuclear form	FAT1	0.455319	0.521986	0.451383	0.786906	0.570256	0.13241	-0.855464	-0.0133751	-0.648802	0.13219	0.163569	-0.879023	0.727814	1.16835	0.0480441	-0.877535	-2.68385	-2.62336	0.538635	0.362794	1.1409	0.510316	0.802486	0.0680601				+	1	7	7	7	2.8	2.8	2.8	506.27	0	23.237	1099600	192	34	3.81165	0.0096124	Q14517	Q14517	3052
Pre-B-cell leukemia transcription factor-interacting protein 1	PBXIP1	0.450678	-0.16531	0.201791	-0.264412	0.646562	-1.33676	-0.534319	0.192183	-0.297902	-0.166973	0.120352	-0.247108	1.50149	1.35864	0.728413	1.60449	0.855267	1.38964	0.672279	-1.51529	-0.978311	-1.92556	-1.00931	-1.28053				+	1	6	6	6	14.8	14.8	14.8	80.642	0	126.15	6714700	30	85	2.9072	0.0268185	Q96AQ6	Q96AQ6	5028
Protein argonaute-2	AGO2	0.442979	1.87748	0.300797	0.0780445	0.0748751	-0.206854	-0.0896381	-0.436688	0.291184	0.512172	0.389825	0.0304802	1.17691	1.82226	0.26991	0.744718	0.192381	0.433245	-0.06181	-1.36165	-1.01469	-1.96453	-1.73597	-1.76543				+	1	22	22	17	35.9	35.9	28.3	97.207	0	117.53	26943000	51	206	4.09596	0.00780198	Q9UKV8	Q9UKV8	6918
Lamin-B2	LMNB2	0.440844	0.444285	0.716618	0.670934	0.64658	1.13882	-0.255931	-0.510734	0.750541	0.520551	-0.295261	0.947127	-0.3563	-1.89762	-0.815776	-0.523066	-0.158391	-0.986217	-2.37483	-0.914354	-0.814169	1.61415	0.586956	1.42524				+	1	81	74	74	71.9	67.7	67.7	69.948	0	323.31	299550000	37	1457	3.21749	0.0191362	Q03252	Q03252	2658
POZ-, AT hook-, and zinc finger-containing protein 1	PATZ1	0.437855	0.380213	0.170988	0.746448	-0.257512	0.228078	0.440823	0.806539	0.627149	0.959637	2.39619	0.444179	-0.731243	-2.51302	-0.798482	0.185008	0.899702	0.466672	-0.881006	-1.56351	-0.452126	-1.24626	-0.207296	-0.539028				+	1	12	11	11	21.3	20.1	20.1	74.059	0	41.22	6466100	37	138	2.92937	0.0262255	Q9HBE1	Q9HBE1	6185
BEN domain-containing protein 3	BEND3	0.431537	1.05216	0.739467	-0.741421	0.434957	0.473653	0.330179	0.76421	0.509995	0.203376	0.881224	0.654151	0.011566	1.293	0.295782	0.322508	-0.156453	0.539821	-0.20654	-2.32247	-0.0963069	-1.61094	-1.38006	-2.4234				+	1	20	20	20	32.4	32.4	32.4	94.474	0	150.09	16855000	47	225	2.80906	0.0314133	Q5T5X7	Q5T5X7	3584
2-deoxynucleoside 5-phosphate N-hydrolase 1	DNPH1	0.427366	1.05316	0.0915316	0.461142	-0.0667271	-0.583231	0.559225	0.114185	-0.0611757	0.4993	0.270633	0.534374	0.834203	0.461365	0.198513	1.12456	0.668793	1.12039	-0.816985	-0.274287	-0.628241	-1.26643	-1.26509	-3.45658				+	1	8	8	8	58.6	58.6	58.6	19.108	0	251.55	16643000	8	104	3.61186	0.0123377	O43598	O43598	515
AN1-type zinc finger protein 5	ZFAND5	0.425953	0.305575	0.973991	0.545693	0.606559	1.56427	0.984119	1.13305	0.764277	0.557208	0.575772	1.27476	0.0809411	-2.00175	0.00219114	-0.820081	-0.316128	-0.168964	-1.51223	-1.68102	-0.423708	-0.494382	-1.62759	-0.7485				+	1	6	6	6	45.1	45.1	45.1	23.132	0	250.99	6595900	10	99	3.02231	0.023761	O76080	O76080	837
Tumor necrosis factor receptor superfamily member 16	NGFR	0.413761	0.775587	0.715295	0.611227	0.865447	0.535066	0.569643	0.782046	0.640221	0.581035	0.782823	0.842824	-0.318711	0.881121	-0.712464	-0.840752	-0.53066	-0.885966	-0.775822	-3.33339	-1.40519	-0.502147	0.431288	-0.122287				+	1	2	2	2	11	11	11	45.183	0	51.849	1907500	15	39	3.20057	0.0196822	P08138	P08138	1177
BTB/POZ domain-containing protein KCTD14	KCTD14	0.411021	-0.593938	-0.77512	-0.201401	-0.713899	-0.542434	-1.10678	-0.574544	-1.50272	-0.734924	-0.710426	-1.18018	1.09453	0.975081	1.23172	0.804551	1.63035	1.46859	-0.379278	1.52731	1.04351	-0.322722	0.477172	-1.32547				+	1	10	10	10	50.6	50.6	50.6	29.591	0	59.51	13840000	15	106	3.25901	0.0186535	Q9BQ13	Q9BQ13	5547
Midasin	MDN1	0.410968	-0.309078	-0.70202	-0.372591	-0.759181	-1.10434	-0.133443	-0.900713	-0.226615	-0.693835	-0.689295	-1.3254	1.03192	2.1726	0.57745	-0.841146	-0.596117	-0.797465	2.54437	0.37399	0.672007	0.340539	1.30974	0.0176447				+	1	216	216	215	47.5	47.5	47.5	632.81	0	323.31	384800000	282	3215	2.71636	0.0360872	Q9NU22	Q9NU22	6392
Mannosyl-oligosaccharide glucosidase	MOGS	0.407114	0.152382	-0.408381	0.755445	-0.552163	-1.1044	0.532174	-0.28783	-0.0548245	-0.931261	-0.317428	-0.144317	1.12438	1.55279	0.691516	-0.0906216	0.693552	1.10335	1.61289	0.31691	0.286289	-1.09842	-1.69803	-2.54111				+	1	24	24	24	38.6	38.6	38.6	91.916	0	318.74	24549000	44	245	2.9147	0.026595	Q13724	Q13724	2959
FYVE and coiled-coil domain-containing protein 1	FYCO1	0.402963	-0.880196	-1.02464	-0.0748205	-0.441121	-0.840577	-0.366854	0.0109891	-0.41528	-1.21111	-0.798523	-0.880196	1.03134	1.83627	1.54042	2.13801	0.232512	0.835829	1.44958	-0.472199	0.146588	-0.997499	-1.20276	-0.0187213				+	1	7	7	7	8.1	8.1	8.1	166.98	0	58.346	6916200	84	46	2.66709	0.0385225	Q9BQS8	Q9BQS8	5575
Ribose-5-phosphate isomerase	RPIA	0.398211	0.0168808	0.0351059	-0.739624	-0.903577	-0.544281	0.903991	0.596983	1.14484	0.473628	0.937051	1.01277	0.246007	-0.655185	0.517535	0.134298	0.39694	0.890031	0.830673	0.242397	-0.0077306	-2.45709	-2.74398	-0.72588				+	1	2	2	2	11.9	11.9	11.9	33.269	0	92.6	6347800	19	70	4.0889	0.00772816	P49247	P49247	2017
Beta-arrestin-1	ARRB1	0.396287	0.361026	0.425814	0.869725	0.690661	0.52872	0.108856	0.6099	0.446554	0.643193	0.42796	0.34632	0.0969367	-0.668677	-0.279093	-2.08857	-2.01331	-3.13231	0.146237	0.547798	0.271922	0.464682	0.513958	0.285416				+	2	22	22	21	55.3	55.3	55	47.065	0	323.31	117470000	21	513	7.77214	0	P49407;P36575	P49407	2027
Lysosomal alpha-mannosidase;Lysosomal alpha-mannosidase A peptide;Lysosomal alpha-mannosidase B peptide;Lysosomal alpha-mannosidase C peptide;Lysosomal alpha-mannosidase D peptide;Lysosomal alpha-mannosidase E peptide	MAN2B1	0.396224	0.287436	0.742043	0.37005	-0.448623	0.706789	1.05646	1.34122	0.865831	0.484549	0.472811	1.08458	0.247551	0.187138	-1.62439	-0.0957229	-0.199182	-1.76149	0.682912	0.0858033	0.413191	-1.77418	-1.44813	-2.07288				+	3	12	12	12	17.7	17.7	17.7	113.74	0	121.79	9490100	50	92	3.2481	0.0184272	O00754;M0QZ24;M0R2P5	O00754	285
Adenylosuccinate synthetase isozyme 2	ADSS	0.393371	0.6915	-0.104112	-0.344906	0.428793	-0.348877	0.113546	0.0309562	-0.493988	-0.313924	-0.156589	0.255821	0.418191	-0.780089	-0.162378	-0.962865	-2.69762	-1.05186	2.62323	1.69216	0.640343	0.252195	0.693193	-0.816078				+	1	28	28	27	62.9	62.9	61.4	50.097	0	323.31	307860000	20	982	2.56365	0.0426811	P30520	P30520	1705
Prolactin regulatory element-binding protein	PREB	0.38428	0.982647	1.37206	0.546401	0.919294	-0.178513	0.981404	-0.117387	0.738414	1.11215	0.540728	0.926114	-0.705671	-2.63842	-1.04821	-0.91748	-0.0111445	-0.114409	0.935441	-0.342808	-0.277	-1.59868	-1.36615	-0.123065				+	1	6	6	6	26.6	26.6	26.6	45.468	0	172.78	9965600	18	140	2.58385	0.0420333	Q9HCU5	Q9HCU5	6230
Double-stranded RNA-specific adenosine deaminase	ADAR	0.382117	-0.403865	-0.00551682	0.52798	-0.629877	0.175757	0.0567953	-0.116921	0.0221582	-0.0283357	-0.00594992	0.373071	0.329534	0.628702	0.341455	1.7578	1.68243	1.89147	-2.01534	-1.24537	0.257277	-1.0909	-2.02516	-0.859301				+	1	62	62	62	54.3	54.3	54.3	136.06	0	323.31	262880000	69	806	3.82333	0.00970079	P55265	P55265	2264
DNA-directed RNA polymerase III subunit RPC7	POLR3G	0.372232	1.16197	0.411415	0.483948	1.27349	0.350641	0.0222992	0.495241	0.78775	0.621254	1.02168	0.441952	-0.586058	-2.24041	0.365398	0.32403	0.258467	1.3016	-0.981108	-1.45279	-1.30081	-1.31536	-1.73406	-0.0827619				+	1	7	7	7	37.7	37.7	37.7	25.914	0	80.223	8124800	8	67	2.47424	0.0480798	O15318	O15318	424
Proline-rich protein 36	PRR36	0.367999	-0.783629	-0.128834	0.113422	-0.834627	-0.200727	1.03214	0.984027	0.33567	1.31073	0.517579	0.252665	1.15563	-0.0994253	0.392776	1.30698	0.634729	0.947456	-0.54465	-1.58211	-1.90625	-0.626404	-2.43059	-0.214574				+	1	3	3	3	5.1	5.1	5.1	132.75	0	94.644	9283800	30	71	2.5884	0.0416825	Q9H6K5	Q9H6K5	6062
Valine--tRNA ligase	VARS	0.361266	1.40316	0.28852	0.309804	0.985948	0.0929921	0.967241	1.32918	0.468522	0.435718	1.41888	0.861504	0.0163988	-0.123141	-0.413095	-0.894231	0.201578	-0.128665	-0.133184	-1.85226	-1.34272	-1.13319	-0.715372	-2.40485				+	1	61	61	61	54.1	54.1	54.1	140.47	0	323.31	307010000	59	1117	3.05481	0.0227705	P26640	P26640	1624
Cytosol aminopeptidase	LAP3	0.354973	0.216189	0.489643	0.528811	-0.109752	0.746488	1.19374	1.13775	1.52586	0.849779	1.4397	1.49551	-1.09027	-1.60663	-0.0632354	-0.531462	-0.205326	-0.209368	-1.55143	-1.06634	-0.570002	-1.47975	-1.16043	-0.334438				+	1	38	38	38	79.8	79.8	79.8	56.166	0	323.31	82534000	29	519	4.98324	0.00335714	P28838	P28838	1660
40S ribosomal protein S4, Y isoform 1	RPS4Y1	0.354469	0.509036	0.350376	0.369821	0.408514	0.203741	0.351145	0.472506	0.311369	0.294717	0.477849	0.402187	0.396365	0.157611	0.472841	-3.42416	-1.70633	-2.31323	-0.0893641	0.3352	0.466521	0.294154	0.460007	0.444658				+	1	32	14	9	81.7	54.4	41.8	29.455	0	72.344	28741000	16	134	6.928	0.00106667	P22090	P22090	1537
Acetyl-CoA acetyltransferase, cytosolic	ACAT2	0.35302	0.305741	0.596713	-0.0451664	0.953489	1.28641	0.266352	1.56869	1.09992	0.653525	1.21832	1.23454	-1.27402	-2.3797	-0.616937	-1.21981	-0.954483	-0.292837	0.00277287	0.000647755	-0.562582	-0.819001	-1.23459	-0.14102				+	1	30	30	30	78.8	78.8	78.8	41.35	0	323.31	368490000	17	1147	3.61004	0.0123097	Q9BWD1	Q9BWD1	5749
RNA-binding protein 47	RBM47	0.351416	0.729887	0.479739	0.805232	0.589597	0.792367	1.1136	0.732114	0.918672	0.72515	1.06281	0.801539	-0.665622	-2.4198	-0.266072	-0.304765	-0.234739	0.428479	0.376507	-1.98936	-0.475809	-0.775271	-1.1733	-1.60237				+	2	13	13	11	37.9	37.9	33.9	64.098	0	199.34	19506000	24	199	2.80085	0.0314118	A0AV96;Q9NQ94	A0AV96	20
Spermatogenesis-associated serine-rich protein 2	SPATS2	0.349886	0.432709	0.5907	1.74013	1.22772	-0.0362133	0.377055	0.527824	0.0211717	0.0670314	0.745702	0.376073	-0.23305	-0.244494	0.0708782	0.244573	0.499955	0.992671	-0.754224	-0.857548	-0.74086	-0.234552	-2.45881	-2.70433				+	1	10	10	10	29	29	29	59.544	0	73.269	4441600	27	74	2.93733	0.0260366	Q86XZ4	Q86XZ4	4207
Thymosin beta-15B;Thymosin beta-15A	TMSB15B;TMSB15A	0.34798	0.105363	-0.0695795	0.213465	0.119022	-0.33409	-0.303502	-0.496351	0.153419	0.428413	0.133828	-0.0588411	0.645403	-1.57993	0.817101	1.66473	1.05312	1.24471	-2.62148	-2.16172	-0.747896	0.0480343	0.578057	0.820737				+	3	6	6	6	86.7	86.7	86.7	5.2288	0	105.13	61819000	2	188	2.71079	0.0363851	P0CG35;P0CG34;A0A087X1C1	P0CG35;P0CG34;A0A087X1C1	1238
GDP-mannose 4,6 dehydratase	GMDS	0.345114	0.699591	-0.755405	-0.247435	-0.754555	-1.23094	-0.937628	-0.831371	-1.46739	-1.37775	-0.192094	-1.06704	1.34992	2.30908	0.366236	-0.125645	1.54208	1.27379	0.58741	0.388243	0.655126	-0.468077	0.431597	-0.49285				+	1	16	16	16	58.6	58.6	58.6	41.949	0	300.04	35424000	26	324	2.65728	0.0388929	O60547	O60547	614
DnaJ homolog subfamily C member 11	DNAJC11	0.341647	-0.797121	0.463279	-0.984505	-0.516441	-1.88541	0.890806	0.771321	0.264498	1.13372	-0.366348	0.511347	-0.851475	-1.64071	-0.676507	-0.349403	-0.943415	-0.986873	-0.402532	0.94038	1.35873	0.681661	1.1651	1.87825				+	1	20	20	20	49.4	49.4	49.4	63.277	0	323.31	40463000	26	258	2.75899	0.0337821	Q9NVH1	Q9NVH1	6436
Calponin-1	CNN1	0.34048	-0.74013	-0.901338	-0.724872	-0.628963	-0.533842	-0.835221	-1.44482	-1.95938	-1.70684	-1.07732	-0.278499	1.01593	0.767146	0.975626	0.798552	0.610392	0.728019	0.974364	1.14882	0.866189	1.11708	0.908688	0.579947				+	1	16	15	15	49.8	47.8	47.8	33.17	0	68.888	9213500	14	84	5.45732	0.0021	P51911	P51911	2149
Putative helicase MOV-10	MOV10	0.340227	0.133666	-0.104578	0.989816	0.0911872	0.444811	0.29099	-0.0383274	0.402542	0.613806	0.619297	0.534169	0.528348	-0.780347	0.454403	-2.00031	-2.61388	-1.99667	0.115936	0.347246	0.142508	-1.02269	1.49474	1.01311				+	1	37	37	37	54.9	54.9	54.9	113.67	0	323.31	47986000	55	353	3.24936	0.0185171	Q9HCE1	Q9HCE1	6210
Creatine kinase B-type	CKB	0.337252	0.52307	0.555016	0.917628	0.369869	1.3492	1.17939	1.23187	1.0385	0.877719	0.805107	1.1882	-0.249798	-0.0940809	-0.973093	-0.364165	-1.2703	-1.38903	-1.82288	-1.44403	-0.82867	-0.47055	-0.183985	-1.28223				+	1	39	39	38	94	94	94	42.644	0	323.31	780050000	17	2062	5.45272	0.00204878	P12277	P12277	1319
Ran GTPase-activating protein 1	RANGAP1	0.335751	-0.0769223	-0.8657	-0.267467	-0.131288	-0.469551	-0.747934	0.569881	0.583656	1.41234	0.410625	0.470915	-1.24194	0.477931	-0.553098	-2.13733	-1.79314	-1.1366	0.716905	0.0343156	0.63355	1.9429	0.328427	1.50378				+	1	36	36	36	60.6	60.6	60.6	63.541	0	323.31	240130000	27	1085	2.85714	0.0297606	P46060	P46060	1950
Protocadherin alpha-4	PCDHA4	0.334063	0.376912	0.243118	0.389625	0.0257594	0.10309	0.340568	0.121438	0.0958411	0.0249591	0.452628	0.401673	-0.00558123	0.543545	0.118767	-2.62572	-3.62008	-0.236801	0.232971	0.455678	0.769918	0.474422	0.280394	0.702815				+	1	4	4	2	7.2	7.2	3.4	102.29	0	23.419	5067600	47	36	2.67186	0.0386869	Q9UN74	Q9UN74	6993
Glypican-4;Secreted glypican-4	GPC4	0.333857	-0.276093	0.475566	-0.174329	-0.755309	0.320845	0.760372	-0.824313	-0.8893	-2.24476	-2.81981	-0.426989	0.60432	1.20135	0.764653	-0.0450246	0.104319	0.0826173	1.7327	0.773482	0.666189	0.158678	0.0580824	0.418885				+	1	13	13	12	32.9	32.9	29.9	62.411	0	127.95	16932000	28	146	2.64793	0.0393982	O75487	O75487	743
Plexin-B2	PLXNB2	0.325858	0.765643	-0.344208	0.103214	0.90495	0.309249	0.0228295	0.826215	0.641244	0.690849	0.82322	-0.324985	0.138983	1.41619	0.173241	-0.207413	0.386568	-0.410936	-1.57253	-3.42436	-1.24455	-0.175247	0.678984	-0.503004				+	1	15	15	14	15	15	13.9	205.12	0	245.92	9013400	90	133	2.51481	0.0452103	O15031	O15031	375
SLIT-ROBO Rho GTPase-activating protein 2	SRGAP2	0.320254	0.890283	0.171013	0.456909	1.32465	-1.0949	0.60583	-0.30243	-0.685151	0.16618	0.0570389	-0.293311	0.926534	0.731926	0.0989705	1.05016	1.53356	1.4262	-2.04024	-0.77346	-0.852553	-1.98693	-0.718837	-1.0117				+	2	21	21	13	26.4	26.4	16.3	120.87	0	150.98	15098000	50	226	2.67014	0.0385378	O75044;P0DMP2	O75044	665
D-dopachrome decarboxylase;D-dopachrome decarboxylase-like protein	DDT;DDTL	0.319295	0.667108	0.504654	0.853893	0.256968	1.22635	1.65547	1.03488	0.663914	0.554263	0.415296	1.22604	-0.941166	-2.82611	-0.550422	-0.500712	-0.0831166	0.22932	-0.830334	-0.277529	-0.632743	-0.97751	-1.19406	-0.79376				+	2	7	7	7	50.8	50.8	50.8	12.712	0	177.01	91549000	7	343	3.66189	0.0116414	P30046;A6NHG4	P30046;A6NHG4	1686
Dihydropyrimidinase-related protein 3	DPYSL3	0.312224	0.681594	0.684304	0.77427	0.754511	0.661055	0.864436	0.241911	0.779577	0.936089	0.376154	0.716659	0.176131	0.187734	-0.811193	1.00848	-0.00980505	0.525139	-1.90875	-2.36369	-1.97332	-0.853031	-0.888996	-0.871488				+	1	42	38	35	83.5	81.8	77.5	61.963	0	323.31	309560000	29	1383	7.01096	0.000857143	Q14195	Q14195	3021
Serpin H1	SERPINH1	0.310997	-0.0833416	0.27152	0.235147	-0.249895	0.662066	-0.122044	0.00254439	0.532721	0.0148106	0.550608	0.513923	-0.303048	1.93221	-0.0848815	-2.30117	-2.46167	-1.833	1.36906	-0.493898	0.418692	0.312332	0.664463	0.141864				+	1	54	54	54	86.6	86.6	86.6	46.44	0	323.31	1408800000	23	3006	2.97426	0.0248	P50454	P50454	2089
Bifunctional epoxide hydrolase 2;Cytosolic epoxide hydrolase 2;Lipid-phosphate phosphatase	EPHX2	0.310587	0.212371	0.0918118	-1.66647	-0.290094	-0.92641	-0.166984	-1.72527	-0.569608	-0.915551	-0.462643	-0.550769	-0.476415	0.17861	-0.0420158	1.38062	1.88148	2.24184	0.955335	-0.460995	1.31796	0.0300993	-0.802211	0.454731				+	1	8	8	8	22.3	22.3	22.3	62.615	0	110.26	4521400	32	72	3.23624	0.018622	P34913	P34913	1766
D-3-phosphoglycerate dehydrogenase	PHGDH	0.30981	0.127378	1.08196	0.1623	0.596436	1.0833	1.2459	0.64586	1.34731	1.09536	0.812603	1.51809	-0.874795	-0.00542835	-0.554456	-0.783952	-0.929577	-0.771884	0.258989	-0.594391	-1.32578	-1.42374	-1.89517	-1.12614				+	1	45	45	45	66.4	66.4	66.4	56.65	0	323.31	377970000	24	1163	4.8088	0.00356923	O43175	O43175	465
Tubulin beta-3 chain	TUBB3	0.304883	0.533498	0.515847	0.48138	0.586754	0.782459	0.663685	0.977841	0.789989	0.67507	0.770348	0.864077	-0.0173878	1.08116	0.180782	0.11598	-0.939002	-0.1796	-3.01959	-1.57452	-1.33973	-0.588993	-1.05316	-0.611778				+	1	35	18	16	72	50.9	48.2	50.432	0	323.31	123310000	20	376	5.02989	0.00346154	Q13509	Q13509	2916
Hexokinase-2	HK2	0.300857	-0.436897	1.11668	0.219015	0.0118735	1.44046	1.4178	-0.196149	0.366637	0.427838	1.42351	0.967663	-0.0824177	0.243008	-0.715635	0.694544	0.0526118	0.736483	-0.943587	-2.23885	-0.969696	-1.46189	-1.74205	-0.631811				+	2	52	51	50	58.6	57.3	55.6	102.38	0	323.31	115020000	48	810	2.62828	0.04	P52789;P52790	P52789	2180
Ras-related protein R-Ras	RRAS	0.299957	-1.05854	-0.558589	0.169592	-1.40881	-0.681484	0.0797235	-1.32074	-1.63139	-1.01813	-1.02294	-1.12868	1.30842	-0.260267	0.255073	1.25546	0.695889	-0.119631	0.206625	1.00651	1.26307	1.06708	1.03961	1.56219				+	1	4	3	3	28.9	21.6	21.6	23.48	0	32.136	1766000	15	34	2.58013	0.041989	P10301	P10301	1260
Carbonyl reductase [NADPH] 1	CBR1	0.299744	0.302971	1.18889	1.25273	0.339025	1.41371	0.629096	0.420619	1.35147	0.703027	0.519973	1.17876	-0.539875	-1.42355	-0.34443	-1.12279	-2.02011	-1.22595	-1.85691	-0.163134	0.0431805	-0.212946	-0.586724	-0.146764				+	1	33	33	28	91.7	91.7	84.1	30.375	0	323.31	220320000	17	1075	3.37806	0.0162609	P16152	P16152	1406
Septin-5	SEP05	0.298387	-0.276891	0.898121	1.1403	0.632788	0.72292	0.600694	0.287147	0.844117	0.87908	0.586303	1.41962	-0.842816	0.603483	-0.142592	-1.72382	-1.73368	-1.8878	-1.80405	-1.1957	0.114963	0.0442641	0.129364	0.405797				+	1	6	6	6	18.7	18.7	18.7	42.777	0	48.375	1673700	22	39	3.99341	0.00851376	Q99719	Q99719	5503
Dual specificity protein phosphatase 12	DUSP12	0.293147	-0.740508	0.359249	-0.386149	-0.384927	1.29221	-1.23498	-0.0176253	0.626804	0.0647549	0.245679	0.470918	0.922128	1.03829	0.846317	0.966418	0.709862	1.9868	-1.1277	-0.520488	-0.783713	-1.5483	-0.929431	-2.14876				+	1	8	8	8	40.9	40.9	40.9	37.687	0	121.01	7369800	19	125	2.81898	0.0309899	Q9UNI6	Q9UNI6	7004
Transketolase	TKT	0.284811	0.282922	0.146027	0.487277	0.496412	0.978461	1.14546	1.21974	0.811585	0.710608	0.792451	0.925215	0.233646	0.229843	-0.318148	0.180274	-0.940551	-0.655637	-2.72089	-2.31359	-0.629576	-0.176879	-0.0818542	-1.0876				+	2	73	73	73	88.9	88.9	88.9	67.877	0	323.31	2871200000	25	5136	4.11731	0.00756	P29401;P51854	P29401	1672
Propionyl-CoA carboxylase alpha chain, mitochondrial	PCCA	0.282512	-0.368947	-0.0365407	-0.664123	-0.0370858	-0.90578	0.125775	0.986539	-0.12174	-0.864986	1.04598	-0.259403	0.370945	-0.102704	0.0538244	1.86561	1.99501	1.76359	-1.03531	-0.104422	-1.43284	-1.76792	0.416177	-1.20416				+	1	26	26	26	47.7	47.7	47.7	80.058	0	202.42	20245000	46	237	2.5956	0.041774	P05165	P05165	1102
Amyloid-like protein 2	APLP2	0.260975	0.162717	0.695466	0.242714	-0.0555239	0.0776891	0.854045	0.242365	0.317447	0.348267	0.500676	0.146338	0.212733	1.37601	0.135696	-2.98609	-1.03525	-2.83264	0.822028	0.0107887	0.517583	-0.209068	0.316079	-0.12105				+	1	14	13	13	21.8	20.6	20.6	86.955	0	80.467	9599000	35	126	4.07122	0.00777358	Q06481	Q06481	2708
TNF receptor-associated factor 4	TRAF4	0.25891	-0.176586	0.580306	0.677344	-0.256659	0.53259	1.22019	0.795913	0.185971	-0.0865001	0.188187	1.05508	-0.66832	-0.399529	-1.35763	-2.26001	-2.48451	-1.14045	1.57978	0.314128	-0.068516	0.474642	0.679928	0.355734				+	1	7	7	7	20.2	20.2	20.2	53.542	0	90.538	10136000	29	119	3.51499	0.0133488	Q9BUZ4	Q9BUZ4	5700
Radixin	RDX	0.257728	0.817868	-0.68484	0.438169	0.868935	0.0186637	0.00249193	-0.176343	0.0789313	0.309541	0.728186	0.430107	0.411268	1.27091	-0.0925865	-0.187273	0.25606	1.60882	0.400469	-0.563059	0.18866	-1.91707	-1.40852	-3.05711				+	1	55	30	30	67.1	45.8	45.8	68.563	0	323.31	286850000	31	908	2.86161	0.0296454	P35241	P35241	1779
Ornithine aminotransferase, mitochondrial;Ornithine aminotransferase, hepatic form;Ornithine aminotransferase, renal form	OAT	0.254944	0.500922	0.673186	1.11945	0.985582	0.80115	0.882743	0.331874	0.477608	0.775023	0.413989	0.792531	-1.13253	-0.589026	-1.03419	-1.74253	-2.06366	-2.15507	0.980788	0.630102	0.12193	0.0556232	-0.188297	-0.892139				+	1	39	39	39	88.4	88.4	88.4	48.534	0	323.31	409680000	20	1580	7.57278	0	P04181	P04181	1075
Liprin-beta-1	PPFIBP1	0.25327	-1.1276	0.435808	-2.75029	-0.728427	-1.56469	-0.661293	-0.680715	-0.354353	-0.432278	-0.846578	-0.303881	0.182835	0.412039	1.01977	1.03465	1.30962	1.2767	1.09927	0.962833	0.141419	-0.143268	0.706359	0.758791				+	1	10	10	10	14.2	14.2	14.2	114.02	0	94.002	3746700	49	76	3.44643	0.0150629	Q86W92	Q86W92	4170
DNA excision repair protein ERCC-6-like	ERCC6L	0.249123	0.218771	-0.31211	-0.118397	0.867011	-0.957728	-1.0516	-0.561884	-2.60666	-0.687736	-1.72177	-1.08694	0.201611	-0.239474	0.583799	0.0963045	1.07361	1.73322	0.698779	0.480841	1.30409	0.607045	0.864555	0.365539				+	1	23	23	23	24.6	24.6	24.6	141.1	0	246.11	22772000	66	232	2.58087	0.0420275	Q2NKX8	Q2NKX8	3365
Queuine tRNA-ribosyltransferase	QTRT1	0.247283	0.34396	-0.0100729	0.476162	0.323047	0.412152	0.604007	0.978166	0.903114	0.81497	0.0733008	0.364936	0.555394	-0.410731	0.363443	0.284055	0.504049	0.855152	-1.96285	-0.182052	0.443202	-1.93023	-2.94528	-1.10519				+	1	8	8	8	29.5	29.5	29.5	44.047	0	59.505	3042400	18	62	3.03651	0.0234656	Q9BXR0	Q9BXR0	5784
Protein Wiz	WIZ	0.2451	0.557698	0.396929	0.641645	1.51169	0.986605	1.2836	0.74301	0.774809	0.953357	0.654311	-0.643915	-0.0769215	-0.374178	-0.165417	-1.01274	-1.13627	0.356288	-2.24467	-2.24467	-1.24619	-0.0208545	0.0353545	0.0254333				+	1	7	7	7	7.3	7.3	7.3	178.67	0	231.41	26679000	78	121	4.19495	0.0072	O95785	O95785	982
UDP-N-acetylglucosamine--peptide N-acetylglucosaminyltransferase 110 kDa subunit	OGT	0.242233	0.804165	0.444858	0.083047	0.130677	0.20402	1.05843	1.42818	1.04589	1.41497	0.990012	1.15338	-1.29086	-1.41579	-0.447397	-2.14771	-1.06268	-0.682795	1.0536	-1.18404	-0.538644	-0.400474	-0.312804	-0.570279				+	1	41	41	40	50.1	50.1	48	116.92	0	323.31	65968000	50	418	3.74905	0.0102446	O15294	O15294	421
Bifunctional UDP-N-acetylglucosamine 2-epimerase/N-acetylmannosamine kinase;UDP-N-acetylglucosamine 2-epimerase (hydrolyzing);N-acetylmannosamine kinase	GNE	0.234699	0.48082	-0.90149	-0.109162	-2.29837	-1.86751	-1.20447	-0.894505	-0.335327	-0.453421	-0.162666	-0.637354	0.649021	0.872514	1.20407	1.03998	0.931634	1.47112	1.14492	0.284051	0.952308	-0.944562	0.143374	0.400325				+	1	9	9	8	26.5	26.5	21.3	79.274	0	144.07	2940800	36	54	2.99173	0.0241221	Q9Y223	Q9Y223	7070
Dystonin	DST	0.232506	-1.47312	-1.11383	0.112735	-1.35702	-0.243788	-0.24753	-0.458859	-0.557146	-1.31628	-0.339324	-1.79038	0.859512	0.115989	0.719157	-0.285985	-0.431713	-0.140463	1.308	1.15798	1.78883	1.08045	1.48758	0.892709				+	1	86	77	77	17.1	16	16	860.65	0	323.31	57742000	429	757	3.78976	0.00979104	Q03001	Q03001	2648
5-nucleotidase domain-containing protein 3	NT5DC3	0.232028	-0.255585	-1.705	-1.70325	-0.468402	-0.955319	-0.371023	0.107889	-0.610003	-1.51037	0.0910529	-1.91677	0.74957	0.401663	0.271547	0.901177	1.34474	0.871027	0.87495	1.82405	0.845617	0.590814	0.0414462	0.348155				+	1	8	8	8	26.8	26.8	26.8	63.419	0	89.841	4116200	31	74	2.82339	0.0307297	Q86UY8	Q86UY8	4142
Isopentenyl-diphosphate Delta-isomerase 1	IDI1	0.22965	-0.363176	0.182735	0.195313	0.333199	0.580985	0.398353	0.903264	0.289763	0.678137	0.382515	-0.364479	-2.04108	-1.86916	-1.45404	-1.06224	-1.14756	-0.875133	1.39905	1.08551	-0.508961	1.01506	0.277158	1.73514				+	2	25	25	25	94.7	94.7	94.7	26.319	0	323.31	114060000	11	603	3.95344	0.00844444	Q13907;Q9BXS1	Q13907	2979
Methylmalonate-semialdehyde dehydrogenase [acylating], mitochondrial	ALDH6A1	0.218965	-0.670796	0.163925	1.01036	-0.396378	-0.145926	-2.66126	-2.38837	-1.22828	-0.074276	0.370606	-0.142585	0.302614	-0.231758	-0.802167	1.55708	0.385627	0.498867	0.851631	0.73862	0.511086	0.407381	0.964566	0.760467				+	1	9	9	9	23.2	23.2	23.2	57.839	0	31.611	3288900	28	64	3.85458	0.009312	Q02252	Q02252	2633
Protein angel homolog 2	ANGEL2	0.217997	0.692519	-0.74027	-0.527865	-0.23126	-0.911486	-0.440196	-0.59987	-1.34176	-0.495727	-0.296182	-1.15724	0.591589	1.37089	0.144035	1.43626	1.67392	1.86053	1.89533	-0.615802	-0.169815	-1.01493	-0.331438	-1.00925				+	1	6	6	6	20.4	20.4	20.4	62.338	0	148.7	7584100	31	103	2.55781	0.0432453	Q5VTE6	Q5VTE6	3638
G2/mitotic-specific cyclin-B1	CCNB1	0.215303	0.935842	-0.0805546	-0.376137	0.630428	0.411578	1.14234	0.888136	1.14885	2.03507	1.21509	0.822443	-0.647587	0.398863	-0.920573	-1.25495	-0.696533	-0.459284	-0.438883	-2.13181	-0.229535	-1.10875	-0.111349	-1.388				+	1	10	10	10	36	36	36	48.337	0	323.31	79360000	19	285	2.85359	0.0299509	P14635	P14635	1368
Forkhead box protein K1	FOXK1	0.213312	-0.840925	0.0333518	-0.264362	0.783502	1.30233	0.628193	0.977922	1.13496	0.362438	0.641325	0.380398	0.0265078	0.986358	0.439298	0.90674	0.330386	0.374674	-1.78544	-1.63056	-2.24009	-1.27626	-0.14745	-1.33662				+	1	7	7	6	12.6	12.6	10.9	75.456	0	67.18	8737200	34	80	4.42714	0.0051954	P85037	P85037	2566
1-phosphatidylinositol 4,5-bisphosphate phosphodiesterase beta-3	PLCB3	0.20593	-0.193386	0.445474	-0.478463	-1.36786	-0.431817	-0.392469	-0.815377	-0.572094	-0.645768	-0.783411	-0.0527789	1.37762	1.00598	1.22063	1.17873	1.77355	2.10656	0.467622	-1.18559	0.128508	-0.681217	-1.38929	-0.921092				+	1	52	52	52	49.5	49.5	49.5	138.8	0	323.31	146760000	54	971	4.79589	0.00369697	Q01970	Q01970	2623
Beta-parvin	PARVB	0.196257	-0.649148	-0.130992	-0.108634	-0.805424	-0.649939	0.13728	-0.731386	-0.554684	-1.60441	-1.86838	-1.69856	1.57832	0.640117	1.09403	1.72678	-0.234641	0.0670649	-0.163802	1.42699	0.607594	0.714829	1.22487	-0.214127				+	1	7	7	7	23.4	23.4	23.4	41.714	0	25.612	15300000	18	76	2.95893	0.0252593	Q9HBI1	Q9HBI1	6191
APC membrane recruitment protein 1	AMER1	0.193918	-0.156013	-0.695131	0.0605127	0.342519	0.304813	0.463157	0.631421	0.743646	0.637127	1.38598	0.985701	-0.0186843	0.0127752	-0.453631	1.60029	0.387821	0.330058	1.11212	-0.875716	-1.14861	-1.94624	-1.80349	-2.09434				+	1	2	2	2	1.9	1.9	1.9	124.03	0.0051425	1.392	315780	40	6	3.57236	0.0127	Q5JTC6	Q5JTC6	3516
Glutamine--fructose-6-phosphate aminotransferase [isomerizing] 1	GFPT1	0.192332	0.178116	-0.581659	-0.723707	-1.15834	-0.964572	-0.478502	-0.860725	-1.06146	-0.494262	-1.25464	-1.41906	0.248459	2.91467	0.996995	0.730955	0.21229	0.407015	1.55576	0.359591	0.876401	0.438711	-0.223836	0.109461				+	1	51	51	44	73.5	73.5	62.2	78.806	0	323.31	93008000	43	835	3.0015	0.0241868	Q06210	Q06210	2701
Acidic leucine-rich nuclear phosphoprotein 32 family member A	ANP32A	0.186376	-0.183837	-0.0239174	0.0671612	-0.395648	-0.240698	0.195938	-0.231996	-0.903967	0.145294	0.102732	0.0919323	-0.322698	2.15823	1.10883	1.06382	1.15185	1.81456	-1.60112	-1.25499	-1.81035	-1.21491	-0.700645	0.798053				+	3	25	25	22	66.3	66.3	61.4	28.585	0	323.31	168090000	9	649	2.71703	0.0361375	P39687;O95626;O43423	P39687	1854
NK1 transcription factor-related protein 2	NKX1-2	0.183672	0.360105	0.746641	0.721829	0.716508	0.523066	0.984892	1.2605	1.1015	1.22181	1.23633	1.08151	-1.22583	-1.81006	-1.07915	-0.380778	-1.0423	0.0681575	-1.5201	-0.0207409	-0.516561	-0.125031	-0.973926	-1.51204				+	48	3	3	2	12.6	12.6	10.3	32.381	0	62.425	1725800	12	31	4.93267	0.00352542	Q9UD57;V9GYH0;Q00444;P49639;O43248;Q9BZM3;Q99626;Q00056;P52952;Q9GZZ0;Q07687;P78367;Q6ZNG2;P31249;Q9NYD6;A6NMT0;Q9NP08;P28356;Q8TAU0;P50219;P31260;Q15270;P14651;P28360;A6NCS4;P14653;Q9H4S2;P09017;P17509;P31268;Q99801;P31273;P17481;P17483;P09016;P31274;P47902;O60479;P13378;P35548;P09067;P35452;P20719;P31269;P31275;P52945;O14627;O43365	Q9UD57	6745
Protein ECT2	ECT2	0.178669	-0.327299	1.12507	0.150704	-0.962483	0.0104425	0.257099	-0.307662	-0.319949	-0.0316521	-0.136871	0.187887	-0.468671	0.260001	0.803349	-0.147482	0.887584	2.06046	1.14338	1.02119	0.468662	-1.62496	-1.80218	-2.42529				+	1	18	18	18	28.1	28.1	28.1	103.5	0	53.238	5903000	49	106	3.02584	0.02376	Q9H8V3	Q9H8V3	6121
Casein kinase II subunit alpha	CSNK2A2	0.177257	-1.0028	-0.549141	-0.774836	-0.237931	-0.687469	0.577838	-0.599773	0.910813	-0.191848	-2.2938	-1.38011	0.807459	1.08197	0.422446	0.138331	0.17286	-0.290707	2.19694	1.4014	1.143	0.458782	-0.374727	-1.10596				+	1	28	28	28	76.9	76.9	76.9	41.213	0	279.67	71265000	19	543	2.73665	0.0349779	P19784	P19784	1490
Glutathione S-transferase theta-2B;Glutathione S-transferase theta-2	GSTT2B;GSTT2	0.173923	-0.470644	-0.853989	-0.529894	-1.60722	-1.43165	-1.39459	-0.711234	-1.42771	-0.523644	0.642896	-0.666277	0.75116	1.14784	0.191476	1.39501	1.40253	1.47771	1.69438	0.475842	-0.102428	0.0511688	0.55103	-0.235677				+	2	6	6	6	35.7	35.7	35.7	27.507	0	145.31	3384800	11	27	3.56551	0.0126829	P0CG30;P0CG29	P0CG30;P0CG29	1237
Cytochrome b-c1 complex subunit 9	UQCR10	0.151725	-0.161378	0.351033	-1.05389	-0.903304	-0.0829856	1.60342	1.38544	1.57008	0.903359	-0.492627	1.29793	0.437899	-0.40996	0.09034	0.597424	0.636721	-0.144309	-1.71415	-0.11967	-0.155817	-1.30459	-2.30985	-0.172834				+	1	5	5	5	57.1	57.1	57.1	7.3084	0	36.656	9846400	4	62	2.45149	0.0493561	Q9UDW1	Q9UDW1	6750
Protein disulfide-isomerase A4	PDIA4	0.149307	-0.363582	1.76623	0.500335	0.685508	0.352356	-0.180518	1.58149	0.579693	1.20278	0.675941	1.79277	-0.113773	-0.641029	0.193555	-0.989487	-2.09844	-1.12042	-1.03164	-0.245106	-0.0418978	-1.34617	-0.680233	-0.627685				+	1	68	67	67	70.4	70.4	70.4	72.932	0	323.31	620760000	38	2204	2.67415	0.038622	P13667	P13667	1343
Cytokine receptor-like factor 1	CRLF1	0.146184	0.343797	-0.0591067	0.834583	0.0953982	0.441395	0.25767	0.760176	-0.132983	0.251442	1.21676	0.541094	0.539799	0.0579193	0.303944	-1.78108	-1.25122	-3.34046	-0.709736	0.470735	0.948568	0.0130875	-0.853697	0.905738				+	1	3	3	3	12.3	12.3	12.3	46.301	0	55.078	3542200	24	48	2.64851	0.0394675	O75462	O75462	740
E3 ISG15--protein ligase HERC5	HERC5	0.143787	0.0642366	-0.42148	-0.234422	-0.0166413	-1.80132	-0.835347	-0.483848	-0.802704	-2.68588	-0.634579	-0.937066	0.956999	0.385866	0.542489	0.0659654	0.0230767	-0.0721781	1.55978	1.16903	1.17081	1.12076	1.13269	0.589963				+	1	16	16	16	23.3	23.3	23.3	116.85	0	195.13	8934700	54	118	3.52964	0.0131294	Q9UII4	Q9UII4	6844
RNA-binding protein Nova-2	NOVA2	0.142475	0.0924361	-0.195108	-0.328762	-0.331857	-0.267572	-0.726115	-1.92979	-2.84348	-1.34981	-0.708273	-0.47194	0.727446	0.774821	0.895201	0.859455	1.08356	1.12789	0.0700848	0.526389	0.785454	0.22751	0.941942	0.898044				+	1	13	13	9	35.2	35.2	22.8	49.008	0	155.14	7079800	21	104	4.86904	0.00347541	Q9UNW9	Q9UNW9	7017
Phospholipase B-like 1;Phospholipase B-like 1 chain A;Phospholipase B-like 1 chain B;Phospholipase B-like 1 chain C	PLBD1	0.14099	-0.0485259	-0.049309	0.83079	0.563007	0.705794	-2.54741	-1.35347	-1.03643	0.0589946	-0.486776	0.533842	0.98814	-0.76772	1.06657	-1.37131	-0.704839	-0.808788	1.22939	0.863509	0.74169	-0.738888	0.919923	1.27084				+	1	5	5	5	11.2	11.2	11.2	63.254	0	5.3775	1186100	25	12	2.66407	0.0386826	Q6P4A8	Q6P4A8	3811
Malate dehydrogenase, mitochondrial	MDH2	0.139782	0.40504	0.513986	1.03905	0.167246	1.30028	0.931548	0.709434	1.0464	0.339224	0.445044	1.35085	-0.142623	0.272112	-0.647392	-0.483938	-0.27469	-0.91765	-2.99757	-1.79333	-0.908599	-0.41585	0.336119	-0.414476				+	1	37	37	37	75.7	75.7	75.7	35.503	0	323.31	612470000	21	1159	3.80678	0.00949618	P40926	P40926	1873
A-kinase anchor protein 9	AKAP9	0.136343	0.711206	0.215972	0.418786	0.0714311	-0.0892955	-0.345453	0.647074	0.270407	-0.905885	-0.106164	0.910709	0.0834487	0.678067	0.452204	0.0376133	1.47788	0.831429	-0.118643	1.08923	0.218972	-2.00273	-2.02725	-2.65535				+	1	25	25	25	10.1	10.1	10.1	452.98	0	302.73	10538000	238	187	3.74455	0.0102857	Q99996	Q99996	5536
Bifunctional lysine-specific demethylase and histidyl-hydroxylase MINA	MINA	0.126379	-2.20182	-0.927715	-0.754491	-1.40257	0.0570865	-1.39731	0.31528	0.459345	-0.348859	-0.232696	-0.176565	1.02626	0.254224	1.10395	1.07313	1.16727	1.82518	0.70166	0.827384	0.869811	-0.46566	-1.20444	-0.694831				+	1	7	7	7	27.7	27.7	27.7	52.8	0	24.015	2898000	19	39	2.51884	0.0449254	Q8IUF8	Q8IUF8	4235
Importin-4	IPO4	0.123197	0.911234	0.349734	-0.0331647	-0.164644	-0.469569	0.252865	0.876199	1.79451	0.770301	1.18165	0.43411	0.0195132	0.47529	-0.52559	0.413042	0.559089	-0.396627	1.19142	-0.936348	-1.37364	-1.36466	-2.1125	-1.97542				+	1	40	40	39	47.7	47.7	46.3	118.71	0	323.31	67253000	52	489	2.5134	0.0452788	Q8TEX9	Q8TEX9	4737
Alpha-actinin-3	ACTN3	0.112233	-1.53801	-0.911717	-0.375029	-0.903488	-0.431631	0.268614	-0.747536	0.778299	-0.835864	-1.01796	-0.716783	1.16799	-0.166048	0.886755	1.8863	1.46696	1.89599	-1.32858	0.861467	0.787401	-0.465307	-0.569562	-0.104497				+	1	27	6	6	23.3	7.5	7.5	103.24	0	45.32	1596500	57	27	2.46899	0.0483375	Q08043	Q08043	2730
Aconitate hydratase, mitochondrial	ACO2	0.104468	0.65605	0.29513	-0.478146	0.320349	1.64708	1.30491	0.41663	1.35187	0.607595	0.750135	0.143	-0.635579	-1.83948	-1.19713	-0.830715	-2.32739	-0.71306	-1.14897	0.0276857	-0.387876	0.356655	0.572155	1.00464				+	1	37	37	37	55	55	55	85.424	0	323.31	154940000	38	953	2.75774	0.0338147	Q99798	Q99798	5513
Forkhead box protein O4	FOXO4	0.0909266	0.501857	-0.00964184	-0.378975	-0.179586	-0.231307	0.655606	0.422921	0.254402	0.294542	0.200216	0.657827	-0.130645	-0.909617	0.311705	-1.00264	-3.37696	-1.54526	-0.439285	1.07899	0.600667	0.50073	1.09053	1.54299				+	1	2	2	2	7.1	7.1	7.1	53.684	0	40.777	1946000	19	27	3.01724	0.0237787	P98177	P98177	2577
Xaa-Pro aminopeptidase 1	XPNPEP1	0.0903315	-1.91953	-1.6199	0.121795	-0.557309	0.110685	0.939625	1.45502	-0.299632	-1.67925	-0.564705	-1.36858	-0.233859	-0.575795	-0.864486	0.667662	0.425131	0.157431	0.76954	0.596567	0.428845	1.22223	1.65987	1.03832				+	1	14	14	14	29.9	29.9	29.9	69.917	0	163.82	13575000	33	122	3.26171	0.01876	Q9NQW7	Q9NQW7	6305
Fatty acyl-CoA reductase 1	FAR1	0.0849948	0.100635	-0.686637	0.0793807	-0.237148	0.277632	0.691978	0.952004	1.09908	0.57233	-0.508932	-0.58289	-1.52587	-1.77874	-1.18994	-1.1728	-0.434658	-0.940294	1.97661	0.814484	-0.191581	1.75806	-0.428208	1.27051				+	1	13	13	13	33.4	33.4	33.4	59.356	0	182.42	18976000	29	161	2.56568	0.0426957	Q8WVX9	Q8WVX9	4800
Mitochondrial-processing peptidase subunit alpha	PMPCA	0.0828571	-0.306469	-0.45605	-1.57989	-1.44535	-0.284598	-0.776033	-0.101363	-1.05092	-1.20097	0.244203	-0.69755	-0.812522	1.19966	-0.259749	0.600795	-0.553103	-0.324054	1.01214	1.98462	1.67928	0.598557	0.871986	1.57453				+	1	18	18	18	41	41	41	58.252	0	111.17	25237000	31	269	2.69232	0.0375679	Q10713	Q10713	2770
Peptidyl-prolyl cis-trans isomerase C	PPIC	0.0763179	-0.774946	0.54833	-0.251999	-0.107121	0.44752	1.33674	0.963818	0.522842	0.609133	0.182978	0.0190219	-1.26016	-2.1786	-0.785258	0.0485618	-2.29321	-1.25837	-0.205629	1.10865	0.293445	1.42313	0.583683	0.951115				+	1	2	2	2	6.6	6.6	6.6	22.763	0.00015349	4.5844	2968100	9	22	2.66927	0.0385181	P45877	P45877	1939
RAB6-interacting golgin	GORAB	0.0759892	-1.72306	-0.018506	-0.645997	-0.975431	-0.057286	0.332597	0.431537	-0.0416662	-2.04214	-2.14043	-0.763976	0.634385	1.57187	0.966801	0.493328	0.696603	-1.06914	0.754572	1.11233	0.608732	0.733082	0.701249	0.364563				+	1	2	2	2	9.4	9.4	9.4	44.993	0	26.826	1868300	17	27	2.84101	0.0303945	Q5T7V8	Q5T7V8	3593
SH3 domain-binding protein 1	SH3BP1	0.0755585	0.0290388	0.432766	-0.247692	-0.640634	-0.198841	-1.62075	-1.84431	-1.47176	-0.786371	-1.62999	-0.174832	0.503569	1.80405	0.307427	-0.603139	-0.233773	0.540249	0.664141	1.51487	0.642128	0.480157	1.02699	1.43113				+	1	17	17	4	32	32	4.6	75.712	0	201.66	18620000	34	194	4.06851	0.00770093	Q9Y3L3	Q9Y3L3	7209
Heme oxygenase 1	HMOX1	0.0750661	-0.159679	-0.534524	-0.552495	-1.00979	-1.02805	-0.929373	-0.185631	-0.194557	-1.40667	-0.904687	-1.61959	1.07581	1.47784	1.47667	0.283077	0.969794	1.26041	1.58311	1.0443	0.585624	0.424094	-0.551941	-1.17881				+	1	12	12	12	44.4	44.4	44.4	32.818	0	135.84	14130000	14	123	4.86303	0.00341935	P09601	P09601	1219
Alpha-aminoadipic semialdehyde synthase, mitochondrial;Lysine ketoglutarate reductase;Saccharopine dehydrogenase	AASS	0.0727037	0.132737	-0.460329	-0.108642	0.0708923	-0.493266	-0.43949	-0.420837	-0.659968	-0.206012	0.0197524	-0.719057	1.08748	0.752316	0.721697	-2.02669	-1.9792	-1.71617	0.45516	1.01106	1.35058	0.653872	1.77462	1.1268				+	1	69	69	69	74.2	74.2	74.2	102.13	0	323.31	650120000	44	2027	6.83129	0.000941176	Q9UDR5	Q9UDR5	6747
Tropomyosin alpha-3 chain	TPM3	0.065147	0.863128	0.802791	0.901614	0.89316	0.366059	-0.950175	-0.624704	-0.321573	0.978247	-0.0185027	0.00136336	0.501861	-1.37542	0.747014	1.85915	1.07959	1.22518	-0.96155	-1.29759	-1.3272	-1.38085	-1.43336	-0.593378				+	1	52	17	17	76.8	30.9	30.9	32.95	0	264.47	343430000	16	488	3.58914	0.0125031	P06753	P06753	1136
Large neutral amino acids transporter small subunit 1	SLC7A5	0.0637855	-0.862482	-0.161644	-0.0288621	-0.271224	-0.925839	-0.285063	-0.835613	-0.139077	-0.445284	-0.258552	-0.548154	0.820921	-0.657602	0.742442	-0.858182	-0.910279	-1.44746	2.86471	1.8991	0.95807	1.05097	-0.494258	0.729578				+	1	4	4	4	6.9	6.9	6.9	55.01	0	86.675	20884000	18	99	3.02966	0.0237742	Q01650	Q01650	2612
Ras-related protein Rab-13	RAB13	0.0604571	0.0326109	-0.893174	-0.634433	-1.76729	-0.383208	-0.322947	-1.60888	0.243374	-0.0909741	-1.52491	-0.304141	1.0837	-0.00339471	0.269624	1.93518	2.01199	1.67937	-0.0886827	0.24638	0.546171	-0.0300789	0.483737	-0.940488				+	1	13	11	11	77.3	71.4	71.4	22.774	0	105.49	24416000	12	173	2.69911	0.037226	P51153	P51153	2113
EH domain-containing protein 3	EHD3	0.0486855	-0.0236045	-0.655878	-0.042235	0.512555	-1.18596	-0.818432	-0.653853	-0.90741	-0.684621	-1.06734	-0.324456	0.581346	1.3925	0.172385	0.730977	2.05183	1.23859	-2.33068	-0.610338	-0.052223	0.392915	1.44698	0.788269				+	1	18	7	7	43.2	23.4	23.4	60.886	0	22.471	4654300	28	67	2.45762	0.0489804	Q9NZN3	Q9NZN3	6604
Coronin-1A	CORO1A	0.0416592	0.131409	-0.719288	-0.424926	-0.370068	-0.972129	-1.15737	-1.63382	-1.45845	-1.08738	-0.302239	-0.952011	1.1641	1.78672	1.60187	-0.486452	-0.0765635	0.478936	0.40889	0.675408	1.33776	-0.267373	1.46702	0.814309				+	1	12	12	12	34.7	34.7	34.7	51.026	0	233.07	21659000	19	158	4.4851	0.00515	P31146	P31146	1718
Dihydropyrimidinase-related protein 2	DPYSL2	0.031477	1.1463	0.582682	-0.00835471	1.07941	1.02847	1.03501	1.08964	1.06834	0.634471	0.907637	0.397787	-0.474574	0.29112	-0.45293	-0.294776	0.0743057	-0.666905	-2.13549	-2.42015	-1.16323	-1.14123	-0.187619	-0.421394				+	1	55	55	50	86.7	86.7	85	62.293	0	323.31	407490000	31	1744	4.72746	0.00417391	Q16555	Q16555	3302
cAMP-dependent protein kinase type I-beta regulatory subunit	PRKAR1B	0.0307268	0.307745	0.61882	-0.0494177	0.442834	0.539562	0.358682	0.409915	0.712428	1.11331	0.511373	0.715683	-2.69064	-3.14759	-0.481573	-0.7164	-0.795856	0.13459	0.306343	0.241619	0.377295	0.377295	0.356271	0.326991				+	1	7	5	5	24.7	21.8	21.8	43.072	0	32.988	7911900	17	52	3.43505	0.0153182	P31321	P31321	1721
Mediator of DNA damage checkpoint protein 1	MDC1	0.0286969	0.568028	0.446537	0.946841	0.198144	0.609618	0.260781	-0.1275	1.00626	0.58011	1.46623	1.18183	-0.0606442	-1.45761	-0.370863	-0.167477	0.410926	1.3279	-1.88785	-0.130158	-0.222127	-0.626906	-2.08312	-1.89765				+	1	27	27	27	20.1	20.1	20.1	226.66	0	323.31	36263000	86	260	2.55121	0.0434987	Q14676	Q14676	3074
Mixed lineage kinase domain-like protein	MLKL	0.0275727	-2.13368	-0.389264	-1.1605	-1.14384	0.501591	-0.641405	-1.23707	-0.547265	-0.373716	-0.255671	-1.14617	-0.193107	-0.754797	0.851946	0.112585	0.353824	0.700465	1.50263	1.27383	1.47409	0.984752	0.751046	1.44216				+	1	6	6	6	17.4	17.4	17.4	54.478	0	100.17	3923800	24	44	2.53315	0.0444409	Q8NB16	Q8NB16	4510
Interferon regulatory factor 6	IRF6	0.0247343	-0.593104	-0.953571	-0.471206	0.0967932	-0.67722	-1.82419	-0.435502	-1.24091	-1.35344	-0.360419	-1.54116	0.686018	1.62693	0.234892	0.857386	1.88624	1.52019	0.233917	0.563209	0.580624	0.458432	0.943252	-0.261895				+	1	4	4	4	16.9	16.9	16.9	53.129	0	13.868	3816900	21	53	3.61647	0.0122092	O14896	O14896	350
SRSF protein kinase 2;SRSF protein kinase 2 N-terminal;SRSF protein kinase 2 C-terminal	SRPK2	0.0194156	-0.419738	-0.258103	-0.219226	-0.213599	-0.474981	-3.82127	-0.550555	-1.01133	-0.478466	0.0878576	-0.500651	0.320539	0.993587	0.51601	0.850514	0.949873	0.887422	0.862324	0.888762	0.392952	0.258365	0.266884	0.653412				+	2	19	15	15	32.4	28.2	28.2	77.526	0	113.61	11669000	29	136	2.46634	0.0485149	P78362;Q9UPE1	P78362	2516
Ran-specific GTPase-activating protein	RANBP1	0.0128772	1.50257	0.497938	0.161319	0.702339	0.583407	-0.863014	-0.281452	0.712944	0.824505	1.18032	0.772188	0.390763	0.0257706	0.180936	0.814197	0.420731	0.318702	-1.40121	-2.24245	-0.468282	-1.28155	-0.194154	-2.3694				+	1	17	17	17	63.2	63.2	63.2	23.31	0	323.31	216100000	8	750	2.60136	0.0415	P43487	P43487	1935
DCC-interacting protein 13-beta	APPL2	0.0101964	-0.0260704	-0.977348	0.0395315	0.60712	-0.66148	-0.60567	-0.0613823	-2.46288	-1.03221	-0.604348	-1.42149	0.391764	-0.668553	-0.568414	0.978093	1.84418	1.89513	0.197033	0.968194	0.307439	0.879692	0.203446	0.768024				+	1	5	5	5	12.7	12.7	12.7	74.493	0	49.531	2246700	39	43	2.63006	0.0400232	Q8NEU8	Q8NEU8	4589
Protein ERGIC-53	LMAN1	0.00894881	-0.633316	0.230527	-1.15962	0.191374	-0.287948	-0.597728	-0.116891	0.860947	-1.16522	-1.48492	-2.67832	1.15318	0.744616	0.788575	0.782752	-0.583794	1.2379	1.38579	1.11501	0.69574	-0.661443	-0.178381	0.352216				+	1	12	12	11	33.7	33.7	33.7	57.548	0	67.823	8690300	20	74	2.81701	0.0310604	P49257	P49257	2018
Tetratricopeptide repeat protein 39C	TTC39C	0.0029662	-0.50176	0.276349	-0.801795	-0.249542	-0.0183301	0.0300833	0.0508623	0.376119	0.0795009	-0.278913	0.232625	0.630777	-0.434619	0.441868	-2.73685	-2.60833	-0.231617	0.136317	0.930603	0.91412	1.06374	1.16315	1.53267				+	1	10	10	10	31.6	31.6	31.6	65.869	0	124.33	3713800	31	58	3.00049	0.024124	Q8N584	Q8N584	4435
CD2-associated protein	CD2AP	0.00154593	0.798641	-0.112196	-1.15328	-0.634281	-0.376734	0.400873	-0.496211	-0.746102	-2.05387	-0.304812	-0.151999	1.10554	0.750696	1.0416	0.0275394	-1.54603	0.756945	1.54248	1.22993	1.94182	-0.378569	-0.516707	-1.12683				+	1	29	29	29	62.6	62.6	62.6	71.45	0	323.31	47301000	35	463	2.44767	0.0495012	Q9Y5K6	Q9Y5K6	7303
BTB/POZ domain-containing protein KCTD15	KCTD15	-0.0057121	0.528955	0.6474	0.503914	0.867853	0.5884	0.687509	-0.02138	0.463745	1.0152	1.31178	1.35115	-2.04701	-2.85722	-0.401119	-0.30196	-0.353897	0.136358	-0.69476	-0.110172	-0.580357	0.792713	-1.15777	-0.363619				+	1	4	4	4	13.8	13.8	13.8	31.942	0	8.862	7341800	17	111	2.98555	0.0242879	Q96SI1	Q96SI1	5419
Phosphatidylinositol 4-kinase alpha	PI4KA	-0.0116011	-0.773995	0.92576	0.42754	0.882961	0.334055	1.37251	1.17252	0.521719	-0.153573	0.253109	1.04509	-0.479252	1.29512	0.301311	-0.832029	0.149789	-0.48591	0.655426	-0.760698	-0.0974143	-2.44466	-1.21371	-2.08407				+	3	6	6	6	4.9	4.9	4.9	236.83	0	32.777	1614600	118	31	2.68702	0.0377178	P42356;Q8N8J0;A4QPH2	P42356	1905
Shootin-1	KIAA1598	-0.0151137	-1.55872	-0.535666	-0.22536	-0.90033	-1.24991	-1.33252	-1.32348	-0.482828	-0.440668	-1.06017	-0.462876	0.785398	-0.0445173	0.609999	1.5444	0.180745	0.476877	1.59773	1.54215	1.26048	1.54755	-0.0346002	0.121441				+	1	14	14	14	30	30	30	71.639	0	62.868	6642900	37	75	3.28315	0.0182653	A0MZ66	A0MZ66	25
Glutathione S-transferase Mu 4	GSTM4	-0.0235288	-0.449405	-0.506346	-0.0280902	-0.900943	-1.30321	-1.12867	-0.838993	-1.06636	-0.976889	0.483718	-1.03971	1.7197	1.98951	0.736977	0.130751	0.774358	0.622205	1.97342	0.781502	0.581855	0.0165949	-0.508989	-1.03946				+	1	10	7	5	49.1	37.6	28.9	25.561	0	34.326	10841000	15	84	3.39511	0.0163575	Q03013	Q03013	2649
Dual specificity mitogen-activated protein kinase kinase 6	MAP2K6	-0.0322016	-0.122612	-0.10061	-0.168895	-1.77284	-0.810281	-0.175613	0.300348	1.41785	-0.437163	-1.01391	0.169172	1.80352	2.1566	0.155489	1.75949	0.673921	0.571832	-0.0392536	-0.827268	-0.507047	-0.949105	-1.10906	-0.942378				+	1	19	19	14	69.5	69.5	59	37.492	0	71.451	8312600	23	101	2.60317	0.0413789	P52564	P52564	2165
Immunoglobulin superfamily member 1	IGSF1	-0.0469294	-0.289309	-0.501841	-0.364197	-0.418372	-0.991745	-1.40739	-0.45112	-1.60937	-1.03853	-0.586055	-0.881139	1.20351	1.29518	0.703343	1.1323	2.08202	1.93239	0.33756	0.419858	0.289228	-0.928166	0.362853	-0.244081				+	1	2	2	2	2	2	2	148.93	0	23.425	2710300	58	27	5.51135	0.00211111	Q8N6C5	Q8N6C5	4459
Bromodomain and PHD finger-containing protein 3	BRPF3	-0.0536468	0.164153	-0.673626	-0.715876	0.00197367	-2.05363	0.709966	0.384646	-0.402945	-0.810827	-0.236326	0.335269	-0.700511	-0.826587	-2.14049	-0.455988	-0.141296	0.0664806	0.916506	1.92539	1.24633	1.10657	1.35307	1.00139				+	1	5	5	4	7.1	7.1	5.6	135.74	0	20.022	4840100	60	50	3.07418	0.0227627	Q9ULD4	Q9ULD4	6941
Ribosomal biogenesis protein LAS1L	LAS1L	-0.0686183	-0.230162	0.779939	0.581351	-0.376472	0.316564	-0.290466	-0.134093	0.556733	0.535563	1.14641	0.818007	-0.195415	-2.32268	-0.782745	-0.230096	-0.1378	0.755807	1.87174	0.795259	1.01425	-1.79729	-1.84733	-0.758453				+	1	20	20	20	39.9	39.9	39.9	83.064	0	233.14	24450000	40	268	2.96323	0.0251301	Q9Y4W2	Q9Y4W2	7270
Serine/threonine-protein kinase PAK 2;PAK-2p27;PAK-2p34	PAK2	-0.0705155	-0.962777	0.710145	0.737012	0.353843	1.48437	0.929284	0.910022	1.58672	0.825449	0.490451	0.890818	-0.647273	-0.284356	-0.511874	0.0313396	0.0211017	0.0327996	-2.88109	-1.38373	-0.296511	-0.785655	-0.150121	-1.02945				+	1	30	30	18	62	62	46.6	58.042	0	323.31	48354000	26	332	2.85293	0.0298881	Q13177	Q13177	2852
Lactadherin;Lactadherin short form;Medin	MFGE8	-0.0749996	0.0244043	-0.487371	-0.561539	-0.58362	-1.43963	-0.962367	-0.935349	-0.375784	-0.495081	-0.0947266	-0.231999	1.28902	0.528802	0.952961	2.13772	1.75571	1.86298	-0.626271	-0.57125	0.372976	-1.70909	0.138827	0.0856705				+	1	8	8	8	27.4	27.4	27.4	43.104	0	74.602	26687000	24	70	4.1805	0.00717526	Q08431	Q08431	2743
Inhibitor of nuclear factor kappa-B kinase-interacting protein	IKBIP	-0.075003	-0.0541577	-1.69373	-0.315609	-0.270976	-1.57857	-1.47875	-0.973184	-0.534847	-1.02759	-0.598894	-1.37202	0.681057	1.54977	0.697766	1.3409	0.73393	0.450847	1.53747	1.09018	0.824412	0.622557	0.477333	-0.0328995				+	1	8	8	8	31.4	31.4	31.4	39.309	0	121.74	3780300	21	61	3.57198	0.0126708	Q70UQ0	Q70UQ0	3959
60S ribosomal protein L22-like 1	RPL22L1	-0.0758899	-0.0729342	-0.451266	-1.29107	-0.33209	-2.95236	-0.202675	-0.35535	-0.775811	-0.835211	-0.350545	-0.302183	0.3032	0.746277	1.14115	-0.794978	0.152215	0.124216	0.422052	1.34553	1.69517	0.533633	0.909339	1.41959				+	1	8	5	5	59.8	50	50	14.606	0	323.31	74042000	4	229	2.92654	0.0261083	Q6P5R6	Q6P5R6	3820
Mitochondrial ornithine transporter 1	SLC25A15	-0.0804549	-0.750852	-0.840011	-0.216402	-0.603097	0.395132	-0.0737593	-2.30097	-0.993506	-1.9942	-0.51263	-1.50022	0.952361	1.07921	0.341404	0.74463	0.89207	0.815984	1.14115	1.19596	0.790845	0.408821	0.688982	0.419567				+	1	4	4	4	21.6	21.6	21.6	32.736	0	34.752	745940	16	20	3.60944	0.0122308	Q9Y619	Q9Y619	7336
Ninein	NIN	-0.0811063	0.875701	0.481372	0.371584	0.768948	0.144343	0.727917	0.50942	1.11512	0.273351	0.699001	0.894501	-0.755221	-0.343398	-0.139	-0.936472	-1.86105	-2.63283	0.391307	0.0267827	1.07153	-2.08969	0.0431394	0.444737				+	1	4	4	4	3.2	3.2	3.2	243.25	0	8.1662	1202100	109	16	2.54086	0.0441485	Q8N4C6	Q8N4C6	4418
Transitional endoplasmic reticulum ATPase	VCP	-0.0835223	0.0745467	0.954213	1.0326	0.406865	1.48384	0.504303	1.38521	1.67855	0.957481	0.608706	1.37733	-1.08247	-0.523485	-0.453594	-0.987896	-1.41865	-0.868304	-0.692206	-0.729219	-0.705913	-1.3955	-1.24007	-0.282809				+	1	112	112	110	93.1	93.1	93.1	89.321	0	323.31	3709000000	45	5452	4.8604	0.00336508	P55072	P55072	2253
Translocon-associated protein subunit beta	SSR2	-0.0879393	0.00902242	0.277383	0.744576	0.330263	0.796425	0.211101	-0.297173	-0.532987	-1.32494	-1.16936	-1.69643	0.206964	-0.139934	-1.69817	-0.30776	-0.486	-0.73869	-0.677191	1.08254	0.832048	1.54055	0.615214	2.51047				+	1	1	1	1	6	6	6	20.135	0.0024035	1.7485	1959300	3	5	2.80341	0.0313705	P43308	P43308	1932
Transcriptional coactivator YAP1	YAP1	-0.0901735	-0.774075	-0.119263	-1.64742	-0.402157	-0.966319	0.24166	-0.950839	-0.983984	0.0101702	1.61619	0.505228	0.354652	1.19787	0.639879	-0.257034	-0.931671	-1.38948	2.46831	0.709928	1.17046	-0.896682	0.100829	0.393924				+	1	16	16	16	51.2	51.2	51.2	54.461	0	323.31	41194000	17	383	2.52566	0.044601	P46937	P46937	1972
Neprilysin	MME	-0.0954205	-0.557287	-1.42809	-0.599062	-0.795226	-1.87519	-0.992494	-0.917369	-1.08234	-0.895031	-0.378978	-0.52996	0.938206	1.58418	0.483006	-0.0985759	0.44074	0.316503	1.39434	0.612618	0.920287	0.619412	1.71591	1.21981				+	1	12	12	11	21.7	21.7	19.5	85.513	0	145.79	8348900	40	89	4.56726	0.00483117	P08473	P08473	1186
Keratin, type I cytoskeletal 18	KRT18	-0.107451	1.0799	0.197932	1.6515	1.13881	0.409704	0.632765	0.605357	-0.0208892	0.334161	0.480572	0.223267	-1.21827	-1.07958	-1.7849	-0.857141	-1.60857	-1.73663	-0.879442	0.662983	0.0355109	1.55024	0.691871	-0.401701				+	4	72	72	51	95.3	95.3	80.9	48.057	0	323.31	1896100000	26	2847	3.17097	0.0202727	P05783;CON__H-INV:HIT000015463;CON__Q92764;CON__Q148H6	P05783	1114
E3 ubiquitin-protein ligase TRIM71	TRIM71	-0.119554	-0.624461	-0.458496	-0.311551	-0.274122	-0.323533	-1.00253	0.27354	0.176325	-0.729933	-0.203293	0.477519	-0.201024	-0.596218	-0.0616896	-0.614742	-0.230015	-0.67898	0.554114	-1.25463	-0.68885	2.3535	2.86504	1.67359				+	1	46	46	46	61.6	61.6	61.6	93.384	0	323.31	79198000	46	555	3.87355	0.00914754	Q2Q1W2	Q2Q1W2	3368
2,3-cyclic-nucleotide 3-phosphodiesterase	CNP	-0.123905	-0.160537	-1.20086	-0.461134	-0.577417	-1.7057	-0.540113	-0.220466	-0.697663	-1.15007	-0.138757	-1.25116	1.01553	1.9692	0.643321	1.22875	1.59846	1.66375	-1.16079	0.585313	0.100643	-0.0640082	0.682344	-0.0347122				+	1	28	28	28	67	67	67	47.578	0	323.31	73944000	27	508	3.22631	0.0189714	P09543	P09543	1218
B-cell CLL/lymphoma 9-like protein	BCL9L	-0.127469	-0.657591	-1.67111	-0.784859	-0.50112	-0.217147	-1.1986	-1.16975	-0.588357	-0.904714	-0.653624	-0.743346	0.400492	1.87467	1.15633	-0.0839374	-0.695868	0.571736	-0.167176	1.20555	1.44879	0.865864	0.969291	1.67195				+	1	10	10	10	10.8	10.8	10.8	157.13	0	186.62	5521300	49	70	3.30762	0.0180524	Q86UU0	Q86UU0	4134
Glycine amidinotransferase, mitochondrial	GATM	-0.13167	-0.977942	-0.514243	-1.44743	-1.99072	-0.25831	0.0596345	-0.988744	-0.650024	-0.903225	-1.37719	-0.680879	0.565048	0.746864	0.744206	1.6231	1.02341	1.21936	0.436472	0.877415	1.08582	1.0722	-0.494513	0.961375				+	1	7	7	7	25.5	25.5	25.5	48.455	0	71.978	2766000	27	45	3.77739	0.00991176	P50440	P50440	2087
Integrin alpha-6;Integrin alpha-6 heavy chain;Integrin alpha-6 light chain;Processed integrin alpha-6	ITGA6	-0.133293	-0.640407	-0.646984	0.488097	-0.997191	-1.35367	0.703076	-0.792268	-1.11225	-1.18408	-1.89399	-1.17468	0.0969349	1.81903	0.385714	1.03692	1.08697	0.908347	0.287281	0.188542	-0.0685105	0.539694	0.792654	1.66405				+	1	16	16	16	21.7	21.7	21.7	126.6	0	121.05	4685100	60	52	2.62326	0.0401264	P23229	P23229	1560
Vam6/Vps39-like protein	VPS39	-0.144935	-0.525049	0.210813	0.762182	0.0168671	0.32068	1.16372	0.270048	0.759825	-0.0201282	0.503941	0.582847	0.37932	-0.586097	0.429662	0.427864	-0.285903	0.617869	1.13265	0.472247	0.156905	-2.51802	-2.97728	-1.15004				+	1	8	8	8	14.4	14.4	14.4	101.81	0	18.851	2002400	56	39	3.86979	0.00923577	Q96JC1	Q96JC1	5266
N-acetyl-D-glucosamine kinase	NAGK	-0.148278	-0.535405	-0.722629	-0.46239	-0.0114069	-0.533873	0.138655	-0.841481	-1.70168	-1.51223	-1.40239	-0.784489	0.952319	0.395135	0.303014	0.213388	0.133741	0.0460509	2.28579	1.98396	0.543312	1.14179	0.988698	-0.469599				+	1	15	15	14	47.7	47.7	43.9	37.375	0	194.36	37191000	18	187	3.05169	0.0228245	Q9UJ70	Q9UJ70	6856
Myotubularin-related protein 6	MTMR6	-0.148289	0.542303	0.0753851	0.608096	-0.241223	-0.515952	-1.75795	-1.01276	-2.16257	0.138239	0.919037	-0.130688	0.594112	2.3921	0.794317	1.26765	0.345181	0.82831	-1.3748	-0.692246	0.0718798	-0.511477	-0.541474	0.512828				+	1	6	6	6	12.6	12.6	12.6	71.967	0	47.679	1994400	36	48	2.82987	0.0305306	Q9Y217	Q9Y217	7068
Transcription elongation factor A protein-like 5;Transcription elongation factor A protein-like 3;Transcription elongation factor A protein-like 6	TCEAL5;TCEAL3;TCEAL6	-0.15077	-0.988463	-0.00776648	-0.223829	0.0393056	-0.490785	-0.953995	-0.835598	-2.37557	-2.33283	-0.0258402	-0.646851	0.610755	-0.0822234	0.752663	1.03041	1.21486	0.78834	0.773054	1.32495	1.20179	0.623017	0.281388	0.473985				+	3	7	7	7	26.7	26.7	26.7	23.307	0	4.993	4411200	11	33	3.14674	0.0207713	Q5H9L2;Q969E4;Q6IPX3	Q5H9L2;Q969E4;Q6IPX3	3497
Endothelial protein C receptor	PROCR	-0.150886	0.294981	-0.530685	-0.324956	0.0159072	-0.833481	-1.20327	-0.94928	-2.85351	0.184039	-1.12541	-0.802982	1.12438	0.813659	0.0143398	-0.639453	0.883809	0.196356	1.02747	1.3706	1.25864	0.601601	0.741318	0.886814				+	1	1	1	1	7.1	7.1	7.1	26.671	0	103.3	3014100	10	27	3.16911	0.0201261	Q9UNN8	Q9UNN8	7010
Aldo-keto reductase family 1 member C3	AKR1C3	-0.183231	-0.629107	-0.222648	-0.0285354	-0.780669	-0.565597	-2.06587	-0.810477	-2.05067	-0.644838	-0.0784477	-0.133029	1.24523	-0.200365	0.748685	-0.0788433	-0.0966852	-0.335124	0.556393	1.03974	0.560393	1.08534	1.57814	2.09022				+	1	6	6	5	28.5	28.5	22.6	36.853	0	88.23	11893000	20	65	4.81266	0.003625	P42330	P42330	1901
Synaptic vesicle membrane protein VAT-1 homolog-like	VAT1L	-0.186464	-0.987484	-0.172857	-0.203831	-0.496648	0.0213703	-1.77771	-1.85985	-1.96623	-1.02654	-0.730295	-0.677117	0.34003	0.595894	0.770798	0.842526	0.830302	0.850461	0.781603	1.38624	0.812799	0.996665	0.780288	1.07604				+	1	12	12	12	31.5	31.5	31.5	45.899	0	89.624	7262800	21	109	8.88152	0	Q9HCJ6	Q9HCJ6	6219
Dimethyladenosine transferase 1, mitochondrial	TFB1M	-0.189668	-0.750024	-0.218685	0.0840616	-0.315189	-0.550855	-1.27046	-1.90812	-1.7917	-0.202216	-0.597907	-1.14611	0.416521	0.0987694	0.985619	-0.0488528	0.370071	0.565891	0.717384	2.35131	1.72086	0.304107	0.453411	0.921786				+	1	11	11	11	47.7	47.7	47.7	39.542	0	290.07	25962000	22	198	4.99395	0.00334545	Q8WVM0	Q8WVM0	4793
Talin-2	TLN2	-0.190452	-1.32791	0.177518	-0.467749	-1.57957	-0.461362	0.0656961	-0.54232	-0.494475	-0.752619	-1.07746	0.0717055	0.741642	-0.282681	0.914806	0.6071	0.217519	0.74829	2.62806	1.74335	1.24106	-0.944066	-1.07026	0.0341697				+	1	43	33	33	29.2	25.4	25.4	271.61	0	323.31	17574000	135	314	3.16931	0.0201991	Q9Y4G6	Q9Y4G6	7256
Gamma-glutamyl hydrolase	GGH	-0.191065	-1.17202	-0.339655	-1.2493	-1.08921	-0.817593	-0.248819	-0.472533	-0.893154	-1.17033	-0.874698	-0.682456	1.15703	1.92416	0.695163	1.49368	0.544298	0.678606	-1.19785	1.37064	1.35598	0.14205	0.241847	0.795228				+	1	9	9	9	31.1	31.1	31.1	35.964	0	123	20796000	16	151	2.56616	0.0428743	Q92820	Q92820	4925
E3 ubiquitin-protein ligase RNF213	RNF213	-0.195237	-0.4099	-0.796034	0.476309	-0.329675	-1.3351	-0.610138	-1.83874	-1.12733	-1.17976	-0.480934	-1.19606	1.91068	-0.391605	0.504695	0.976339	0.850983	1.1329	1.00869	1.42384	1.23575	-0.115649	0.590393	-0.10442				+	1	50	50	48	13.9	13.9	13.1	591.4	0	279.81	17944000	274	266	2.96712	0.025218	Q63HN8	Q63HN8	3673
RNA-binding protein 3	RBM3	-0.203024	0.366501	-0.577285	0.402936	1.07404	0.998383	1.63422	1.23437	0.557331	1.70868	0.572915	1.1477	-1.68341	-0.139906	-0.242518	-0.56323	-0.743662	-0.240353	-1.7062	-1.48743	-0.230453	-0.389014	-1.38923	-0.101371				+	1	11	11	11	70.7	70.7	70.7	17.17	0	323.31	65992000	8	164	3.13358	0.0209422	P98179	P98179	2578
EH domain-containing protein 2	EHD2	-0.207655	-0.00675739	-1.29028	-0.0239261	-0.165081	-0.906629	-0.572558	-2.84328	-0.98494	-0.980347	-0.474292	-0.705858	1.13484	-0.263365	0.535298	0.505411	0.73063	0.597806	0.535827	1.5098	1.1363	1.14707	1.0649	0.527089				+	1	8	7	7	20.1	18	18	61.161	0	48.999	5454800	30	83	2.91417	0.0265286	Q9NZN4	Q9NZN4	6605
AF4/FMR2 family member 4	AFF4	-0.207775	1.20194	-0.327526	-1.68679	-0.877911	-1.68241	-1.01494	0.624243	-0.114661	0.429445	0.566986	-0.455227	0.824856	0.637982	0.3811	0.770433	1.29353	0.994362	-1.59273	-1.83382	-0.304794	0.513393	1.34103	0.519274				+	1	6	6	6	8.1	8.1	8.1	127.46	0	16.881	1602700	56	28	3.06607	0.0229244	Q9UHB7	Q9UHB7	6799
Phosphoglucomutase-1	PGM1	-0.214906	-0.468664	0.0978752	1.05056	0.246933	0.256151	0.119313	-0.359555	-0.130572	-0.168978	-0.0251045	-0.0786438	0.456432	-0.200758	-0.540036	-1.38548	-2.5118	-1.83271	1.44546	1.93827	1.38903	0.983415	0.428212	-0.494434				+	1	41	41	41	81.1	81.1	81.1	61.448	0	323.31	95548000	34	608	5.08314	0.00329412	P36871	P36871	1822
Alpha/beta hydrolase domain-containing protein 17B	ABHD17B	-0.220952	-0.389691	-0.469068	-2.74831	-0.132236	-1.81988	-0.257271	-0.0368905	-1.85824	0.126798	0.189675	-0.164638	0.764948	1.3455	0.0643621	-0.0541827	0.1342	0.0928018	1.61335	0.733874	0.613597	1.07076	0.597976	0.803515				+	1	3	3	3	20.1	20.1	20.1	32.214	0	82.811	6787300	16	88	2.46113	0.0488256	Q5VST6	Q5VST6	3632
Peroxiredoxin-2	PRDX2	-0.234212	0.658232	0.465109	0.51361	0.0866618	0.397238	0.27327	0.603052	0.670807	0.865938	0.341468	0.407839	-0.020481	1.95358	-0.0976229	1.16951	0.356168	0.138228	-2.1977	-2.05884	-1.25597	-0.627978	-0.627032	-1.78088				+	1	20	19	19	92.9	87.4	87.4	21.892	0	323.31	292180000	13	677	3.28701	0.0182974	P32119	P32119	1741
Nicotinate phosphoribosyltransferase	NAPRT	-0.253194	-1.69266	-0.709785	-0.282142	-0.652986	-0.628993	-0.497276	-1.02938	-0.833607	-2.23778	-0.612316	-0.405161	1.46353	1.4037	0.774821	0.916519	0.728585	1.04566	1.4662	0.909817	0.78905	-0.302028	0.468331	0.171081				+	1	11	11	11	22.9	22.9	22.9	57.578	0	113.96	13714000	24	180	4.1262	0.00751515	Q6XQN6	Q6XQN6	3898
1,4-alpha-glucan-branching enzyme	GBE1	-0.261171	-0.394376	-0.39207	-1.38044	-0.422999	-1.56445	-1.3411	-0.934245	-1.68447	-0.736074	-0.303045	-0.242521	1.01003	-0.0808188	0.280946	1.2296	0.293577	0.367509	1.96073	1.42469	1.09799	1.08964	0.104121	0.878935				+	1	12	12	12	26.4	26.4	26.4	80.473	0	125.06	41656000	35	219	4.97855	0.00329825	Q04446	Q04446	2667
Ubiquitin-associated domain-containing protein 1	UBAC1	-0.280113	-0.251951	-0.337811	0.173215	0.23776	-0.197837	-1.12243	-2.51467	-2.47231	0.29108	-0.623802	-0.643183	0.400858	0.780739	0.36576	0.745082	0.595508	0.710162	-0.616311	1.47536	0.844149	0.962984	0.275982	1.20177				+	1	8	8	7	27.9	27.9	24.9	45.338	0	106.34	3078600	22	39	3.7037	0.0107133	Q9BSL1	Q9BSL1	5633
Glycogen phosphorylase, muscle form	PYGM	-0.291759	-0.396994	-0.929876	-0.665255	-0.195016	-0.628703	-0.817622	-0.399728	-1.66113	-1.47248	-0.721968	-1.45594	0.95134	0.138658	0.603544	1.49842	1.61946	1.39457	-0.478455	0.620664	0.739735	0.0550636	0.896354	1.59712				+	1	19	7	7	25.3	11.5	11.5	97.091	0	14.546	7313600	50	76	4.29759	0.00632967	P11217	P11217	1288
Septin-10	SEP10	-0.294736	-0.979608	-0.925699	-0.899845	-0.819322	-0.615811	-0.602883	-1.09721	-1.01704	-1.03102	-1.40528	-1.12443	0.632285	0.723077	0.716936	0.9365	0.607907	0.388376	0.0746552	1.30852	1.04636	1.43774	1.08601	1.85451				+	1	23	19	19	56.4	48.9	48.9	52.592	0	240.17	21161000	22	224	6.89213	0.001	Q9P0V9	Q9P0V9	6640
Polymerase I and transcript release factor	PTRF	-0.302856	-0.40725	-0.578635	-0.0914633	-1.66339	0.462897	-1.32917	-0.781076	-1.25087	0.203772	-1.34763	-0.839715	1.15013	-0.715594	0.128741	0.398298	0.0679101	-0.283574	2.29787	1.52134	1.02215	1.26288	0.59431	0.480903				+	1	7	7	7	26.7	26.7	26.7	43.476	0	81.469	1935700	16	31	2.49912	0.0463392	Q6NZI2	Q6NZI2	3782
Nicotinamide phosphoribosyltransferase	NAMPT	-0.309114	-0.147804	-1.06392	-0.707308	-0.858059	-1.32862	-0.314838	-0.536547	-1.01817	-1.16084	-0.812179	-1.19574	0.965276	1.91994	0.584736	0.919246	0.523525	0.532877	2.53332	0.262122	0.747707	0.216761	0.572294	-0.324664				+	1	27	27	27	63.5	63.5	63.5	55.52	0	323.31	237540000	29	781	3.3669	0.0164516	P43490	P43490	1936
cAMP-dependent protein kinase type II-beta regulatory subunit	PRKAR2B	-0.309288	-1.4816	-0.572146	0.302748	-0.668301	-0.882161	-0.854706	-0.967278	-1.34122	-1.00909	-0.533187	-1.05035	1.07747	0.353558	1.15924	-0.642103	-0.0294099	0.457286	0.523039	1.49137	1.14688	0.380409	1.86134	1.58749				+	1	10	8	8	28.9	25.4	25.4	46.302	0	161.34	32293000	21	141	3.87434	0.00922314	P31323	P31323	1722
GDP-fucose protein O-fucosyltransferase 2	POFUT2	-0.324595	-0.117347	-0.336517	-0.470492	-0.102375	-0.431849	-1.81802	-0.5401	-1.69775	-2.17435	-0.731071	-0.80559	0.559412	1.47755	1.03974	0.56511	0.835997	1.1853	1.47499	0.641082	-0.0269786	0.164521	0.745269	0.888061				+	1	9	9	9	27.5	27.5	27.5	49.975	0	91.607	4185700	23	72	3.94824	0.00850847	Q9Y2G5	Q9Y2G5	7104
Myosin regulatory light polypeptide 9	MYL9	-0.328112	-0.441185	-0.742069	-2.31479	-0.805073	-0.703643	-0.170207	-1.9893	-0.319429	-0.83485	-0.798132	-0.730134	0.651812	0.866179	0.609364	0.738188	1.07897	0.527407	0.322103	1.16834	0.756411	1.38875	0.883644	1.18575				+	1	7	3	3	56.4	29.7	29.7	19.827	0	34.808	3472800	9	31	3.96606	0.00841739	P24844	P24844	1591
Tubulin beta-2B chain	TUBB2B	-0.341326	-0.439861	-1.24913	0.581885	-0.105628	-0.806821	-0.429809	-0.49853	-0.579418	-0.757284	-0.993596	-0.588633	-0.137875	0.877947	-0.812671	-0.709406	-0.601146	-0.869374	0.844945	0.998469	0.569038	2.08614	1.71049	2.2516				+	1	46	14	2	83.6	33.5	3.6	49.953	0	323.31	393690000	20	455	4.95741	0.00351724	Q9BVA1	Q9BVA1	5714
Fermitin family homolog 2	FERMT2	-0.341932	-0.203192	-0.936201	-1.03247	-0.0570649	-0.467727	-0.429951	-0.515099	-1.28118	-0.681065	-0.248344	-1.43795	1.51217	2.70322	0.637176	-0.60685	-0.271811	-0.585729	0.591437	0.302022	0.503423	1.16209	1.77596	-0.0909333				+	1	38	38	36	65.3	65.3	65	77.86	0	323.31	220760000	37	932	2.9933	0.0241992	Q96AC1	Q96AC1	5020
Selenium-binding protein 1	SELENBP1	-0.342713	-0.703241	-1.11733	0.135913	-1.08331	-1.4774	-0.0378162	0.470555	-0.19664	-1.66946	-0.513919	-1.06872	0.893641	0.0192155	0.193678	1.92239	2.01105	1.80733	0.319319	0.135849	0.0860791	0.517419	0.565292	-0.867182				+	1	13	13	13	45.6	45.6	45.6	52.39	0	120.32	3260800	31	46	3.978	0.0085045	Q13228	Q13228	2861
Galectin-1	LGALS1	-0.352669	-0.628324	-0.773595	-0.84353	-0.635833	-1.03805	-1.63031	-0.754722	-0.719772	-1.42835	-0.592719	-0.559954	1.40516	-0.334138	0.898862	1.77044	1.16002	1.12006	-0.494374	0.636415	0.843572	1.08521	0.52781	1.33879				+	1	8	8	8	88.1	88.1	88.1	14.716	0	285.37	54902000	9	132	3.97252	0.00842478	P09382	P09382	1206
Rho guanine nucleotide exchange factor 2	ARHGEF2	-0.352985	0.588479	-0.419315	-0.144386	0.471447	-0.651291	-0.134894	-0.999052	-0.827605	-0.633426	0.00201378	-0.791612	0.433324	2.45847	0.489827	1.14442	1.5084	2.0877	-0.605549	-1.41214	-1.04047	-0.322437	0.13853	-0.987456				+	1	41	41	41	48.7	48.7	48.7	111.54	0	323.31	63651000	55	668	2.94408	0.0258893	Q92974	Q92974	4954
Tropomyosin alpha-1 chain	TPM1	-0.354517	-1.26617	-0.516025	-1.71837	-0.973053	-1.22768	-1.23734	-0.804259	-0.115448	-0.558599	-0.884245	-0.190222	0.46686	-0.253843	1.22108	0.325012	0.0568521	0.419369	0.966332	1.31142	1.11465	1.43885	0.948159	1.83118				+	1	63	63	31	98.9	98.9	62.7	32.708	0	323.31	1077100000	16	1728	4.99407	0.00340741	P09493	P09493	1214
Tropomyosin beta chain	TPM2	-0.357644	-0.618047	-0.630082	-1.45882	-0.68734	-0.661062	-0.852871	-0.708748	-0.682656	-0.553156	-0.818594	-0.946955	0.0188285	-1.64161	1.11561	0.966094	0.763263	0.684168	0.55923	1.2473	0.993958	1.85972	0.789085	1.62034				+	1	49	26	8	82.4	62.7	22.9	32.85	0	323.31	53237000	16	363	3.38388	0.0162404	P07951	P07951	1170
Osteoclast-stimulating factor 1	OSTF1	-0.380454	-0.253838	-0.130884	-0.284583	0.330324	0.0794722	-0.85152	-0.828081	-1.09247	-0.424357	-1.78278	-0.412126	1.01956	0.030755	-0.190826	-1.15045	0.0392579	-1.00206	1.42884	1.83219	-0.155977	1.02532	0.686129	2.46856				+	1	10	10	10	51.9	51.9	51.9	23.787	0	144.49	5546600	12	82	2.44841	0.049466	Q92882	Q92882	4938
Acyl-coenzyme A thioesterase 9, mitochondrial	ACOT9	-0.395353	-0.17219	-0.666602	-0.288996	-0.0345304	-0.511761	-1.85985	-1.53146	-1.14299	-1.68646	-0.862955	-1.09104	1.03688	0.348973	0.646371	0.496163	1.06657	1.35777	0.349614	1.12443	1.29584	0.684678	1.10471	0.732183				+	1	18	18	18	38.7	38.7	38.7	49.901	0	224.14	36256000	28	307	6.47208	0.00109091	Q9Y305	Q9Y305	7159
Probable ATP-dependent RNA helicase DDX11;Putative ATP-dependent RNA helicase DDX12;Putative ATP-dependent RNA helicase DDX11-like protein 8	DDX11;DDX12P;DDX11L8	-0.398226	0.0647976	-0.640928	-0.213515	-0.344647	-1.22833	-3.14939	-1.17458	-0.979667	-0.0719379	-0.384354	-0.55587	0.342975	0.25548	0.57124	0.910996	0.853923	1.50108	0.852452	0.731023	0.916238	0.751842	0.895638	0.493758				+	3	8	8	8	13.6	13.6	13.6	108.31	0	154.69	7338500	48	98	4.09035	0.00780392	Q96FC9;Q92771;A8MPP1	Q96FC9;Q92771;A8MPP1	5172
BTB/POZ domain-containing protein KCTD12	KCTD12	-0.402595	-0.725879	-1.05113	-0.596484	-0.731684	-0.50018	-0.981516	0.415739	-1.33058	-1.23747	-1.25785	-1.16255	0.303408	0.69243	0.94307	1.50641	1.35416	1.58092	-0.990887	0.999461	0.982866	0.762776	0.916658	0.510895				+	1	7	7	7	28	28	28	35.7	0	23.047	2532000	15	34	3.65919	0.011726	Q96CX2	Q96CX2	5096
Nik-related protein kinase	NRK	-0.415908	-0.352137	-0.767262	-1.1612	-0.4779	-1.08818	-1.40693	-1.17657	-0.701741	0.795138	0.861685	-0.773903	1.54895	0.271028	-0.123689	-1.15863	-0.513171	-0.306929	1.66985	1.47079	1.29709	0.959415	1.31335	0.23685				+	1	7	7	6	8.8	8.8	7.1	178.48	0	112.14	1053400	78	21	3.61896	0.0122368	Q7Z2Y5	Q7Z2Y5	4029
Microtubule-actin cross-linking factor 1, isoforms 1/2/3/5	MACF1	-0.416094	-0.14178	-1.06614	-0.34337	-0.211494	-0.786863	-1.30085	-0.80512	-0.558905	-0.87534	-0.344254	-0.6429	1.00035	1.9362	1.00035	-1.39199	-0.799827	-0.419239	1.10479	1.15528	1.23284	0.138526	2.01777	0.518074				+	1	277	277	268	41.7	41.7	41	838.3	0	323.31	383070000	424	3679	4.22408	0.00709677	Q9UPN3	Q9UPN3	7027
Transgelin-2	TAGLN2	-0.420362	-0.477869	-0.798386	-1.335	-0.642978	-1.21632	-0.478095	-0.772419	-0.953142	-1.2922	-1.19958	-0.936334	1.42138	0.999807	0.304246	1.6496	0.745932	0.814008	1.22323	0.498753	0.614833	1.75757	0.543949	-0.0506097				+	1	24	24	23	98	98	91	22.391	0	323.31	401560000	13	815	4.58088	0.00478947	P37802	P37802	1836
C-type mannose receptor 2	MRC2	-0.42944	0.0422865	-0.346299	-0.201975	0.30674	0.259614	-3.36631	-0.38787	-2.04597	0.381511	0.149605	0.431914	0.330167	1.37271	-0.241179	-0.127373	-0.60774	0.566413	-0.142501	0.524338	0.416898	1.04929	0.968592	1.09658				+	1	2	2	2	2.3	2.3	2.3	166.67	0.00030048	3.6001	1829100	58	28	2.48828	0.0471055	Q9UBG0	Q9UBG0	6711
Calcyclin-binding protein	CACYBP	-0.446731	-0.528777	0.194067	-0.204584	-0.38847	-0.549446	-0.0786413	-0.440975	0.0371993	-0.452944	0.616257	-0.216581	0.314973	1.72676	0.395853	1.65918	2.1427	1.97352	-1.3526	-0.874168	-0.911998	-0.529679	-0.410477	-1.67444				+	1	32	32	32	93	93	93	26.21	0	323.31	485160000	13	979	4.63802	0.00466667	Q9HB71	Q9HB71	6182
Cytoplasmic FMR1-interacting protein 2	CYFIP2	-0.449308	0.0715623	-1.27017	-1.06056	0.0388075	-0.372597	-0.870679	-0.303532	-1.85828	-1.64674	-1.01638	-0.814376	0.694893	-0.380014	0.431115	0.951166	1.16621	0.871006	1.81918	0.326113	0.888431	1.54835	0.601461	0.634322				+	1	25	12	12	28.5	14.6	14.6	148.4	0	95.836	10969000	68	117	3.26018	0.0187065	Q96F07	Q96F07	5165
Hydroxyacyl-coenzyme A dehydrogenase, mitochondrial	HADH	-0.450648	-0.0318109	-1.15575	-1.5656	-0.613486	-0.494183	0.295821	0.215527	-0.267073	-1.0461	0.29787	-0.535224	1.11797	2.85736	0.634774	1.28739	0.883896	0.92258	0.631782	0.134991	-0.0934823	-0.780527	-0.96684	-1.27924				+	1	21	21	21	75.8	75.8	75.8	34.293	0	323.31	72762000	14	425	3.18181	0.0198539	Q16836	Q16836	3339
Cytoplasmic aconitate hydratase	ACO1	-0.473407	-0.209838	0.531995	0.229651	1.30509	0.598438	0.406891	0.218588	-0.582479	0.296211	0.158612	0.375332	0.859945	0.573075	-0.772984	2.0254	0.834266	1.14099	-0.854182	-1.73386	-1.02333	-1.59949	-0.213046	-2.09186				+	1	36	36	35	53.2	53.2	52.1	98.398	0	323.31	92984000	42	623	2.83468	0.0303836	P21399	P21399	1524
Amyloid beta A4 protein;N-APP;Soluble APP-alpha;Soluble APP-beta;C99;Beta-amyloid protein 42;Beta-amyloid protein 40;C83;P3(42);P3(40);C80;Gamma-secretase C-terminal fragment 59;Gamma-secretase C-terminal fragment 57;Gamma-secretase C-terminal fragment 50;C31	APP	-0.473578	0.164823	-0.796131	-0.974069	-1.32343	0.043479	-0.0418864	0.20229	-0.896479	-0.899796	-0.575226	-0.268566	1.30115	0.657718	1.04855	-0.629898	-1.58592	-1.16556	2.35155	0.760528	1.50008	-0.068439	0.607985	1.06084				+	1	20	20	19	24.2	24.2	23	86.942	0	119.35	42007000	35	213	3.62822	0.0122432	P05067	P05067	1096
Filamin-A	FLNA	-0.473886	0.200691	-0.876531	-0.254876	-0.412709	0.484142	0.107645	0.309326	0.0909428	-0.718506	0.0857721	0.0580631	0.989406	1.22706	0.770883	-1.5582	-1.6938	-2.31859	1.83227	0.399031	0.812606	1.55143	0.101258	-0.713438				+	1	227	227	211	77	77	74	280.74	0	323.31	2244500000	134	6512	3.19514	0.0194679	P21333	P21333	1521
Pyridoxine-5-phosphate oxidase	PNPO	-0.474241	-1.97644	-0.948002	-1.36095	-0.0953418	-1.90132	-0.992729	0.564151	0.486764	0.211515	0.484191	0.777095	0.90347	1.57595	1.30566	1.27333	0.90445	1.1133	-0.648764	-0.297402	-0.524811	0.283872	0.0560112	-0.71975				+	1	6	6	6	29.1	29.1	29.1	29.988	0	30.78	830520	13	11	3.27413	0.0183434	Q9NVS9	Q9NVS9	6456
Filamin-B	FLNB	-0.475847	-0.416617	-0.289723	-0.662887	-1.30858	0.214354	-0.2078	-0.583873	-0.972092	-1.37951	-1.711	-0.779693	1.41304	0.93324	1.39639	-0.646012	0.372274	0.00364224	2.36704	-0.273055	0.853529	0.996546	0.812208	0.344429				+	1	163	150	148	70.4	68.2	67.5	278.16	0	323.31	451860000	142	2873	2.83257	0.03043	O75369	O75369	714
Protein Niban	FAM129A	-0.47944	-0.839422	-0.815862	-0.716962	-1.07015	-0.787619	-0.555804	-1.96286	-0.90763	-0.358089	0.698585	0.106826	1.3006	0.09034	1.05909	1.20776	1.21234	1.34336	1.8413	0.518276	0.413718	-0.485868	-1.28839	0.475892				+	1	6	6	6	7.5	7.5	7.5	103.13	0	49.475	1043200	39	20	3.314	0.0181164	Q9BZQ8	Q9BZQ8	5845
Kinesin-associated protein 3	KIFAP3	-0.481831	0.363558	-0.0634936	0.0519068	-0.0529156	-1.55999	-0.949218	-1.13938	-1.20308	-1.28627	-0.154563	-1.6738	1.24595	1.45153	0.694452	0.663295	1.27478	1.2475	1.22146	0.363037	0.633323	0.0145026	0.684434	-1.3452				+	1	1	1	1	2.5	2.5	2.5	91.204	0	61.071	2396800	34	37	2.8353	0.0304742	Q92845	Q92845	4931
Visinin-like protein 1	VSNL1	-0.485236	-0.48611	-0.499844	-0.71457	-0.11633	-0.48132	-0.0359527	0.556001	0.0556619	-1.07703	-0.62048	-1.28817	0.305968	2.19195	0.652678	-1.50477	-0.644823	-1.39892	-0.0358581	0.620675	1.4058	1.27965	1.98193	0.339106				+	1	25	25	22	86.9	86.9	76.4	22.142	0	279.3	124430000	13	533	3.29624	0.0182176	P62760	P62760	2439
LIM and cysteine-rich domains protein 1	LMCD1	-0.495647	-0.743019	-0.933081	-0.847323	-0.93898	-1.19987	-1.00608	0.234767	-1.1228	-1.14043	-0.828749	-1.49562	1.00396	0.696034	1.12712	0.702234	-0.215136	0.151735	0.970085	1.38437	1.11098	1.31187	1.04366	1.22992				+	1	9	9	9	27.7	27.7	27.7	40.832	0	24.756	3737700	25	60	6.34957	0.00116667	Q9NZU5	Q9NZU5	6610
Origin recognition complex subunit 4	ORC4	-0.507746	-0.41527	-0.942632	-1.06682	-0.744991	-1.02474	0.189474	-0.395139	-1.98191	-0.960376	-0.644653	-1.47023	1.35554	1.45094	0.499692	0.737219	1.10973	0.788055	1.4461	-0.428346	0.456881	0.742942	0.725143	1.08113				+	2	12	12	12	26.8	26.8	26.8	50.377	0	122.37	24245000	25	212	3.24601	0.0183768	O43929;CON__Q2YDI2	O43929	568
Gasdermin-D	GSDMD	-0.513637	0.0742815	-0.256581	-0.42638	-0.836902	-0.175595	-0.296549	-0.994899	-0.727132	-1.04011	-3.0235	-0.664479	0.822906	-0.0718946	1.09821	1.63665	0.981994	0.568445	0.519439	1.09292	1.14228	0.427632	0.808034	-0.145138				+	1	4	4	4	14.9	14.9	14.9	52.8	0	45.213	4484000	16	62	3.06555	0.0228285	P57764	P57764	2308
Testis-specific Y-encoded-like protein 5	TSPYL5	-0.522582	-0.362899	-1.99421	-1.51742	-0.370788	-2.06839	-0.00980219	0.737754	-0.761264	-0.315275	0.49171	-0.879604	0.429017	0.579455	-0.0199598	-0.409153	0.215846	-0.346314	0.775428	1.34534	1.12754	1.46661	1.39427	1.0147				+	1	8	8	8	33.1	33.1	33.1	45.143	0	226.95	7684200	19	90	3.0556	0.0229091	Q86VY4	Q86VY4	4164
Peroxisomal sarcosine oxidase	PIPOX	-0.530657	-0.874286	-1.04065	0.2289	0.179743	-1.08723	-1.73525	-0.687305	-1.29608	0.0750878	-0.503929	-0.639861	0.939511	0.164254	0.904951	0.306907	-0.642019	-0.00323624	-0.595522	1.64094	0.531303	0.935692	1.42841	2.30033				+	1	12	12	12	42.3	42.3	42.3	44.065	0	150.63	12993000	23	169	2.80403	0.0315776	Q9P0Z9	Q9P0Z9	6642
Proline dehydrogenase 1, mitochondrial	PRODH	-0.535253	-0.827073	-0.622672	-0.381627	-0.247407	-1.95362	-1.82415	-0.804737	-0.779337	-0.670985	-1.18462	-0.361919	1.06694	0.272086	0.944658	0.735331	-0.0347319	0.138126	1.24944	1.20663	1.16516	1.20807	1.26012	0.98157				+	1	13	13	13	26.8	26.8	26.8	68.001	0	48.963	8068900	34	78	4.61987	0.00453333	O43272	O43272	472
Unconventional myosin-Ie	MYO1E	-0.551173	-0.74126	-0.666803	-0.576569	-0.707702	-0.84633	-0.794242	-1.15182	-1.18101	-1.23267	-0.540502	-0.763804	0.620607	-0.300151	0.523293	-0.207824	0.0357722	0.671259	2.02397	2.04885	1.07453	1.39863	0.840048	1.02491				+	1	23	23	20	27.4	27.4	23.6	127.06	0	263.99	14204000	58	153	6.45954	0.00104348	Q12965	Q12965	2810
Transgelin	TAGLN	-0.551475	-0.671844	-1.13101	-1.64184	-1.35901	-1.12933	-0.879139	-0.651991	-0.367797	-0.82746	-0.762227	-0.71014	0.83133	1.04126	0.65638	0.720843	0.351678	0.428773	1.67664	1.34738	0.946548	1.74423	0.414744	0.523453				+	1	27	27	27	94	94	94	22.611	0	323.31	173230000	16	580	6.68518	0.0008	Q01995	Q01995	2626
Alpha-actinin-1	ACTN1	-0.555424	-1.33211	-0.820014	-0.692132	-0.978811	-0.0840326	-0.830676	-1.34802	-1.26663	-0.881386	-0.699413	-0.23548	0.573916	1.14654	0.582044	0.264812	-0.328144	-0.24882	1.6286	1.71658	0.859987	1.83155	0.92539	0.771668				+	3	116	77	71	95.9	78.8	73.7	103.06	0	323.31	675760000	52	3154	5.70342	0.00152941	P12814;Q14721;Q92953	P12814	1324
Neurotensin/neuromedin N;Large neuromedin N;Neuromedin N;Neurotensin;Tail peptide	NTS	-0.557819	-0.399041	0.314483	-1.37659	-1.7133	-1.86956	-0.949975	-0.402138	0.68742	-0.106705	-1.12862	-0.0121224	0.239492	-0.0945837	0.19475	-0.549407	0.402205	0.0289627	2.24042	0.574621	0.907747	1.53069	1.26319	0.775879				+	1	5	5	5	45.3	45.3	45.3	19.795	0	40.875	945190	5	14	3.53064	0.0132071	P30990	P30990	1716
Core histone macro-H2A.1	H2AFY	-0.562226	-0.096044	0.10084	0.101057	-0.95437	0.15115	0.067491	0.390037	0.865263	0.50393	0.465554	0.530354	0.176821	0.496758	0.439095	1.72012	1.171	1.60258	0.44107	-2.04413	-1.20713	-1.41185	-0.960267	-1.9871				+	1	15	14	14	48.9	48.9	48.9	39.617	0	323.31	85665000	18	302	3.40627	0.0161124	O75367	O75367	712
Protoporphyrinogen oxidase	PPOX	-0.566148	-0.404546	-0.57556	-0.312807	-0.41415	-1.18861	-0.854056	-0.678374	-0.828886	-0.407346	-0.159702	-0.35328	1.52899	1.01148	0.432719	2.0623	1.94955	1.54518	0.680359	0.199641	0.273172	-0.852922	-0.396495	-1.69052				+	1	8	8	8	24.9	24.9	24.9	50.765	0	139.05	6072300	25	49	6.19018	0.00133333	P50336	P50336	2083
Aldehyde dehydrogenase X, mitochondrial	ALDH1B1	-0.570936	-1.61519	-0.909593	0.0521779	-0.926465	-0.598628	-0.811959	-0.682789	-0.375856	-0.542595	-1.07692	-0.696364	0.813282	-0.217156	1.12968	1.37538	2.07167	1.64664	-1.2321	0.862088	1.00822	0.538976	0.575441	0.182992				+	1	29	29	28	59	59	57.4	57.206	0	323.31	39562000	22	430	3.11816	0.0213333	P30837	P30837	1714
Integrator complex subunit 5	INTS5	-0.599013	0.215109	-1.60389	-0.585675	-0.500843	-0.247217	0.272801	0.143014	-0.231483	0.500899	0.185496	0.172556	1.23307	0.536342	0.395172	1.05571	1.40912	1.64416	1.37955	-0.473306	-0.47785	-0.829071	-0.893818	-2.70083				+	1	8	8	8	16	16	16	107.99	0	179.92	5670600	36	66	2.50002	0.0463858	Q6P9B9	Q6P9B9	3826
N(G),N(G)-dimethylarginine dimethylaminohydrolase 1	DDAH1	-0.613021	-1.27344	-0.78525	-0.452528	-1.12119	-1.16174	-0.60364	-0.910374	-0.986623	-0.431978	-0.781818	-1.83637	1.07417	0.721219	0.962997	1.24866	0.276749	0.579279	1.17358	0.963135	1.07497	1.35344	0.446483	1.08328				+	1	13	13	13	68.4	68.4	68.4	31.121	0	95.809	12976000	17	123	5.59078	0.00194286	O94760	O94760	840
Dihydrolipoyl dehydrogenase, mitochondrial	DLD	-0.614771	-0.387557	-1.1083	-0.65321	-1.14885	-1.24748	-1.04431	-0.749469	-1.2898	-1.25024	-0.321347	-0.685737	0.853449	2.3056	0.72429	0.956474	0.976591	0.57382	1.4458	0.518032	0.716053	0.317932	0.81126	0.301761				+	1	31	31	31	66.6	66.6	66.6	54.177	0	323.31	90893000	22	652	4.89621	0.00346667	P09622	P09622	1221
Epidermal growth factor receptor kinase substrate 8-like protein 2	EPS8L2	-0.624378	-1.2711	0.140291	-0.236076	0.0262774	-0.327229	-0.239146	-0.858972	-0.643117	-1.02303	-1.1961	-0.420954	0.541821	0.271129	-0.369477	0.350653	-0.921889	-1.43506	1.66418	2.40962	1.02191	1.60496	0.631405	0.904287				+	1	13	13	13	30.6	30.6	30.6	80.62	0	224.64	8450300	37	104	3.465	0.0146358	Q9H6S3	Q9H6S3	6072
Vinculin	VCL	-0.633124	-1.35118	-0.21071	-0.640079	-1.41707	-0.0666671	-1.46709	-1.17596	0.00843793	-0.888507	-1.15536	-0.292971	0.469677	0.46482	1.30465	0.523785	-0.503419	0.0334099	0.55711	1.59797	1.53929	1.39217	0.285833	1.625				+	1	144	144	144	85.1	85.1	85.1	123.8	0	323.31	1903700000	75	4363	3.05965	0.02295	P18206	P18206	1463
Lysosomal acid lipase/cholesteryl ester hydrolase	LIPA	-0.637813	-0.462648	-0.844244	-1.02049	-0.825373	-1.27616	-0.964181	-0.600775	-1.33547	-0.796186	-0.498237	-1.23059	1.08325	1.44824	1.0195	-0.221544	0.0919489	0.0289624	1.17294	0.976331	1.12891	1.30523	1.50034	0.958067				+	1	11	11	11	29.3	29.3	29.3	45.418	0	260.36	31112000	12	180	8.81896	0	P38571	P38571	1844
Annexin A6	ANXA6	-0.64036	-0.77691	-0.316658	0.780683	0.0302665	-0.207413	-1.16168	-0.397105	-0.709554	-0.633486	-0.951332	-0.557919	0.179783	-0.916879	0.0461936	0.0807059	-1.50236	-0.906328	0.474245	2.06448	1.42167	1.47118	1.36802	1.76075				+	1	70	70	70	87.8	87.8	87.8	75.872	0	323.31	340060000	43	1621	4.01172	0.00840741	P08133	P08133	1175
Aminopeptidase B	RNPEP	-0.640908	0.911958	-0.747796	0.251564	-0.199214	-0.709882	-0.60804	-0.303343	-0.206811	-0.390434	0.884871	-0.259104	0.414568	-0.74603	-0.143533	2.26228	1.56538	2.34306	-1.92097	0.0868945	-0.449145	-1.10961	0.0868945	-0.37266				+	1	34	34	33	55.1	55.1	52.3	72.595	0	278.28	40244000	34	387	2.44338	0.0495614	Q9H4A4	Q9H4A4	6021
Secernin-1	SCRN1	-0.641152	-0.291431	-0.313565	0.495875	0.0168269	0.39329	0.359454	0.152906	-0.0235749	0.154456	-0.0584388	0.339647	0.482548	0.927929	-0.192702	-1.30573	-2.51668	-1.91513	2.75004	0.385109	0.987311	0.202547	-0.00906072	-0.380481				+	1	16	16	16	45.2	45.2	45.2	46.382	0	186.78	42453000	17	307	3.63686	0.0121905	Q12765	Q12765	2772
Annexin A1	ANXA1	-0.642992	-0.866851	-0.396296	-0.883251	-0.935849	-0.463406	-0.927854	-0.531196	-1.16908	-1.20498	-1.10994	-1.03548	1.31364	0.336361	0.695534	1.02707	-0.443282	-0.19643	1.53642	1.27599	1.20665	1.71009	0.622377	1.08276				+	1	39	39	39	85.3	85.3	85.3	38.714	0	323.31	127250000	20	407	5.43071	0.00219048	P04083	P04083	1072
Exosome complex exonuclease RRP44	DIS3	-0.652413	-0.976509	-0.739027	-0.721538	-1.23959	-0.863033	-1.17467	-1.6693	-0.595828	-1.06764	-0.437368	-0.515082	1.30373	1.40108	0.825883	0.3689	0.840392	0.886227	2.02541	0.230037	0.869362	0.480556	0.835506	0.584926				+	1	32	32	31	42.9	42.9	42.1	109	0	323.31	35039000	48	367	5.16407	0.00308333	Q9Y2L1	Q9Y2L1	7121
Mitochondrial-processing peptidase subunit beta	PMPCB	-0.652529	-0.520279	-0.943404	-0.635368	-0.896344	-0.611721	-0.608278	-1.3593	-0.970495	-0.839248	-1.13053	-1.49974	1.6892	1.94544	0.431664	0.292118	0.46957	0.930999	1.06433	0.804614	0.941744	0.644388	1.11756	0.335595				+	1	15	15	15	40.3	40.3	40.3	54.366	0	323.31	88097000	26	626	5.8463	0.00125	O75439	O75439	734
Protein bicaudal D homolog 1	BICD1	-0.657377	-1.47082	-0.643978	-1.31224	-1.06389	-0.162555	-0.0217239	0.784087	0.156362	-0.599559	-1.50446	-0.83729	0.0989881	-0.754312	0.26825	-0.841058	0.948378	-0.0873598	1.16451	0.846542	1.22732	1.77528	0.823674	1.86324				+	1	12	11	11	14.8	13.4	13.4	110.75	0	157.13	7798500	53	93	3.62366	0.01216	Q96G01	Q96G01	5188
Origin recognition complex subunit 2	ORC2	-0.658311	0.389987	-1.26055	-0.562981	0.705385	-1.50323	-0.404186	-0.651373	-1.09485	-1.11075	-0.484242	-2.18676	0.52524	0.602484	0.777	0.183075	0.38707	1.30052	0.493714	0.413258	0.00223886	1.21669	1.92814	0.992426				+	1	13	13	13	30.7	30.7	30.7	65.971	0	294.27	28941000	29	308	2.55309	0.0435067	Q13416	Q13416	2891
Ras GTPase-activating protein nGAP	RASAL2	-0.668528	-1.16282	-0.884501	-1.7911	-0.841157	-0.767476	-0.189711	-0.156445	-0.900418	-0.759528	-0.373295	-1.73997	0.773964	1.81353	0.76029	0.460748	0.35696	0.442967	1.07185	1.19012	0.803876	1.16668	0.0834051	1.31056				+	1	15	15	14	13.5	13.5	12.7	128.56	0	80.677	7502700	67	120	4.44891	0.00497674	Q9UJF2	Q9UJF2	6864
Protein kinase C theta type	PRKCQ	-0.671159	-0.819506	-1.13351	-1.15162	-0.516266	-0.978911	-0.542201	-0.487812	-1.7724	-0.95709	-1.12072	-0.655998	1.15081	0.17721	0.185101	0.784763	0.610634	0.701886	1.03753	0.878798	1.54944	1.21745	1.21065	1.30293				+	1	11	11	11	19.4	19.4	19.4	81.864	0	93.401	7282000	37	101	6.02767	0.00142857	Q04759	Q04759	2674
Protein kinase C-binding protein 1	ZMYND8	-0.678975	0.599108	-0.100204	-1.05729	-0.377716	-0.521456	-0.236362	-1.61583	-1.31129	-0.751099	-0.760505	-1.43906	0.863156	1.42419	0.889955	1.05777	1.80118	1.17599	0.102915	-0.975761	0.591449	-0.132516	1.54523	-0.0928734				+	1	28	28	28	33.6	33.6	33.6	131.69	0	323.31	30966000	63	309	2.96597	0.0251685	Q9ULU4	Q9ULU4	6965
Annexin A3	ANXA3	-0.67993	-0.395751	-0.784341	-1.71919	-0.968936	-1.40416	-0.577326	-0.625484	0.125309	-0.969199	-0.582892	-0.1273	1.40672	0.783419	0.5356	1.09259	-0.12473	-0.0565564	1.62507	1.62553	0.756086	1.86198	-0.140186	-0.656319				+	1	19	19	18	68.1	68.1	68.1	36.375	0	232.31	34801000	22	305	2.77695	0.0325531	P12429	P12429	1320
Pseudouridylate synthase 7 homolog	PUS7	-0.717195	-0.730853	-0.911359	-0.919898	-0.797366	-0.9761	-1.06681	-1.2716	-1.24777	-1.02775	-0.983451	-0.939169	1.06736	1.14175	0.863217	1.00593	1.14143	1.20074	0.83193	0.900349	0.903253	0.661529	0.846506	1.02533				+	1	23	23	23	37.1	37.1	37.1	75.035	0	323.31	38924000	37	222	14.5424	0	Q96PZ0	Q96PZ0	5367
Protein S100-A10	S100A10	-0.727135	-0.547568	-0.335507	-0.0437842	0.0709255	-0.229871	-0.82936	-0.863398	-0.33071	-1.03576	-1.09879	-1.27576	0.878395	0.0381017	-0.10413	0.472917	-1.06629	-0.898056	1.86163	1.25694	0.752393	2.64152	0.776416	0.636874				+	1	9	9	9	67	67	67	11.203	0	130.87	49204000	4	259	3.31392	0.0180211	P60903	P60903	2337
Alpha-actinin-4	ACTN4	-0.737362	-0.330609	-1.05716	-1.48183	-0.769882	-1.11814	-1.07368	-0.838372	-0.239575	-0.716309	-0.458566	-0.444624	0.763617	2.13832	0.751977	-0.533472	-0.210185	-0.342952	1.10859	0.921427	1.08465	1.21332	1.75643	0.614383				+	1	125	125	85	89.8	89.8	71.9	104.85	0	323.31	1104900000	55	4081	5.33824	0.00263636	O43707	O43707	532
Sepiapterin reductase	SPR	-0.744832	-0.774208	-0.766361	-0.77699	-1.65446	-0.125829	-1.06017	0.168896	0.252715	-1.81965	-0.0100706	-0.871982	0.777295	1.22643	0.511124	-1.31895	0.334011	-0.366459	1.02555	1.1644	1.23067	1.17036	1.11919	1.30931				+	1	5	5	5	28.7	28.7	28.7	28.048	0	49.12	2728300	14	44	3.23772	0.0185769	P35270	P35270	1786
LisH domain-containing protein ARMC9	ARMC9	-0.754288	-0.357416	-1.33015	-1.1096	-0.0544021	-0.478209	0.594523	0.555015	-2.0104	-1.38189	-1.43656	-0.873649	0.147871	0.974239	0.341641	0.490452	1.03059	0.42247	0.527565	-0.096778	0.609994	0.844138	1.45328	1.89158				+	1	8	8	8	17.7	17.7	17.7	91.818	0	141.25	30944000	49	128	2.46531	0.0485136	Q7Z3E5	Q7Z3E5	4040
Actin-related protein 3	ACTR3	-0.757546	-0.716559	-1.19179	-0.478645	-0.626824	-0.950273	-0.736011	-0.532925	-1.97979	-0.82918	-0.247801	-0.865934	1.07065	0.937951	0.988774	0.394748	1.06155	1.3886	2.05823	0.36332	0.818307	0.388674	1.0028	-0.560327				+	1	32	32	30	66.5	66.5	66.5	47.371	0	323.31	200210000	21	638	3.57064	0.0125399	P61158	P61158	2354
Emerin	EMD	-0.784593	-0.531773	-0.834168	-0.209127	-0.431248	-0.619121	-0.823963	0.359964	-0.815129	-0.981429	-0.522332	-0.608157	0.678179	-0.291955	-0.0227854	-0.466741	0.23973	-1.62848	0.889854	1.49683	0.247064	1.51361	1.71036	2.43542				+	1	13	13	13	47.6	47.6	47.6	28.994	0	252.97	167410000	12	266	3.77379	0.0099562	P50402	P50402	2085
Medium-chain specific acyl-CoA dehydrogenase, mitochondrial	ACADM	-0.788596	-0.358808	-0.708922	-0.986519	-1.40085	0.498474	-1.11756	-0.839335	-1.16873	-1.05753	-1.25086	-0.668978	0.984281	-0.00690021	0.226624	2.06077	0.735532	1.11486	0.998905	1.36176	0.843945	0.963594	-0.170052	0.734894				+	1	15	15	15	43.7	43.7	43.7	46.588	0	192.32	29388000	20	205	3.8089	0.00953846	P11310	P11310	1294
Filamin-C	FLNC	-0.789717	-0.679068	-0.713406	-0.806787	-0.890375	-0.80768	-0.499583	-0.536129	-0.52753	-0.75619	-0.620515	-0.600493	1.43451	0.506793	0.392041	1.16541	-0.786246	-1.42001	2.11715	0.785009	0.949208	2.04312	0.544012	0.496474				+	1	98	85	85	44.8	41.7	41.7	291.02	0	323.31	90176000	151	688	2.56385	0.0427534	Q14315	Q14315	3037
Isoamyl acetate-hydrolyzing esterase 1 homolog	IAH1	-0.806488	-0.667091	-1.03522	-0.699013	-0.781473	-0.190805	0.166452	-2.20963	-0.114174	-2.11787	-0.469102	-0.53804	1.61061	1.42335	1.00443	0.382917	0.33974	0.19883	1.35029	0.522026	0.612331	0.696175	0.760026	0.561719				+	1	3	3	3	12.9	12.9	12.9	27.598	0	28.21	1297900	11	17	2.99005	0.0241065	Q2TAA2	Q2TAA2	3370
14 kDa phosphohistidine phosphatase	PHPT1	-0.806548	-0.340729	-1.6106	-0.282514	0.0970941	-1.28237	-0.526623	0.85485	-0.635679	-0.951046	-0.317323	-1.89158	1.12684	0.658157	0.982645	0.851025	1.72527	1.83729	-1.09082	0.358284	0.245108	-0.149341	0.803371	0.345237				+	1	9	9	9	74.4	74.4	74.4	13.832	0	121.03	238910000	8	410	2.55748	0.0431828	Q9NRX4	Q9NRX4	6350
Tight junction protein ZO-2	TJP2	-0.851131	-1.05087	-0.0994344	-0.000366723	-0.532757	0.111966	-1.05384	-0.460479	0.216183	0.176752	-0.969362	-0.0492149	-0.314319	-0.82663	0.469484	-1.01391	-1.11953	-0.684297	0.252997	1.75136	1.15337	1.25331	0.793126	2.84759				+	1	62	62	62	49.9	49.9	49.9	133.96	0	323.31	119030000	65	800	2.65941	0.0388179	Q9UDY2	Q9UDY2	6753
Apolipoprotein E	APOE	-0.858672	-1.72278	-0.162844	0.123656	-1.13748	-0.245417	-0.828415	-0.924093	-0.863093	-0.46527	-1.22003	-0.165934	0.892838	-0.146203	0.765033	-0.0672894	-0.0379533	-0.17093	0.664488	2.02424	1.89376	-0.103093	0.872878	1.88261				+	1	27	27	25	79.5	79.5	77	36.154	0	290.67	77802000	22	457	2.80028	0.0313355	P02649	P02649	1053
Lymphoid-specific helicase	HELLS	-0.880913	0.591946	-0.795976	0.0607891	-0.19306	-0.405098	-1.46835	-0.29327	-0.426209	0.36368	-0.158394	-1.48744	0.309333	0.994937	0.739917	-1.26042	-0.987793	-1.48034	0.115994	1.15901	0.988415	1.77334	1.92698	0.812923				+	1	66	66	65	72.3	72.3	71.6	97.073	0	323.31	151560000	40	1196	3.08907	0.0223176	Q9NRZ9	Q9NRZ9	6356
Metallothionein-1X	MT1X	-0.881987	0.405605	0.348013	0.698152	0.821014	0.966623	0.420927	0.855131	0.985522	0.993045	1.0354	0.617939	-0.117634	-1.27338	0.697576	-2.31029	-2.16671	-1.54201	0.0472315	0.0816603	0.395193	-0.673966	-0.58137	0.178323				+	1	7	7	4	83.6	83.6	62.3	6.0683	0	75.012	11531000	3	109	4.1663	0.00730612	P80297	P80297	2532
Protein Jumonji	JARID2	-0.885201	0.0615797	-0.218305	-1.0404	-0.110116	-0.0335534	-0.270956	-0.0444485	-1.55894	-0.450869	0.130067	0.153011	0.145245	0.512188	0.471926	-1.86563	-1.5647	-0.882123	1.89962	1.66187	1.55815	1.21781	0.877284	0.236491				+	1	30	30	30	26.7	26.7	26.7	138.73	0	189.49	22369000	57	339	4.46451	0.00512195	Q92833	Q92833	4928
Pyruvate kinase PKM	PKM	-0.949213	-0.227355	-0.0134698	1.00478	0.652116	1.05753	-0.757624	-1.18975	-0.882173	-2.41948	-1.46105	-0.785129	1.39699	1.5748	-0.0349866	0.31048	-0.163365	-0.696837	0.17063	0.59247	0.215089	0.954064	1.26127	0.390217				+	1	79	79	77	94	94	92.8	57.936	0	323.31	3113300000	33	5152	3.86287	0.00925806	P14618	P14618	1366
Peroxidasin homolog	PXDN	-0.953241	-0.348384	-0.450533	0.0302826	-0.688753	0.17501	1.28204	0.0409995	-0.356351	-0.198358	0.616006	0.91243	1.09771	0.417795	0.731367	-0.0640833	-1.47723	0.0581624	1.74468	0.763941	1.21058	-2.70418	-1.05238	-0.787504				+	1	20	20	20	20.4	20.4	20.4	165.27	0	122.98	7863300	73	112	2.48739	0.0470877	Q92626	Q92626	4895
Calpain-7	CAPN7	-0.96005	-0.944938	-0.317002	-0.397071	-0.798812	-0.276736	-0.290089	-1.91372	-2.20294	-0.259995	-0.660807	-0.0312739	0.154483	2.26336	-0.058617	0.571828	0.192331	0.325122	1.18623	0.961879	0.523829	1.00565	0.883883	1.04346				+	1	6	6	6	11.6	11.6	11.6	92.651	0	38.218	1077400	51	19	2.82388	0.0307932	Q9Y6W3	Q9Y6W3	7388
Caldesmon	CALD1	-0.995581	-1.23996	-0.34562	-0.311147	-1.1597	-0.715614	-1.18315	-1.3536	-0.211752	-0.427115	-1.1205	-0.139566	0.565298	0.354018	0.765422	0.147533	-0.270008	-0.343418	2.04745	1.30679	0.912537	1.97008	0.499915	1.24769				+	1	61	61	61	54.9	54.9	54.9	93.23	0	323.31	235660000	27	981	4.29071	0.00634783	Q05682	Q05682	2691
Plakophilin-2	PKP2	-1.00707	-0.534368	0.191762	0.10193	-0.980251	-1.41782	-1.27894	-1.63483	0.141613	0.0206708	-0.365616	-0.168042	0.81431	0.537418	1.23247	-1.16036	-1.19401	-0.477861	1.34632	1.17563	1.19185	1.29051	0.894178	1.28052				+	1	24	24	24	32.8	32.8	32.8	97.414	0	195.15	19080000	51	251	3.93667	0.0084	Q99959	Q99959	5530
Diphosphomevalonate decarboxylase	MVD	-1.02539	-0.9466	-0.835129	-0.538059	0.22425	-0.216085	-0.571998	0.453718	-0.787231	-1.46803	-0.0994865	-0.770741	-0.91845	0.893427	0.153695	-0.709798	0.0974978	-0.247342	2.24117	2.43547	0.820167	0.509493	1.38696	-0.081509				+	1	22	22	22	67.2	67.2	67.2	43.404	0	241.37	48787000	19	305	2.63216	0.04	P53602	P53602	2199
Uridine phosphorylase 1	UPP1	-1.04658	0.0447441	-0.189442	-0.209433	0.0357588	-0.182964	-0.205982	-0.235171	-0.174481	-0.212069	-0.78556	-0.547439	0.844896	-0.184258	0.0748825	-0.492262	-1.70596	-2.0275	2.00362	0.795431	0.547382	2.64653	0.561865	0.644003				+	1	6	6	6	32.6	32.6	32.6	33.934	0	316.63	9917500	18	76	2.63788	0.0397895	Q16831	Q16831	3338
TBC1 domain family member 4	TBC1D4	-1.09294	0.138245	-1.34126	-0.441727	-0.0499857	0.140238	-0.233203	-1.358	-0.1601	-1.43554	-0.142104	-0.491891	-1.12847	-1.14132	-0.443588	0.0305829	0.816206	0.760057	0.842176	0.469232	1.15072	1.50679	1.31302	2.29288				+	1	13	13	12	11.9	11.9	11.2	146.56	0	95.289	6952800	63	87	3.7837	0.0098963	O60343	O60343	598
Cytochrome c oxidase protein 20 homolog	COX20	-1.11631	-0.19131	-1.28545	-0.688575	-1.3926	-0.862448	0.0851701	-0.833177	-1.25646	-0.79079	-0.596789	-1.14683	1.55952	0.833427	0.823165	0.853096	1.02792	0.469272	1.70174	1.20573	1.43041	0.319752	0.00580098	-0.154252				+	1	6	6	5	53.4	53.4	53.4	13.291	0	120.16	4816000	6	49	5.47001	0.00205128	Q5RI15	Q5RI15	3544
Putative phospholipase B-like 2;Putative phospholipase B-like 2 32 kDa form;Putative phospholipase B-like 2 45 kDa form	PLBD2	-1.13297	-0.942683	0.00723977	0.426125	-0.116531	0.17645	0.153023	0.529547	0.172583	-0.456996	0.343138	-0.270434	0.993926	1.4611	0.538384	0.986958	0.795673	0.551819	-2.83537	-1.76692	-0.587197	1.1996	0.773599	-1.00007				+	1	9	9	9	25.1	25.1	25.1	65.471	0	125.18	5676300	25	75	2.47944	0.04776	Q8NHP8	Q8NHP8	4631
ATP-dependent RNA helicase DDX3Y	DDX3Y	-1.1834	-0.841272	-0.322978	-0.263503	-0.667568	-0.807201	-0.714054	-0.755139	-0.128378	-0.638183	-0.945904	-1.08029	-0.654323	0.503448	0.616825	0.0128385	-0.778608	0.0703652	1.6262	2.39773	1.84188	0.759002	0.738101	1.2144				+	1	56	18	18	70.3	31.7	31.7	73.153	0	292.13	27813000	41	161	5.51024	0.00205405	O15523	O15523	446
Glycerol-3-phosphate dehydrogenase, mitochondrial	GPD2	-1.21246	-0.923957	-0.918762	-1.00063	-0.678981	-0.971248	-1.16677	-0.630782	-1.12933	-0.571966	-0.888649	-0.913872	1.11712	2.00817	0.838329	0.612716	0.408162	0.925843	1.49032	0.431763	0.875076	0.675361	1.04497	0.579583				+	1	31	31	31	57.8	57.8	57.8	80.852	0	323.31	81975000	43	547	6.72732	0.000842105	P43304	P43304	1930
RNA binding protein fox-1 homolog 2;RNA binding protein fox-1 homolog 1;RNA binding protein fox-1 homolog 3	RBFOX2;RBFOX1;RBFOX3	-1.23432	-2.15035	-2.35033	1.1933	-0.0720333	0.569821	0.181618	0.555447	0.406401	1.23172	-1.81268	-0.67704	0.24911	-0.50811	0.231984	-0.344732	0.0416853	0.208442	0.4298	0.828364	0.550944	0.626629	0.905166	0.939162				+	3	6	6	6	19.7	19.7	19.7	41.373	0	56.659	3337300	11	43	2.52983	0.0444688	O43251;Q9NWB1;A6NFN3	O43251;Q9NWB1;A6NFN3	469
Ezrin	EZR	-1.24758	-0.0774696	0.451494	-0.267117	0.13604	0.473107	-0.752522	0.00055176	0.504282	0.705023	-0.262236	0.183341	-0.276577	0.150029	-0.136016	-1.06948	-2.05301	-2.16143	2.24678	1.11785	0.600901	1.55788	-0.266048	0.442205				+	1	92	92	74	81.6	81.6	67.6	69.412	0	323.31	2101700000	32	3592	2.5337	0.0444947	P15311	P15311	1387
Neurosecretory protein VGF;Neuroendocrine regulatory peptide-1;Neuroendocrine regulatory peptide-2;Antimicrobial peptide VGF[554-577]	VGF	-1.25241	-0.520724	-1.5615	-1.38494	-1.01274	-0.314919	-0.784797	-0.356119	-0.302488	-0.598853	-0.579066	-0.90164	1.34722	0.919558	0.414046	1.9512	-0.430755	-0.467189	0.869557	0.653168	0.661105	1.58322	1.15306	0.915999				+	1	4	4	4	11.7	11.7	11.7	67.257	0	93.286	2446700	37	24	3.05695	0.022971	O15240	O15240	415
78 kDa glucose-regulated protein	HSPA5	-1.42036	-0.675813	-0.720839	-0.0911614	-0.179271	-0.511983	-0.641872	-0.785641	0.448778	-0.506931	-0.839339	-0.0336085	0.00322654	0.488311	0.674605	-1.39049	-0.445033	-0.620978	-0.800473	0.927575	1.62611	1.79451	2.0584	1.64228				+	1	83	82	82	77.8	77.8	77.8	72.332	0	323.31	1317000000	30	3083	3.20035	0.0196093	P11021	P11021	1276
Numb-like protein	NUMBL	-1.58019	-0.491193	-0.700481	1.67128	0.271941	0.950627	-0.323387	0.524496	-0.397052	-2.02407	-1.76516	-1.34642	0.415118	-0.642135	0.312427	0.579159	0.618839	0.766513	0.587987	1.00208	0.647557	0.796568	1.07212	-0.946614				+	1	3	3	3	6.4	6.4	6.4	64.891	0	6.4821	1096700	23	12	3.22288	0.0189573	Q9Y6R0	Q9Y6R0	7384
PCNA-associated factor	KIAA0101	-1.59618	-0.110477	-1.36713	-1.94177	-0.306577	-0.915863	-0.558127	-0.605782	-0.0526815	-1.19038	-0.107577	-0.437222	0.0560574	1.07562	0.0868678	0.509863	1.37192	0.703855	2.32679	0.887406	0.561338	0.986197	0.509131	0.114729				+	1	5	5	5	46.8	46.8	46.8	11.986	0	47.59	2072800	6	27	2.67151	0.0385818	Q15004	Q15004	3124
Actin, cytoplasmic 2;Actin, cytoplasmic 2, N-terminally processed	ACTG1	-1.68718	-0.742542	-0.647076	-1.24463	-0.527758	0.0639966	0.528903	0.192552	-0.730591	-0.143152	-0.303353	-0.988514	-0.859629	-0.959075	-0.0165614	-0.0318012	0.106381	-0.550213	1.92843	1.83695	1.23147	1.83475	0.827423	0.881237				+	1	67	3	3	99.5	7.5	7.5	41.792	0	308.64	268860000	20	357	3.94194	0.00843697	P63261	P63261	2485
F-box/LRR-repeat protein 12	FBXL12	-1.82096	-2.44674	-1.3229	-0.266309	0.0825404	0.841072	0.00789954	0.0714462	-1.12269	0.0917195	-0.425478	-1.02837	-0.294986	0.151325	0.513267	0.475144	0.224558	-0.410757	1.50034	1.33912	0.689165	1.03521	1.0347	1.08168				+	1	5	5	5	23.9	23.9	23.9	37.026	0	7.1442	845530	14	13	4.37565	0.00575281	Q9NXK8	Q9NXK8	6532
Decaprenyl-diphosphate synthase subunit 2	PDSS2	-1.90763	-1.31317	-3.04326	0.0993282	0.353463	-0.150276	0.196824	0.34832	-1.08617	1.24838	0.168792	-0.453082	0.428001	1.34461	0.110552	0.55135	0.738645	0.734815	0.889373	0.043129	0.259637	0.190099	0.74282	-0.494551				+	1	1	1	1	4.3	4.3	4.3	44.128	0.00030098	3.6872	1055200	26	18	2.80525	0.0316811	Q86YH6	Q86YH6	4219

## Sheet: Cluster 1 
term_name	term_id	adjusted_p_value	negative_log10_of_adjusted_p_value	term_size	query_size	intersection_size	effective_domain_size	intersections
structural constituent of cytoskeleton	GO:0005200	1.01691e-07	6.99272	105	97	10	18134	TUBB3,SPTAN1,INA,TUBB6,SPTBN2,EPB41L3,NEFM,DSP,SPTBN1,NEFL
cadherin binding	GO:0045296	0.00470954	2.32702	329	97	10	18134	EIF5,SPTAN1,PAK2,SPTBN2,SPTBN1,PRDX1,TRIM25,FSCN1,ALDOA,KRT18
cell adhesion molecule binding	GO:0050839	0.0125873	1.90007	535	97	12	18134	EIF5,SPTAN1,PAK2,SPTBN2,DSP,PRKCA,SPTBN1,PRDX1,TRIM25,FSCN1,ALDOA,KRT18
structural molecule activity	GO:0005198	0.0355665	1.44896	692	97	13	18134	TUBB3,SPTAN1,RPL4,INA,TUBB6,PSMD11,SPTBN2,EPB41L3,NEFM,DSP,SPTBN1,NEFL,KRT18
structural constituent of postsynaptic intermediate filament cytoskeleton	GO:0099184	0.0380126	1.42007	3	97	2	18134	INA,NEFL
carboxylic acid metabolic process	GO:0019752	7.26578e-06	5.13872	1076	98	24	17916	PSMD12,HK2,MDH2,FOXK1,ACO2,RAE1,ACAT2,OSBPL1A,FBP1,CBR1,COMT,PSMD11,AMDHD2,PSMB2,PHGDH,CKB,HSD17B12,ALDOA,RBP1,OAT,CPT1A,OGT,AKT1,GLS
oxoacid metabolic process	GO:0043436	3.5544e-05	4.44923	1167	98	24	17916	PSMD12,HK2,MDH2,FOXK1,ACO2,RAE1,ACAT2,OSBPL1A,FBP1,CBR1,COMT,PSMD11,AMDHD2,PSMB2,PHGDH,CKB,HSD17B12,ALDOA,RBP1,OAT,CPT1A,OGT,AKT1,GLS
organic acid metabolic process	GO:0006082	4.8542e-05	4.31388	1186	98	24	17916	PSMD12,HK2,MDH2,FOXK1,ACO2,RAE1,ACAT2,OSBPL1A,FBP1,CBR1,COMT,PSMD11,AMDHD2,PSMB2,PHGDH,CKB,HSD17B12,ALDOA,RBP1,OAT,CPT1A,OGT,AKT1,GLS
oxidation-reduction process	GO:0055114	7.72965e-05	4.11184	1025	98	22	17916	CCNB1,HK2,MDH2,TKT,PRDX2,FOXK1,BID,ACO2,ACAT2,SOD2,CBR1,IMPDH1,NQO2,VCP,PHGDH,PDIA4,PRDX1,ALDH16A1,HSD17B12,ALDOA,CPT1A,AKT1
cytoskeleton organization	GO:0007010	0.000216118	3.66531	1385	98	25	17916	CCNB1,TUBB3,SPTAN1,DPYSL2,PAK2,DPYSL3,RAE1,INA,TUBB6,HIP1R,MAP7D1,FARP1,SPTBN2,EPB41L3,NEFM,DSP,CLIC4,SPTBN1,VCP,NEFL,SYNE2,UGT8,FSCN1,ALDOA,KRT18
small molecule metabolic process	GO:0044281	0.000448091	3.34863	1996	98	30	17916	PSMD12,HK2,MDH2,TKT,FOXK1,ACO2,RAE1,ACAT2,OSBPL1A,FBP1,CBR1,COMT,PSMD11,AMDHD2,IMPDH1,PSMB2,UAP1L1,VCP,PHGDH,CKB,HSD17B12,ALDOA,RBP1,PLCD1,OAT,CPT1A,OGT,AKT1,GLS,MAN2B1
generation of precursor metabolites and energy	GO:0006091	0.000719475	3.14298	541	98	15	17916	CCNB1,HK2,MDH2,TKT,FOXK1,BID,ACO2,RAE1,FBP1,NQO2,VCP,PHGDH,ALDOA,OGT,AKT1
small molecule biosynthetic process	GO:0044283	0.00502429	2.29893	718	98	16	17916	MDH2,TKT,ACAT2,OSBPL1A,FBP1,CBR1,IMPDH1,VCP,PHGDH,HSD17B12,ALDOA,RBP1,PLCD1,OAT,OGT,GLS
monocarboxylic acid metabolic process	GO:0032787	0.00986642	2.00584	667	98	15	17916	HK2,FOXK1,RAE1,ACAT2,OSBPL1A,FBP1,CBR1,PHGDH,CKB,HSD17B12,ALDOA,RBP1,CPT1A,OGT,AKT1
NADH metabolic process	GO:0006734	0.0123055	1.9099	44	98	5	17916	HK2,MDH2,FOXK1,VCP,ALDOA
monosaccharide metabolic process	GO:0005996	0.0172965	1.76204	300	98	10	17916	HK2,MDH2,TKT,FOXK1,FBP1,ALDOA,CPT1A,OGT,AKT1,MAN2B1
intermediate filament cytoskeleton organization	GO:0045104	0.0211448	1.6748	49	98	5	17916	INA,NEFM,DSP,NEFL,KRT18
intermediate filament-based process	GO:0045103	0.0233929	1.63092	50	98	5	17916	INA,NEFM,DSP,NEFL,KRT18
system development	GO:0048731	0.0276837	1.55778	5034	98	48	17916	CCNB1,PSMD12,PLXNB2,NGFR,HK2,TUBB3,SPTAN1,DPYSL2,PAK2,DPYSL3,PRDX2,FOXK1,ACTL6A,ACO2,CA2,KAT8,H2AFY2,SOD2,CDK6,INA,HIP1R,PSMD11,RBM47,FARP1,SPTBN2,CUL4A,ZFAND5,EPB41L3,SALL3,DSP,PSMB2,PRKCA,FAIM,CLIC4,SPTBN1,PHGDH,PRDX1,NEFL,SYNE2,UGT8,CKB,ALPL,RBP1,PLCD1,UTF1,AKT1,IFT52,KRT18
hexose metabolic process	GO:0019318	0.0351529	1.45404	257	98	9	17916	HK2,MDH2,FOXK1,FBP1,ALDOA,CPT1A,OGT,AKT1,MAN2B1
anatomical structure development	GO:0048856	0.0487002	1.31247	6117	98	54	17916	CCNB1,PSMD12,PLXNB2,NGFR,HK2,TUBB3,SPTAN1,DPYSL2,PAK2,DPYSL3,PRDX2,FOXK1,RCC2,ACTL6A,ACO2,CA2,KCTD15,KAT8,H2AFY2,SOD2,CDK6,CBR1,INA,HIP1R,PSMD11,NKX1-2,RBM47,FARP1,SPTBN2,CUL4A,ZFAND5,EPB41L3,SALL3,DSP,PSMB2,PRKCA,FAIM,CLIC4,SPTBN1,PHGDH,PRDX1,NEFL,SYNE2,UGT8,CKB,ALPL,ALDOA,RBP1,PLCD1,UTF1,CPT1A,AKT1,IFT52,KRT18
extracellular exosome	GO:0070062	7.37011e-11	10.1325	2144	96	39	18856	PSMD12,PLXNB2,MDH2,TUBB3,SPTAN1,TKT,DPYSL2,PRDX2,WIZ,RPL4,CA2,ACAT2,OSBPL1A,H2AFY2,FBP1,SOD2,PLEKHA7,CBR1,TUBB6,COMT,LAP3,NQO2,SLC25A3,DSP,PSMB2,PRKCA,CLIC4,SPTBN1,VCP,PHGDH,PRDX1,SYNE2,CKB,FSCN1,ALPL,ALDOA,PLCD1,KRT18,MAN2B1
extracellular vesicle	GO:1903561	3.22676e-10	9.49123	2245	96	39	18856	PSMD12,PLXNB2,MDH2,TUBB3,SPTAN1,TKT,DPYSL2,PRDX2,WIZ,RPL4,CA2,ACAT2,OSBPL1A,H2AFY2,FBP1,SOD2,PLEKHA7,CBR1,TUBB6,COMT,LAP3,NQO2,SLC25A3,DSP,PSMB2,PRKCA,CLIC4,SPTBN1,VCP,PHGDH,PRDX1,SYNE2,CKB,FSCN1,ALPL,ALDOA,PLCD1,KRT18,MAN2B1
extracellular organelle	GO:0043230	3.46386e-10	9.46044	2250	96	39	18856	PSMD12,PLXNB2,MDH2,TUBB3,SPTAN1,TKT,DPYSL2,PRDX2,WIZ,RPL4,CA2,ACAT2,OSBPL1A,H2AFY2,FBP1,SOD2,PLEKHA7,CBR1,TUBB6,COMT,LAP3,NQO2,SLC25A3,DSP,PSMB2,PRKCA,CLIC4,SPTBN1,VCP,PHGDH,PRDX1,SYNE2,CKB,FSCN1,ALPL,ALDOA,PLCD1,KRT18,MAN2B1
vesicle	GO:0031982	4.29415e-08	7.36712	4006	96	49	18856	PSMD12,PLXNB2,NGFR,MDH2,TUBB3,SPTAN1,TKT,DPYSL2,DPYSL3,PRDX2,RCC2,WIZ,SEC22B,RPL4,CA2,PRKAR1B,ACAT2,OSBPL1A,H2AFY2,FBP1,SOD2,PLEKHA7,CBR1,TUBB6,HIP1R,COMT,PSMD11,LAP3,IMPDH1,NQO2,SLC25A3,DSP,PSMB2,PRKCA,CLIC4,SPTBN1,VCP,PHGDH,PDIA4,PRDX1,SYNE2,CKB,FSCN1,ALPL,ALDOA,PLCD1,AKT1,KRT18,MAN2B1
cytosol	GO:0005829	2.61764e-07	6.58209	5161	96	55	18856	CCNB1,EIF5,PSMD12,NGFR,HK2,SPTAN1,TKT,DPYSL2,PAK2,DPYSL3,PRDX2,BID,RCC2,ACO2,RPL4,CA2,ARHGAP8,PRKAR1B,ACAT2,OSBPL1A,FBP1,PLEKHA7,CDK6,CBR1,HIP1R,COMT,PSMD11,MAP7D1,FARP1,AMDHD2,SPTBN2,LAP3,IMPDH1,EPB41L3,NQO2,LANCL2,PSMB2,PRKCA,CLIC4,SPTBN1,VCP,PHGDH,PRDX1,NEFL,TRIM25,CKB,FSCN1,ALDOA,RBP1,PLCD1,OGT,AKT1,GLS,KRT18,KLHL25
extracellular space	GO:0005615	1.92197e-06	5.71625	3547	96	43	18856	PSMD12,PLXNB2,MDH2,TUBB3,SPTAN1,TKT,DPYSL2,DPYSL3,PRDX2,WIZ,RPL4,CA2,ACAT2,OSBPL1A,H2AFY2,FBP1,SOD2,PLEKHA7,CBR1,INA,TUBB6,COMT,SPTBN2,LAP3,NQO2,SLC25A3,DSP,PSMB2,PRKCA,CLIC4,SPTBN1,VCP,PHGDH,PDIA4,PRDX1,SYNE2,CKB,FSCN1,ALPL,ALDOA,PLCD1,KRT18,MAN2B1
intracellular	GO:0005622	3.34651e-05	4.47541	14605	96	93	18856	CCNB1,EIF5,PSMD12,RBM3,NGFR,HK2,MDH2,TUBB3,SPTAN1,TKT,DPYSL2,PAK2,DPYSL3,PRDX2,FOXK1,BID,RCC2,WIZ,ACTL6A,SEC22B,LMNB2,ACO2,RPL4,RAE1,CA2,ARHGAP8,PGAM5,PRKAR1B,KAT8,ACAT2,OSBPL1A,H2AFY2,FBP1,SOD2,WDHD1,PLEKHA7,CDK6,CBR1,INA,TUBB6,HIP1R,COMT,PSMD11,MAP7D1,NKX1-2,RBM47,FARP1,AMDHD2,PREB,SPTBN2,CUL4A,LAP3,ZFAND5,IMPDH1,EPB41L3,SALL3,BAZ1A,NQO2,SLC25A3,NEFM,AGAP3,DSP,LANCL2,PSMB2,PRKCA,FAIM,CLIC4,SPTB…
extracellular region	GO:0005576	5.14364e-05	4.28873	4574	96	47	18856	PSMD12,PLXNB2,NGFR,MDH2,TUBB3,SPTAN1,TKT,DPYSL2,DPYSL3,PRDX2,WIZ,RPL4,CA2,ACAT2,OSBPL1A,H2AFY2,FBP1,SOD2,PLEKHA7,CBR1,INA,TUBB6,COMT,PSMD11,SPTBN2,LAP3,IMPDH1,NQO2,SLC25A3,DSP,PSMB2,PRKCA,CLIC4,SPTBN1,VCP,PHGDH,PDIA4,PRDX1,SYNE2,CKB,HSD17B12,FSCN1,ALPL,ALDOA,PLCD1,KRT18,MAN2B1
organelle	GO:0043226	0.000114188	3.94238	13825	96	90	18856	CCNB1,PSMD12,RBM3,PLXNB2,NGFR,HK2,MDH2,TUBB3,SPTAN1,TKT,DPYSL2,PAK2,DPYSL3,PRDX2,FOXK1,BID,RCC2,WIZ,ACTL6A,SEC22B,LMNB2,ACO2,RPL4,RAE1,CA2,PGAM5,PRKAR1B,KAT8,ACAT2,OSBPL1A,H2AFY2,FBP1,SOD2,WDHD1,PLEKHA7,CDK6,CBR1,INA,TUBB6,HIP1R,COMT,PSMD11,MAP7D1,NKX1-2,RBM47,FARP1,AMDHD2,PREB,SPTBN2,CUL4A,LAP3,IMPDH1,EPB41L3,SALL3,BAZ1A,NQO2,SLC25A3,NEFM,AGAP3,DSP,LANCL2,PSMB2,PRKCA,CLIC4,SPTBN1,VCP,PHGDH,PDIA4…
cytoskeleton	GO:0005856	0.000639665	3.19405	2267	96	29	18856	CCNB1,TUBB3,SPTAN1,DPYSL2,DPYSL3,RCC2,LMNB2,RAE1,PLEKHA7,CDK6,INA,TUBB6,HIP1R,MAP7D1,FARP1,SPTBN2,EPB41L3,NEFM,DSP,LANCL2,CLIC4,SPTBN1,NEFL,SYNE2,FSCN1,ALDOA,AKT1,IFT52,KRT18
spectrin	GO:0008091	0.00421321	2.37539	9	96	3	18856	SPTAN1,SPTBN2,SPTBN1
cytoplasm	GO:0005737	0.00432904	2.36361	11653	96	79	18856	CCNB1,EIF5,PSMD12,RBM3,NGFR,HK2,MDH2,TUBB3,SPTAN1,TKT,DPYSL2,PAK2,DPYSL3,PRDX2,FOXK1,BID,RCC2,SEC22B,ACO2,RPL4,RAE1,CA2,ARHGAP8,PGAM5,PRKAR1B,ACAT2,OSBPL1A,FBP1,SOD2,WDHD1,PLEKHA7,CDK6,CBR1,INA,TUBB6,HIP1R,COMT,PSMD11,MAP7D1,FARP1,AMDHD2,PREB,SPTBN2,LAP3,ZFAND5,IMPDH1,EPB41L3,NQO2,SLC25A3,NEFM,AGAP3,DSP,LANCL2,PSMB2,PRKCA,FAIM,CLIC4,SPTBN1,VCP,PHGDH,PDIA4,PRDX1,NEFL,SYNE2,TRIM25,CKB,HSD17B12,FSCN…
neurofilament	GO:0005883	0.00599663	2.22209	10	96	3	18856	INA,NEFM,NEFL
intracellular organelle	GO:0043229	0.0130238	1.88526	12870	96	83	18856	CCNB1,PSMD12,RBM3,NGFR,HK2,MDH2,TUBB3,SPTAN1,TKT,DPYSL2,PAK2,DPYSL3,FOXK1,BID,RCC2,WIZ,ACTL6A,SEC22B,LMNB2,ACO2,RPL4,RAE1,PGAM5,PRKAR1B,KAT8,ACAT2,OSBPL1A,H2AFY2,FBP1,SOD2,WDHD1,PLEKHA7,CDK6,INA,TUBB6,HIP1R,COMT,PSMD11,MAP7D1,NKX1-2,RBM47,FARP1,AMDHD2,PREB,SPTBN2,CUL4A,LAP3,IMPDH1,EPB41L3,SALL3,BAZ1A,NQO2,SLC25A3,NEFM,AGAP3,DSP,LANCL2,PSMB2,PRKCA,CLIC4,SPTBN1,VCP,PDIA4,PRDX1,NEFL,SYNE2,TRIM25,UGT…
cell junction	GO:0030054	0.0143708	1.84252	2099	96	25	18856	NGFR,DPYSL2,PAK2,DPYSL3,SEC22B,RPL4,PRKAR1B,PLEKHA7,INA,HIP1R,COMT,FARP1,SPTBN2,LAP3,EPB41L3,DSP,CLIC4,SPTBN1,VCP,NEFL,SYNE2,FSCN1,AKT1,GLS,KRT18
membrane-bounded organelle	GO:0043227	0.0173526	1.76063	12688	96	82	18856	CCNB1,PSMD12,RBM3,PLXNB2,NGFR,HK2,MDH2,TUBB3,SPTAN1,TKT,DPYSL2,PAK2,DPYSL3,PRDX2,FOXK1,BID,RCC2,WIZ,ACTL6A,SEC22B,LMNB2,ACO2,RPL4,RAE1,CA2,PGAM5,PRKAR1B,KAT8,ACAT2,OSBPL1A,H2AFY2,FBP1,SOD2,WDHD1,PLEKHA7,CDK6,CBR1,TUBB6,HIP1R,COMT,PSMD11,NKX1-2,RBM47,AMDHD2,PREB,CUL4A,LAP3,IMPDH1,SALL3,BAZ1A,NQO2,SLC25A3,AGAP3,DSP,LANCL2,PSMB2,PRKCA,CLIC4,SPTBN1,VCP,PHGDH,PDIA4,PRDX1,SYNE2,TRIM25,UGT8,CKB,HSD17B12…
supramolecular complex	GO:0099080	0.0384669	1.41491	1310	96	18	18856	CCNB1,TUBB3,DPYSL2,DPYSL3,RCC2,LMNB2,KAT8,INA,TUBB6,NEFM,DSP,SPTBN1,VCP,NEFL,SYNE2,TRIM25,ALDOA,KRT18
Carbon metabolism	KEGG:01200	0.000791055	3.10179	117	62	8	7747	HK2,MDH2,TKT,ACO2,ACAT2,FBP1,PHGDH,ALDOA
Metabolism	REAC:R-HSA-1430728	0.00174084	2.75924	2071	71	31	10588	PSMD12,HK2,MDH2,TKT,ACO2,RPL4,RAE1,CA2,PRKAR1B,ACAT2,OSBPL1A,FBP1,CBR1,COMT,PSMD11,IMPDH1,NQO2,PSMB2,PRKCA,PHGDH,UGT8,CKB,HSD17B12,ALDOA,RBP1,PLCD1,OAT,CPT1A,AKT1,GLS,MAN2B1
Signaling by Hedgehog	REAC:R-HSA-5358351	0.00378048	2.42245	149	71	8	10588	PSMD12,TUBB3,PRKAR1B,TUBB6,PSMD11,PSMB2,VCP,IFT52
Hedgehog 'off' state	REAC:R-HSA-5610787	0.00584578	2.23316	113	71	7	10588	PSMD12,TUBB3,PRKAR1B,TUBB6,PSMD11,PSMB2,IFT52
The role of GTSE1 in G2/M progression after G2 checkpoint	REAC:R-HSA-8852276	0.00817959	2.08727	79	71	6	10588	CCNB1,PSMD12,TUBB3,TUBB6,PSMD11,PSMB2
Apoptosis	REAC:R-HSA-109581	0.0122697	1.91116	175	71	8	10588	PSMD12,SPTAN1,PAK2,BID,PSMD11,DSP,PSMB2,AKT1
Programmed Cell Death	REAC:R-HSA-5357801	0.0138729	1.85783	178	71	8	10588	PSMD12,SPTAN1,PAK2,BID,PSMD11,DSP,PSMB2,AKT1
UCH proteinases	REAC:R-HSA-5689603	0.0332157	1.47866	101	71	6	10588	PSMD12,FOXK1,ACTL6A,PSMD11,PSMB2,OGT
Axon guidance	REAC:R-HSA-422475	0.0363594	1.43938	549	71	13	10588	PSMD12,TUBB3,SPTAN1,DPYSL2,PAK2,DPYSL3,RPL4,TUBB6,PSMD11,SPTBN2,PSMB2,PRKCA,SPTBN1
Nervous system development	REAC:R-HSA-9675108	0.0363594	1.43938	549	71	13	10588	PSMD12,TUBB3,SPTAN1,DPYSL2,PAK2,DPYSL3,RPL4,TUBB6,PSMD11,SPTBN2,PSMB2,PRKCA,SPTBN1
ER to Golgi Anterograde Transport	REAC:R-HSA-199977	0.0450334	1.34647	155	71	7	10588	TUBB3,SPTAN1,SEC22B,TUBB6,PREB,SPTBN2,SPTBN1
Factor: E2F; motif: GGCGSG; match class: 1	TF:M00803_1	2.59871e-09	8.58524	10247	100	86	19940	EIF5,PSMD12,RBM3,PLXNB2,NGFR,HK2,TUBB3,TKT,DPYSL2,DPYSL3,PRDX2,FOXK1,BID,RCC2,WIZ,ACTL6A,SEC22B,LMNB2,ACO2,RPL4,RAE1,CA2,ARHGAP8,PGAM5,KCTD15,PRKAR1B,KAT8,ACAT2,OSBPL1A,H2AFY2,FAM160B2,SOD2,PLEKHA7,CDK6,CBR1,INA,TUBB6,HIP1R,COMT,PSMD11,MAP7D1,NKX1-2,FARP1,AMDHD2,PREB,SPTBN2,CUL4A,LAP3,ZFAND5,IMPDH1,EPB41L3,SALL3,BAZ1A,NQO2,SLC25A3,NEFM,AGAP3,DSP,LANCL2,PSMB2,PRKCA,UAP1L1,CLIC4,SPTBN1,VCP,PHGDH,PD…
Factor: ZF5; motif: GSGCGCGR; match class: 1	TF:M00716_1	1.85582e-06	5.73147	14195	100	96	19940	CCNB1,EIF5,PSMD12,RBM3,PLXNB2,NGFR,HK2,MDH2,TUBB3,SPTAN1,TKT,DPYSL2,PAK2,DPYSL3,PRDX2,FOXK1,BID,RCC2,WIZ,ACTL6A,SEC22B,LMNB2,ACO2,RPL4,RAE1,CA2,ARHGAP8,PGAM5,KCTD15,PRKAR1B,KAT8,ACAT2,OSBPL1A,H2AFY2,FBP1,FAM160B2,SOD2,WDHD1,PLEKHA7,CDK6,CBR1,INA,TUBB6,HIP1R,COMT,PSMD11,MAP7D1,NKX1-2,RBM47,FARP1,AMDHD2,PREB,SPTBN2,CUL4A,LAP3,ZFAND5,IMPDH1,EPB41L3,SALL3,BAZ1A,NQO2,SLC25A3,NEFM,AGAP3,DSP,LANCL2,PSMB…
Factor: E2F-3; motif: GGCGGGN; match class: 1	TF:M02089_1	2.11433e-06	5.67483	9383	100	78	19940	EIF5,PLXNB2,NGFR,HK2,TUBB3,TKT,DPYSL2,PAK2,DPYSL3,PRDX2,FOXK1,BID,RCC2,WIZ,ACTL6A,LMNB2,ACO2,RPL4,RAE1,CA2,ARHGAP8,PGAM5,KCTD15,PRKAR1B,KAT8,OSBPL1A,H2AFY2,FBP1,SOD2,PLEKHA7,CDK6,CBR1,INA,TUBB6,HIP1R,COMT,PSMD11,MAP7D1,NKX1-2,RBM47,FARP1,AMDHD2,CUL4A,LAP3,ZFAND5,IMPDH1,EPB41L3,SALL3,BAZ1A,NQO2,NEFM,AGAP3,DSP,LANCL2,PRKCA,UAP1L1,CLIC4,VCP,PHGDH,PDIA4,PRDX1,SYNE2,ALDH16A1,CKB,HSD17B12,FSCN1,ALPL,FA…
Factor: E2F; motif: GGCGSG; match class: 0	TF:M00803_0	2.38833e-06	5.6219	13241	100	93	19940	CCNB1,EIF5,PSMD12,RBM3,PLXNB2,NGFR,HK2,MDH2,TUBB3,TKT,DPYSL2,PAK2,DPYSL3,PRDX2,FOXK1,BID,RCC2,WIZ,ACTL6A,SEC22B,LMNB2,ACO2,RPL4,RAE1,CA2,ARHGAP8,PGAM5,KCTD15,PRKAR1B,KAT8,ACAT2,OSBPL1A,H2AFY2,FBP1,FAM160B2,SOD2,PLEKHA7,CDK6,CBR1,INA,TUBB6,HIP1R,COMT,PSMD11,MAP7D1,NKX1-2,FARP1,AMDHD2,PREB,SPTBN2,CUL4A,LAP3,ZFAND5,IMPDH1,EPB41L3,SALL3,BAZ1A,NQO2,SLC25A3,NEFM,AGAP3,DSP,LANCL2,PSMB2,PRKCA,UAP1L1,CLIC…
Factor: E2F; motif: GGCGSG	TF:M00803	2.38833e-06	5.6219	13241	100	93	19940	CCNB1,EIF5,PSMD12,RBM3,PLXNB2,NGFR,HK2,MDH2,TUBB3,TKT,DPYSL2,PAK2,DPYSL3,PRDX2,FOXK1,BID,RCC2,WIZ,ACTL6A,SEC22B,LMNB2,ACO2,RPL4,RAE1,CA2,ARHGAP8,PGAM5,KCTD15,PRKAR1B,KAT8,ACAT2,OSBPL1A,H2AFY2,FBP1,FAM160B2,SOD2,PLEKHA7,CDK6,CBR1,INA,TUBB6,HIP1R,COMT,PSMD11,MAP7D1,NKX1-2,FARP1,AMDHD2,PREB,SPTBN2,CUL4A,LAP3,ZFAND5,IMPDH1,EPB41L3,SALL3,BAZ1A,NQO2,SLC25A3,NEFM,AGAP3,DSP,LANCL2,PSMB2,PRKCA,UAP1L1,CLIC…
Factor: BTEB1; motif: GGGGGCGGGGCNGSGGGNGS; match class: 1	TF:M09723_1	4.53334e-06	5.34358	5982	100	60	19940	EIF5,PLXNB2,NGFR,HK2,MDH2,TUBB3,TKT,DPYSL2,FOXK1,BID,RCC2,WIZ,ACTL6A,LMNB2,ACO2,RAE1,CA2,ARHGAP8,PGAM5,KCTD15,PRKAR1B,KAT8,OSBPL1A,FBP1,FAM160B2,SOD2,PLEKHA7,TUBB6,HIP1R,COMT,MAP7D1,NKX1-2,FARP1,AMDHD2,CUL4A,ZFAND5,IMPDH1,EPB41L3,SALL3,NQO2,NEFM,AGAP3,DSP,PRKCA,UAP1L1,CLIC4,PHGDH,PDIA4,SYNE2,CKB,ALPL,FAM83F,PLCD1,UTF1,OAT,AKT1,GLS,KRT18,KLHL25,MAN2B1
Factor: E2F-1:Elk-1; motif: SGCGCSNNAMCGGAAGT; match class: 1	TF:M08205_1	6.54762e-06	5.18392	10478	100	82	19940	CCNB1,EIF5,RBM3,PLXNB2,NGFR,HK2,MDH2,TUBB3,TKT,DPYSL2,PAK2,DPYSL3,PRDX2,FOXK1,BID,RCC2,WIZ,ACTL6A,SEC22B,LMNB2,ACO2,RPL4,RAE1,CA2,ARHGAP8,PGAM5,KCTD15,KAT8,ACAT2,OSBPL1A,H2AFY2,FAM160B2,SOD2,WDHD1,PLEKHA7,CDK6,INA,TUBB6,HIP1R,COMT,MAP7D1,FARP1,AMDHD2,PREB,SPTBN2,CUL4A,LAP3,ZFAND5,IMPDH1,EPB41L3,SALL3,BAZ1A,NQO2,SLC25A3,NEFM,AGAP3,DSP,LANCL2,PRKCA,CLIC4,SPTBN1,VCP,PHGDH,PDIA4,PRDX1,SYNE2,ALDH16A1,…
Factor: ZF5; motif: GSGCGCGR; match class: 0	TF:M00716_0	1.00732e-05	4.99683	16221	100	100	19940	CCNB1,EIF5,PSMD12,RBM3,PLXNB2,NGFR,HK2,MDH2,TUBB3,SPTAN1,TKT,DPYSL2,PAK2,DPYSL3,PRDX2,FOXK1,BID,RCC2,WIZ,ACTL6A,SEC22B,LMNB2,ACO2,RPL4,RAE1,CA2,ARHGAP8,PGAM5,KCTD15,PRKAR1B,KAT8,ACAT2,OSBPL1A,H2AFY2,FBP1,FAM160B2,SOD2,WDHD1,PLEKHA7,CDK6,CBR1,INA,TUBB6,HIP1R,COMT,PSMD11,MAP7D1,NKX1-2,RBM47,FARP1,AMDHD2,PREB,SPTBN2,CUL4A,LAP3,ZFAND5,IMPDH1,EPB41L3,SALL3,BAZ1A,NQO2,SLC25A3,NEFM,AGAP3,DSP,LANCL2,PSMB…
Factor: ZF5; motif: GSGCGCGR	TF:M00716	1.00732e-05	4.99683	16221	100	100	19940	CCNB1,EIF5,PSMD12,RBM3,PLXNB2,NGFR,HK2,MDH2,TUBB3,SPTAN1,TKT,DPYSL2,PAK2,DPYSL3,PRDX2,FOXK1,BID,RCC2,WIZ,ACTL6A,SEC22B,LMNB2,ACO2,RPL4,RAE1,CA2,ARHGAP8,PGAM5,KCTD15,PRKAR1B,KAT8,ACAT2,OSBPL1A,H2AFY2,FBP1,FAM160B2,SOD2,WDHD1,PLEKHA7,CDK6,CBR1,INA,TUBB6,HIP1R,COMT,PSMD11,MAP7D1,NKX1-2,RBM47,FARP1,AMDHD2,PREB,SPTBN2,CUL4A,LAP3,ZFAND5,IMPDH1,EPB41L3,SALL3,BAZ1A,NQO2,SLC25A3,NEFM,AGAP3,DSP,LANCL2,PSMB…
Factor: Sp1; motif: NGGGGGCGGGGCCNGGGGGGGG; match class: 0	TF:M10071_0	2.88187e-05	4.54033	8531	100	72	19940	CCNB1,EIF5,PLXNB2,NGFR,HK2,TUBB3,TKT,DPYSL2,PAK2,DPYSL3,FOXK1,BID,RCC2,WIZ,ACTL6A,LMNB2,RPL4,RAE1,CA2,ARHGAP8,PGAM5,KCTD15,PRKAR1B,KAT8,ACAT2,OSBPL1A,H2AFY2,FBP1,FAM160B2,SOD2,PLEKHA7,CBR1,INA,TUBB6,HIP1R,COMT,PSMD11,NKX1-2,FARP1,AMDHD2,PREB,CUL4A,LAP3,ZFAND5,IMPDH1,EPB41L3,SALL3,BAZ1A,NQO2,SLC25A3,NEFM,AGAP3,DSP,PRKCA,UAP1L1,CLIC4,PHGDH,PDIA4,SYNE2,ALDH16A1,CKB,FSCN1,ALPL,FAM83F,PLCD1,UTF1,OAT,G…
Factor: Sp1; motif: NGGGGGCGGGGCCNGGGGGGGG	TF:M10071	2.88187e-05	4.54033	8531	100	72	19940	CCNB1,EIF5,PLXNB2,NGFR,HK2,TUBB3,TKT,DPYSL2,PAK2,DPYSL3,FOXK1,BID,RCC2,WIZ,ACTL6A,LMNB2,RPL4,RAE1,CA2,ARHGAP8,PGAM5,KCTD15,PRKAR1B,KAT8,ACAT2,OSBPL1A,H2AFY2,FBP1,FAM160B2,SOD2,PLEKHA7,CBR1,INA,TUBB6,HIP1R,COMT,PSMD11,NKX1-2,FARP1,AMDHD2,PREB,CUL4A,LAP3,ZFAND5,IMPDH1,EPB41L3,SALL3,BAZ1A,NQO2,SLC25A3,NEFM,AGAP3,DSP,PRKCA,UAP1L1,CLIC4,PHGDH,PDIA4,SYNE2,ALDH16A1,CKB,FSCN1,ALPL,FAM83F,PLCD1,UTF1,OAT,G…
Factor: SP2; motif: GGGCGGGAC	TF:M01783	3.85619e-05	4.41384	9207	100	75	19940	CCNB1,PSMD12,PLXNB2,NGFR,HK2,TUBB3,TKT,DPYSL2,PAK2,PRDX2,FOXK1,BID,RCC2,WIZ,ACTL6A,LMNB2,RPL4,RAE1,CA2,ARHGAP8,PGAM5,KCTD15,PRKAR1B,KAT8,ACAT2,OSBPL1A,H2AFY2,FBP1,FAM160B2,SOD2,PLEKHA7,CDK6,CBR1,INA,TUBB6,HIP1R,NKX1-2,FARP1,AMDHD2,PREB,CUL4A,LAP3,ZFAND5,EPB41L3,SALL3,BAZ1A,NQO2,SLC25A3,NEFM,AGAP3,DSP,LANCL2,PRKCA,UAP1L1,CLIC4,PDIA4,PRDX1,SYNE2,ALDH16A1,CKB,FSCN1,ALPL,FAM83F,ALDOA,RBP1,PLCD1,UTF1,…
Factor: SP2; motif: GGGCGGGAC; match class: 0	TF:M01783_0	3.85619e-05	4.41384	9207	100	75	19940	CCNB1,PSMD12,PLXNB2,NGFR,HK2,TUBB3,TKT,DPYSL2,PAK2,PRDX2,FOXK1,BID,RCC2,WIZ,ACTL6A,LMNB2,RPL4,RAE1,CA2,ARHGAP8,PGAM5,KCTD15,PRKAR1B,KAT8,ACAT2,OSBPL1A,H2AFY2,FBP1,FAM160B2,SOD2,PLEKHA7,CDK6,CBR1,INA,TUBB6,HIP1R,NKX1-2,FARP1,AMDHD2,PREB,CUL4A,LAP3,ZFAND5,EPB41L3,SALL3,BAZ1A,NQO2,SLC25A3,NEFM,AGAP3,DSP,LANCL2,PRKCA,UAP1L1,CLIC4,PDIA4,PRDX1,SYNE2,ALDH16A1,CKB,FSCN1,ALPL,FAM83F,ALDOA,RBP1,PLCD1,UTF1,…
Factor: BTEB2; motif: RGGGNGKGGN; match class: 1	TF:M07277_1	4.71978e-05	4.32608	4168	100	47	19940	EIF5,PLXNB2,NGFR,HK2,TUBB3,TKT,DPYSL2,PAK2,FOXK1,BID,WIZ,ACTL6A,RAE1,CA2,ARHGAP8,PRKAR1B,KAT8,OSBPL1A,FBP1,SOD2,PLEKHA7,CBR1,TUBB6,HIP1R,MAP7D1,NKX1-2,FARP1,CUL4A,IMPDH1,EPB41L3,NQO2,NEFM,AGAP3,DSP,UAP1L1,PDIA4,SYNE2,CKB,ALPL,FAM83F,PLCD1,UTF1,OAT,GLS,KRT18,KLHL25,MAN2B1
Factor: TIEG1; motif: NCCCNSNCCCCGCCCCC; match class: 1	TF:M12351_1	4.87537e-05	4.31199	8212	100	70	19940	EIF5,PLXNB2,NGFR,HK2,MDH2,TUBB3,TKT,DPYSL2,PAK2,FOXK1,BID,RCC2,WIZ,ACTL6A,LMNB2,ACO2,RAE1,CA2,ARHGAP8,PGAM5,KCTD15,PRKAR1B,KAT8,ACAT2,OSBPL1A,H2AFY2,FBP1,FAM160B2,SOD2,PLEKHA7,CDK6,INA,TUBB6,HIP1R,COMT,MAP7D1,NKX1-2,RBM47,FARP1,AMDHD2,PREB,CUL4A,LAP3,ZFAND5,IMPDH1,EPB41L3,SALL3,BAZ1A,NQO2,NEFM,AGAP3,DSP,LANCL2,PRKCA,UAP1L1,CLIC4,PHGDH,PDIA4,SYNE2,CKB,HSD17B12,ALPL,FAM83F,PLCD1,UTF1,OAT,GLS,KRT18,…
Factor: Sp1; motif: GGGGCGGGGC; match class: 0	TF:M07063_0	8.84762e-05	4.05317	7718	100	67	19940	CCNB1,EIF5,PLXNB2,NGFR,HK2,TUBB3,TKT,DPYSL2,PAK2,DPYSL3,FOXK1,BID,RCC2,WIZ,ACTL6A,ACO2,RPL4,RAE1,CA2,ARHGAP8,PGAM5,KCTD15,PRKAR1B,KAT8,ACAT2,OSBPL1A,FBP1,FAM160B2,SOD2,PLEKHA7,CBR1,INA,TUBB6,HIP1R,COMT,MAP7D1,NKX1-2,RBM47,FARP1,AMDHD2,PREB,CUL4A,LAP3,IMPDH1,EPB41L3,SALL3,NQO2,NEFM,AGAP3,DSP,UAP1L1,CLIC4,PHGDH,PDIA4,SYNE2,ALDH16A1,CKB,ALPL,FAM83F,RBP1,PLCD1,UTF1,OAT,GLS,KRT18,KLHL25,MAN2B1
Factor: Sp2; motif: GGGGCGGGG	TF:M10435	8.84762e-05	4.05317	7718	100	67	19940	CCNB1,EIF5,PLXNB2,NGFR,HK2,TUBB3,TKT,DPYSL2,PAK2,DPYSL3,FOXK1,BID,RCC2,WIZ,ACTL6A,ACO2,RPL4,RAE1,CA2,ARHGAP8,PGAM5,KCTD15,PRKAR1B,KAT8,ACAT2,OSBPL1A,FBP1,FAM160B2,SOD2,PLEKHA7,CBR1,INA,TUBB6,HIP1R,COMT,MAP7D1,NKX1-2,RBM47,FARP1,AMDHD2,PREB,CUL4A,LAP3,IMPDH1,EPB41L3,SALL3,NQO2,NEFM,AGAP3,DSP,UAP1L1,CLIC4,PHGDH,PDIA4,SYNE2,ALDH16A1,CKB,ALPL,FAM83F,RBP1,PLCD1,UTF1,OAT,GLS,KRT18,KLHL25,MAN2B1
Factor: Sp1; motif: GGGGCGGGGC	TF:M07063	8.84762e-05	4.05317	7718	100	67	19940	CCNB1,EIF5,PLXNB2,NGFR,HK2,TUBB3,TKT,DPYSL2,PAK2,DPYSL3,FOXK1,BID,RCC2,WIZ,ACTL6A,ACO2,RPL4,RAE1,CA2,ARHGAP8,PGAM5,KCTD15,PRKAR1B,KAT8,ACAT2,OSBPL1A,FBP1,FAM160B2,SOD2,PLEKHA7,CBR1,INA,TUBB6,HIP1R,COMT,MAP7D1,NKX1-2,RBM47,FARP1,AMDHD2,PREB,CUL4A,LAP3,IMPDH1,EPB41L3,SALL3,NQO2,NEFM,AGAP3,DSP,UAP1L1,CLIC4,PHGDH,PDIA4,SYNE2,ALDH16A1,CKB,ALPL,FAM83F,RBP1,PLCD1,UTF1,OAT,GLS,KRT18,KLHL25,MAN2B1
Factor: Sp2; motif: GGGGCGGGG; match class: 0	TF:M10435_0	8.84762e-05	4.05317	7718	100	67	19940	CCNB1,EIF5,PLXNB2,NGFR,HK2,TUBB3,TKT,DPYSL2,PAK2,DPYSL3,FOXK1,BID,RCC2,WIZ,ACTL6A,ACO2,RPL4,RAE1,CA2,ARHGAP8,PGAM5,KCTD15,PRKAR1B,KAT8,ACAT2,OSBPL1A,FBP1,FAM160B2,SOD2,PLEKHA7,CBR1,INA,TUBB6,HIP1R,COMT,MAP7D1,NKX1-2,RBM47,FARP1,AMDHD2,PREB,CUL4A,LAP3,IMPDH1,EPB41L3,SALL3,NQO2,NEFM,AGAP3,DSP,UAP1L1,CLIC4,PHGDH,PDIA4,SYNE2,ALDH16A1,CKB,ALPL,FAM83F,RBP1,PLCD1,UTF1,OAT,GLS,KRT18,KLHL25,MAN2B1
Factor: Sp1; motif: GGGGCGGGGC; match class: 1	TF:M00931_1	9.78438e-05	4.00947	5898	100	57	19940	PLXNB2,NGFR,HK2,TUBB3,TKT,DPYSL2,PAK2,FOXK1,BID,RCC2,WIZ,ACTL6A,LMNB2,ACO2,RPL4,RAE1,CA2,ARHGAP8,PGAM5,KCTD15,PRKAR1B,KAT8,OSBPL1A,FBP1,SOD2,PLEKHA7,CBR1,TUBB6,HIP1R,COMT,MAP7D1,NKX1-2,FARP1,AMDHD2,CUL4A,LAP3,IMPDH1,EPB41L3,SALL3,NQO2,AGAP3,DSP,UAP1L1,CLIC4,PDIA4,SYNE2,CKB,ALPL,FAM83F,PLCD1,UTF1,OAT,AKT1,GLS,KRT18,KLHL25,MAN2B1
Factor: ZF5; motif: NRNGNGCGCGCWN; match class: 1	TF:M00333_1	0.000115211	3.93851	12481	100	88	19940	CCNB1,EIF5,PSMD12,RBM3,PLXNB2,NGFR,HK2,MDH2,TUBB3,TKT,DPYSL2,PAK2,DPYSL3,PRDX2,FOXK1,BID,RCC2,WIZ,ACTL6A,SEC22B,LMNB2,ACO2,RAE1,CA2,ARHGAP8,PGAM5,KCTD15,PRKAR1B,KAT8,ACAT2,OSBPL1A,H2AFY2,FAM160B2,SOD2,PLEKHA7,CDK6,CBR1,INA,TUBB6,HIP1R,COMT,PSMD11,NKX1-2,FARP1,AMDHD2,PREB,SPTBN2,CUL4A,LAP3,ZFAND5,IMPDH1,EPB41L3,SALL3,BAZ1A,NQO2,SLC25A3,NEFM,AGAP3,DSP,LANCL2,PRKCA,UAP1L1,CLIC4,SPTBN1,VCP,PHGDH,PDIA…
Factor: Sp1; motif: NGGGGGCGGGGCCNGGGGGGGG; match class: 1	TF:M10071_1	0.000150038	3.8238	4629	100	49	19940	EIF5,NGFR,HK2,TUBB3,TKT,DPYSL2,PAK2,FOXK1,BID,WIZ,ACTL6A,LMNB2,RAE1,CA2,ARHGAP8,PRKAR1B,KAT8,ACAT2,H2AFY2,FBP1,SOD2,PLEKHA7,TUBB6,HIP1R,COMT,NKX1-2,FARP1,AMDHD2,CUL4A,IMPDH1,SALL3,NQO2,NEFM,DSP,PRKCA,UAP1L1,CLIC4,PDIA4,SYNE2,FSCN1,ALPL,FAM83F,PLCD1,UTF1,OAT,GLS,KRT18,KLHL25,MAN2B1
Factor: SP2; motif: GNNGGGGGCGGGGSN	TF:M03807	0.000183528	3.7363	8435	100	70	19940	CCNB1,EIF5,PLXNB2,NGFR,HK2,TUBB3,TKT,DPYSL2,PAK2,DPYSL3,FOXK1,BID,RCC2,WIZ,ACTL6A,LMNB2,ACO2,RPL4,RAE1,CA2,ARHGAP8,KCTD15,PRKAR1B,KAT8,ACAT2,OSBPL1A,FBP1,FAM160B2,SOD2,PLEKHA7,CBR1,INA,TUBB6,HIP1R,PSMD11,MAP7D1,NKX1-2,RBM47,FARP1,AMDHD2,PREB,CUL4A,LAP3,IMPDH1,EPB41L3,SALL3,NQO2,NEFM,AGAP3,DSP,PRKCA,UAP1L1,CLIC4,PHGDH,PDIA4,PRDX1,SYNE2,ALDH16A1,CKB,ALPL,FAM83F,RBP1,PLCD1,UTF1,OAT,GLS,IFT52,KRT18,K…
Factor: SP2; motif: GNNGGGGGCGGGGSN; match class: 0	TF:M03807_0	0.000183528	3.7363	8435	100	70	19940	CCNB1,EIF5,PLXNB2,NGFR,HK2,TUBB3,TKT,DPYSL2,PAK2,DPYSL3,FOXK1,BID,RCC2,WIZ,ACTL6A,LMNB2,ACO2,RPL4,RAE1,CA2,ARHGAP8,KCTD15,PRKAR1B,KAT8,ACAT2,OSBPL1A,FBP1,FAM160B2,SOD2,PLEKHA7,CBR1,INA,TUBB6,HIP1R,PSMD11,MAP7D1,NKX1-2,RBM47,FARP1,AMDHD2,PREB,CUL4A,LAP3,IMPDH1,EPB41L3,SALL3,NQO2,NEFM,AGAP3,DSP,PRKCA,UAP1L1,CLIC4,PHGDH,PDIA4,PRDX1,SYNE2,ALDH16A1,CKB,ALPL,FAM83F,RBP1,PLCD1,UTF1,OAT,GLS,IFT52,KRT18,K…
Factor: Sp1; motif: CCCCGCCCCN; match class: 1	TF:M00933_1	0.000237418	3.62449	5180	100	52	19940	EIF5,PLXNB2,NGFR,HK2,TUBB3,TKT,DPYSL2,PAK2,FOXK1,BID,RCC2,WIZ,ACTL6A,LMNB2,ACO2,RAE1,CA2,ARHGAP8,KCTD15,PRKAR1B,KAT8,OSBPL1A,FBP1,SOD2,PLEKHA7,TUBB6,HIP1R,MAP7D1,NKX1-2,FARP1,CUL4A,ZFAND5,IMPDH1,EPB41L3,NQO2,NEFM,AGAP3,DSP,UAP1L1,PHGDH,PDIA4,SYNE2,CKB,ALPL,FAM83F,PLCD1,UTF1,OAT,GLS,KRT18,KLHL25,MAN2B1
Factor: SP1; motif: NRGKGGGCGGGGCN; match class: 0	TF:M09765_0	0.000244711	3.61135	7501	100	65	19940	CCNB1,PLXNB2,HK2,TUBB3,TKT,DPYSL2,PAK2,DPYSL3,FOXK1,BID,WIZ,ACTL6A,LMNB2,ACO2,RPL4,RAE1,CA2,ARHGAP8,KCTD15,PRKAR1B,KAT8,ACAT2,OSBPL1A,FBP1,FAM160B2,SOD2,PLEKHA7,CBR1,INA,TUBB6,HIP1R,PSMD11,MAP7D1,NKX1-2,RBM47,FARP1,AMDHD2,PREB,CUL4A,LAP3,ZFAND5,IMPDH1,EPB41L3,SALL3,NQO2,NEFM,DSP,PRKCA,UAP1L1,CLIC4,PHGDH,PDIA4,SYNE2,ALDH16A1,CKB,ALPL,FAM83F,PLCD1,UTF1,OAT,GLS,IFT52,KRT18,KLHL25,MAN2B1
Factor: SP1; motif: NRGKGGGCGGGGCN	TF:M09765	0.000244711	3.61135	7501	100	65	19940	CCNB1,PLXNB2,HK2,TUBB3,TKT,DPYSL2,PAK2,DPYSL3,FOXK1,BID,WIZ,ACTL6A,LMNB2,ACO2,RPL4,RAE1,CA2,ARHGAP8,KCTD15,PRKAR1B,KAT8,ACAT2,OSBPL1A,FBP1,FAM160B2,SOD2,PLEKHA7,CBR1,INA,TUBB6,HIP1R,PSMD11,MAP7D1,NKX1-2,RBM47,FARP1,AMDHD2,PREB,CUL4A,LAP3,ZFAND5,IMPDH1,EPB41L3,SALL3,NQO2,NEFM,DSP,PRKCA,UAP1L1,CLIC4,PHGDH,PDIA4,SYNE2,ALDH16A1,CKB,ALPL,FAM83F,PLCD1,UTF1,OAT,GLS,IFT52,KRT18,KLHL25,MAN2B1
Factor: Sp1; motif: NNGGGGCGGGGNN; match class: 1	TF:M00932_1	0.000256989	3.59009	6044	100	57	19940	PLXNB2,NGFR,HK2,TUBB3,TKT,DPYSL2,PAK2,FOXK1,BID,RCC2,WIZ,ACTL6A,LMNB2,ACO2,RAE1,CA2,ARHGAP8,PGAM5,KCTD15,PRKAR1B,KAT8,OSBPL1A,FBP1,SOD2,PLEKHA7,CBR1,TUBB6,HIP1R,COMT,MAP7D1,NKX1-2,FARP1,AMDHD2,CUL4A,LAP3,ZFAND5,IMPDH1,EPB41L3,SALL3,NQO2,NEFM,AGAP3,DSP,UAP1L1,PDIA4,SYNE2,CKB,ALPL,FAM83F,PLCD1,UTF1,OAT,AKT1,GLS,KRT18,KLHL25,MAN2B1
Factor: Sp1; motif: NGGGGCGGGGN; match class: 0	TF:M07395_0	0.000302433	3.51937	10681	100	80	19940	CCNB1,EIF5,PSMD12,PLXNB2,NGFR,HK2,TUBB3,TKT,DPYSL2,PAK2,DPYSL3,PRDX2,FOXK1,BID,RCC2,WIZ,ACTL6A,LMNB2,ACO2,RPL4,RAE1,CA2,ARHGAP8,PGAM5,KCTD15,PRKAR1B,KAT8,ACAT2,OSBPL1A,H2AFY2,FBP1,FAM160B2,SOD2,PLEKHA7,CBR1,INA,TUBB6,HIP1R,COMT,PSMD11,MAP7D1,NKX1-2,RBM47,FARP1,AMDHD2,PREB,CUL4A,LAP3,ZFAND5,IMPDH1,EPB41L3,SALL3,NQO2,NEFM,AGAP3,DSP,PRKCA,UAP1L1,CLIC4,PHGDH,PDIA4,PRDX1,SYNE2,ALDH16A1,TRIM25,CKB,FSCN…
Factor: Sp1; motif: NGGGGCGGGGN	TF:M07395	0.000302433	3.51937	10681	100	80	19940	CCNB1,EIF5,PSMD12,PLXNB2,NGFR,HK2,TUBB3,TKT,DPYSL2,PAK2,DPYSL3,PRDX2,FOXK1,BID,RCC2,WIZ,ACTL6A,LMNB2,ACO2,RPL4,RAE1,CA2,ARHGAP8,PGAM5,KCTD15,PRKAR1B,KAT8,ACAT2,OSBPL1A,H2AFY2,FBP1,FAM160B2,SOD2,PLEKHA7,CBR1,INA,TUBB6,HIP1R,COMT,PSMD11,MAP7D1,NKX1-2,RBM47,FARP1,AMDHD2,PREB,CUL4A,LAP3,ZFAND5,IMPDH1,EPB41L3,SALL3,NQO2,NEFM,AGAP3,DSP,PRKCA,UAP1L1,CLIC4,PHGDH,PDIA4,PRDX1,SYNE2,ALDH16A1,TRIM25,CKB,FSCN…
Factor: E2F-2; motif: GCGCGCGCGYW; match class: 1	TF:M11531_1	0.000318923	3.49631	12404	100	87	19940	EIF5,PSMD12,PLXNB2,NGFR,HK2,MDH2,TUBB3,TKT,DPYSL2,PAK2,DPYSL3,PRDX2,FOXK1,BID,RCC2,WIZ,ACTL6A,LMNB2,ACO2,RAE1,CA2,ARHGAP8,PGAM5,KCTD15,PRKAR1B,KAT8,ACAT2,OSBPL1A,H2AFY2,FBP1,FAM160B2,SOD2,PLEKHA7,CDK6,CBR1,INA,TUBB6,HIP1R,PSMD11,MAP7D1,NKX1-2,FARP1,AMDHD2,PREB,CUL4A,LAP3,ZFAND5,IMPDH1,EPB41L3,SALL3,BAZ1A,NQO2,SLC25A3,NEFM,AGAP3,DSP,LANCL2,PSMB2,PRKCA,UAP1L1,CLIC4,SPTBN1,VCP,PHGDH,PDIA4,PRDX1,NEFL…
Factor: Sp1; motif: NGGGGGCGGGGYN; match class: 1	TF:M00196_1	0.000354373	3.45054	5919	100	56	19940	PLXNB2,NGFR,HK2,TUBB3,TKT,DPYSL2,PAK2,FOXK1,BID,RCC2,WIZ,ACTL6A,LMNB2,ACO2,RAE1,CA2,ARHGAP8,PGAM5,KCTD15,PRKAR1B,KAT8,OSBPL1A,FBP1,SOD2,PLEKHA7,CBR1,INA,TUBB6,HIP1R,COMT,MAP7D1,NKX1-2,FARP1,AMDHD2,CUL4A,LAP3,IMPDH1,EPB41L3,SALL3,NQO2,AGAP3,DSP,UAP1L1,PDIA4,SYNE2,CKB,ALPL,FAM83F,PLCD1,UTF1,OAT,AKT1,GLS,KRT18,KLHL25,MAN2B1
Factor: Sp1; motif: NGGGGGCGGGGYN; match class: 0	TF:M00196_0	0.000378276	3.42219	10267	100	78	19940	CCNB1,EIF5,PSMD12,PLXNB2,NGFR,HK2,TUBB3,TKT,DPYSL2,PAK2,DPYSL3,FOXK1,BID,RCC2,WIZ,ACTL6A,LMNB2,ACO2,RPL4,RAE1,CA2,ARHGAP8,PGAM5,KCTD15,PRKAR1B,KAT8,ACAT2,OSBPL1A,H2AFY2,FBP1,FAM160B2,SOD2,PLEKHA7,CBR1,INA,TUBB6,HIP1R,COMT,PSMD11,MAP7D1,NKX1-2,RBM47,FARP1,AMDHD2,PREB,CUL4A,LAP3,ZFAND5,IMPDH1,EPB41L3,SALL3,NQO2,NEFM,AGAP3,DSP,LANCL2,PRKCA,UAP1L1,CLIC4,PHGDH,PDIA4,PRDX1,SYNE2,ALDH16A1,CKB,HSD17B12,A…
Factor: Sp1; motif: NGGGGGCGGGGYN	TF:M00196	0.000378276	3.42219	10267	100	78	19940	CCNB1,EIF5,PSMD12,PLXNB2,NGFR,HK2,TUBB3,TKT,DPYSL2,PAK2,DPYSL3,FOXK1,BID,RCC2,WIZ,ACTL6A,LMNB2,ACO2,RPL4,RAE1,CA2,ARHGAP8,PGAM5,KCTD15,PRKAR1B,KAT8,ACAT2,OSBPL1A,H2AFY2,FBP1,FAM160B2,SOD2,PLEKHA7,CBR1,INA,TUBB6,HIP1R,COMT,PSMD11,MAP7D1,NKX1-2,RBM47,FARP1,AMDHD2,PREB,CUL4A,LAP3,ZFAND5,IMPDH1,EPB41L3,SALL3,NQO2,NEFM,AGAP3,DSP,LANCL2,PRKCA,UAP1L1,CLIC4,PHGDH,PDIA4,PRDX1,SYNE2,ALDH16A1,CKB,HSD17B12,A…
Factor: Sp3; motif: GGGGCGGGGSNN	TF:M07615	0.000408454	3.38886	6836	100	61	19940	CCNB1,EIF5,PLXNB2,HK2,TUBB3,TKT,DPYSL2,PAK2,DPYSL3,FOXK1,RCC2,WIZ,ACTL6A,RPL4,RAE1,CA2,ARHGAP8,KCTD15,PRKAR1B,KAT8,ACAT2,FBP1,FAM160B2,SOD2,PLEKHA7,CBR1,INA,TUBB6,HIP1R,COMT,MAP7D1,NKX1-2,RBM47,FARP1,AMDHD2,PREB,CUL4A,LAP3,IMPDH1,EPB41L3,NQO2,NEFM,AGAP3,DSP,UAP1L1,CLIC4,PHGDH,PDIA4,SYNE2,ALDH16A1,CKB,ALPL,FAM83F,RBP1,PLCD1,UTF1,OAT,GLS,KRT18,KLHL25,MAN2B1
Factor: Sp3; motif: GGGGCGGGGSNN; match class: 0	TF:M07615_0	0.000408454	3.38886	6836	100	61	19940	CCNB1,EIF5,PLXNB2,HK2,TUBB3,TKT,DPYSL2,PAK2,DPYSL3,FOXK1,RCC2,WIZ,ACTL6A,RPL4,RAE1,CA2,ARHGAP8,KCTD15,PRKAR1B,KAT8,ACAT2,FBP1,FAM160B2,SOD2,PLEKHA7,CBR1,INA,TUBB6,HIP1R,COMT,MAP7D1,NKX1-2,RBM47,FARP1,AMDHD2,PREB,CUL4A,LAP3,IMPDH1,EPB41L3,NQO2,NEFM,AGAP3,DSP,UAP1L1,CLIC4,PHGDH,PDIA4,SYNE2,ALDH16A1,CKB,ALPL,FAM83F,RBP1,PLCD1,UTF1,OAT,GLS,KRT18,KLHL25,MAN2B1
Factor: E2F-3:HES-7; motif: NNNSGCGCSNNNNNCRCGYGNN; match class: 1	TF:M08526_1	0.000413562	3.38346	15120	100	96	19940	CCNB1,EIF5,PSMD12,RBM3,PLXNB2,NGFR,HK2,MDH2,TUBB3,TKT,DPYSL2,PAK2,DPYSL3,PRDX2,FOXK1,BID,RCC2,WIZ,ACTL6A,SEC22B,LMNB2,ACO2,RPL4,RAE1,CA2,ARHGAP8,PGAM5,KCTD15,PRKAR1B,KAT8,ACAT2,OSBPL1A,H2AFY2,FBP1,FAM160B2,SOD2,WDHD1,PLEKHA7,CDK6,CBR1,INA,TUBB6,HIP1R,COMT,PSMD11,MAP7D1,NKX1-2,RBM47,FARP1,AMDHD2,PREB,CUL4A,LAP3,ZFAND5,IMPDH1,EPB41L3,SALL3,BAZ1A,NQO2,SLC25A3,NEFM,AGAP3,DSP,LANCL2,PSMB2,PRKCA,UAP1L1…
Factor: SP1; motif: CCCCKCCCCC; match class: 1	TF:M02281_1	0.00043801	3.35852	2569	100	34	19940	PLXNB2,NGFR,HK2,MDH2,DPYSL2,BID,WIZ,RAE1,CA2,ARHGAP8,PRKAR1B,KAT8,FBP1,SOD2,PLEKHA7,TUBB6,HIP1R,MAP7D1,NKX1-2,ZFAND5,IMPDH1,EPB41L3,NEFM,DSP,PHGDH,SYNE2,CKB,FSCN1,ALPL,FAM83F,PLCD1,UTF1,KLHL25,MAN2B1
Factor: TCF-1; motif: ACATCGRGRCGCTGW; match class: 1	TF:M11603_1	0.000447945	3.34877	13277	100	90	19940	EIF5,PSMD12,RBM3,PLXNB2,NGFR,HK2,TUBB3,TKT,DPYSL2,PAK2,DPYSL3,PRDX2,FOXK1,BID,RCC2,WIZ,SEC22B,LMNB2,ACO2,RPL4,RAE1,CA2,ARHGAP8,PGAM5,KCTD15,PRKAR1B,KAT8,ACAT2,OSBPL1A,H2AFY2,FAM160B2,SOD2,WDHD1,PLEKHA7,CDK6,CBR1,INA,TUBB6,HIP1R,COMT,MAP7D1,NKX1-2,FARP1,AMDHD2,PREB,SPTBN2,CUL4A,LAP3,ZFAND5,IMPDH1,EPB41L3,SALL3,BAZ1A,NQO2,SLC25A3,NEFM,AGAP3,DSP,LANCL2,PSMB2,PRKCA,UAP1L1,CLIC4,SPTBN1,VCP,PHGDH,PDIA4…
Factor: Sp1; motif: NGGGGCGGGGN; match class: 1	TF:M07395_1	0.000546934	3.26207	6340	100	58	19940	PLXNB2,NGFR,HK2,TUBB3,TKT,DPYSL2,PAK2,FOXK1,BID,RCC2,WIZ,ACTL6A,LMNB2,ACO2,RAE1,CA2,ARHGAP8,PGAM5,KCTD15,PRKAR1B,KAT8,OSBPL1A,FBP1,SOD2,PLEKHA7,CBR1,TUBB6,HIP1R,COMT,MAP7D1,NKX1-2,FARP1,AMDHD2,PREB,CUL4A,LAP3,ZFAND5,IMPDH1,EPB41L3,SALL3,NQO2,AGAP3,DSP,UAP1L1,CLIC4,PHGDH,PDIA4,SYNE2,CKB,ALPL,FAM83F,PLCD1,UTF1,OAT,GLS,KRT18,KLHL25,MAN2B1
Factor: E2F-2; motif: GCGCGCGCGYW; match class: 0	TF:M11531_0	0.000661101	3.17973	13350	100	90	19940	EIF5,PSMD12,RBM3,PLXNB2,NGFR,HK2,MDH2,TUBB3,TKT,DPYSL2,PAK2,DPYSL3,PRDX2,FOXK1,BID,RCC2,WIZ,ACTL6A,LMNB2,ACO2,RAE1,CA2,ARHGAP8,PGAM5,KCTD15,PRKAR1B,KAT8,ACAT2,OSBPL1A,H2AFY2,FBP1,FAM160B2,SOD2,PLEKHA7,CDK6,CBR1,INA,TUBB6,HIP1R,PSMD11,MAP7D1,NKX1-2,FARP1,AMDHD2,PREB,SPTBN2,CUL4A,LAP3,ZFAND5,IMPDH1,EPB41L3,SALL3,BAZ1A,NQO2,SLC25A3,NEFM,AGAP3,DSP,LANCL2,PSMB2,PRKCA,UAP1L1,CLIC4,SPTBN1,VCP,PHGDH,PDIA…
Factor: E2F-2; motif: GCGCGCGCGYW	TF:M11531	0.000661101	3.17973	13350	100	90	19940	EIF5,PSMD12,RBM3,PLXNB2,NGFR,HK2,MDH2,TUBB3,TKT,DPYSL2,PAK2,DPYSL3,PRDX2,FOXK1,BID,RCC2,WIZ,ACTL6A,LMNB2,ACO2,RAE1,CA2,ARHGAP8,PGAM5,KCTD15,PRKAR1B,KAT8,ACAT2,OSBPL1A,H2AFY2,FBP1,FAM160B2,SOD2,PLEKHA7,CDK6,CBR1,INA,TUBB6,HIP1R,PSMD11,MAP7D1,NKX1-2,FARP1,AMDHD2,PREB,SPTBN2,CUL4A,LAP3,ZFAND5,IMPDH1,EPB41L3,SALL3,BAZ1A,NQO2,SLC25A3,NEFM,AGAP3,DSP,LANCL2,PSMB2,PRKCA,UAP1L1,CLIC4,SPTBN1,VCP,PHGDH,PDIA…
Factor: SP2; motif: GNNGGGGGCGGGGSN; match class: 1	TF:M03807_1	0.000710745	3.14829	4211	100	45	19940	NGFR,HK2,TUBB3,TKT,PAK2,FOXK1,WIZ,ACTL6A,LMNB2,RAE1,ARHGAP8,PRKAR1B,KAT8,OSBPL1A,FBP1,FAM160B2,SOD2,PLEKHA7,TUBB6,HIP1R,MAP7D1,NKX1-2,FARP1,AMDHD2,CUL4A,IMPDH1,EPB41L3,SALL3,NQO2,AGAP3,DSP,UAP1L1,CLIC4,PDIA4,SYNE2,CKB,ALPL,FAM83F,PLCD1,UTF1,OAT,GLS,KRT18,KLHL25,MAN2B1
Factor: KLF14; motif: NRCCACRCCCMCN; match class: 1	TF:M12183_1	0.000717118	3.14441	2488	100	33	19940	PLXNB2,HK2,TUBB3,FOXK1,WIZ,LMNB2,ACO2,RAE1,ARHGAP8,PRKAR1B,KAT8,H2AFY2,FBP1,PLEKHA7,TUBB6,HIP1R,NKX1-2,AMDHD2,ZFAND5,IMPDH1,EPB41L3,SALL3,NQO2,DSP,CLIC4,SYNE2,ALPL,FAM83F,PLCD1,UTF1,OAT,KLHL25,MAN2B1
Factor: Egr-1; motif: GCGGGGGCGG	TF:M01873	0.000767034	3.11519	6757	100	60	19940	EIF5,PLXNB2,NGFR,HK2,MDH2,TUBB3,TKT,DPYSL2,DPYSL3,BID,RCC2,WIZ,ACTL6A,LMNB2,RAE1,CA2,ARHGAP8,PGAM5,KAT8,FBP1,FAM160B2,SOD2,WDHD1,PLEKHA7,CDK6,INA,TUBB6,MAP7D1,AMDHD2,PREB,CUL4A,LAP3,ZFAND5,IMPDH1,EPB41L3,SALL3,BAZ1A,SLC25A3,AGAP3,DSP,LANCL2,PRKCA,UAP1L1,CLIC4,PDIA4,PRDX1,SYNE2,TRIM25,CKB,ALPL,FAM83F,RBP1,PLCD1,UTF1,OAT,AKT1,GLS,IFT52,KRT18,KLHL25
Factor: Egr-1; motif: GCGGGGGCGG; match class: 0	TF:M01873_0	0.000767034	3.11519	6757	100	60	19940	EIF5,PLXNB2,NGFR,HK2,MDH2,TUBB3,TKT,DPYSL2,DPYSL3,BID,RCC2,WIZ,ACTL6A,LMNB2,RAE1,CA2,ARHGAP8,PGAM5,KAT8,FBP1,FAM160B2,SOD2,WDHD1,PLEKHA7,CDK6,INA,TUBB6,MAP7D1,AMDHD2,PREB,CUL4A,LAP3,ZFAND5,IMPDH1,EPB41L3,SALL3,BAZ1A,SLC25A3,AGAP3,DSP,LANCL2,PRKCA,UAP1L1,CLIC4,PDIA4,PRDX1,SYNE2,TRIM25,CKB,ALPL,FAM83F,RBP1,PLCD1,UTF1,OAT,AKT1,GLS,IFT52,KRT18,KLHL25
Factor: Sp2; motif: NYSGCCCCGCCCCCY; match class: 1	TF:M03567_1	0.000786065	3.10454	3618	100	41	19940	PLXNB2,HK2,TUBB3,TKT,PAK2,RCC2,WIZ,LMNB2,RAE1,CA2,ARHGAP8,KCTD15,PRKAR1B,KAT8,FBP1,SOD2,PLEKHA7,TUBB6,HIP1R,NKX1-2,FARP1,AMDHD2,CUL4A,IMPDH1,SALL3,NQO2,AGAP3,DSP,UAP1L1,PDIA4,SYNE2,CKB,ALPL,FAM83F,PLCD1,UTF1,OAT,GLS,KRT18,KLHL25,MAN2B1
Factor: E2F-3:TBR2; motif: ANGTGYKANGGCGCSTTNNCRNNT; match class: 1	TF:M08207_1	0.000879297	3.05586	15618	100	97	19940	CCNB1,EIF5,PSMD12,RBM3,PLXNB2,NGFR,HK2,MDH2,TUBB3,TKT,DPYSL2,PAK2,DPYSL3,PRDX2,FOXK1,BID,RCC2,WIZ,ACTL6A,SEC22B,LMNB2,ACO2,RPL4,RAE1,CA2,ARHGAP8,PGAM5,KCTD15,PRKAR1B,KAT8,ACAT2,OSBPL1A,H2AFY2,FBP1,FAM160B2,SOD2,WDHD1,PLEKHA7,CDK6,CBR1,INA,TUBB6,HIP1R,COMT,PSMD11,MAP7D1,NKX1-2,RBM47,FARP1,AMDHD2,PREB,SPTBN2,CUL4A,LAP3,ZFAND5,IMPDH1,EPB41L3,SALL3,BAZ1A,NQO2,SLC25A3,NEFM,AGAP3,DSP,LANCL2,PSMB2,PRKCA…
Factor: SP1; motif: NCCCCKCCCCC; match class: 0	TF:M07226_0	0.0008936	3.04886	8312	100	68	19940	CCNB1,EIF5,PSMD12,PLXNB2,NGFR,HK2,TUBB3,TKT,DPYSL2,PAK2,DPYSL3,FOXK1,BID,RCC2,WIZ,ACO2,RPL4,RAE1,CA2,ARHGAP8,PGAM5,PRKAR1B,KAT8,ACAT2,OSBPL1A,FBP1,FAM160B2,SOD2,PLEKHA7,CBR1,INA,TUBB6,HIP1R,MAP7D1,NKX1-2,RBM47,FARP1,AMDHD2,PREB,CUL4A,LAP3,ZFAND5,IMPDH1,EPB41L3,SALL3,BAZ1A,NQO2,NEFM,AGAP3,DSP,UAP1L1,CLIC4,PHGDH,PDIA4,SYNE2,ALDH16A1,UGT8,CKB,ALPL,FAM83F,RBP1,PLCD1,UTF1,OAT,GLS,KRT18,KLHL25,MAN2B1
Factor: SP1; motif: NCCCCKCCCCC	TF:M07226	0.0008936	3.04886	8312	100	68	19940	CCNB1,EIF5,PSMD12,PLXNB2,NGFR,HK2,TUBB3,TKT,DPYSL2,PAK2,DPYSL3,FOXK1,BID,RCC2,WIZ,ACO2,RPL4,RAE1,CA2,ARHGAP8,PGAM5,PRKAR1B,KAT8,ACAT2,OSBPL1A,FBP1,FAM160B2,SOD2,PLEKHA7,CBR1,INA,TUBB6,HIP1R,MAP7D1,NKX1-2,RBM47,FARP1,AMDHD2,PREB,CUL4A,LAP3,ZFAND5,IMPDH1,EPB41L3,SALL3,BAZ1A,NQO2,NEFM,AGAP3,DSP,UAP1L1,CLIC4,PHGDH,PDIA4,SYNE2,ALDH16A1,UGT8,CKB,ALPL,FAM83F,RBP1,PLCD1,UTF1,OAT,GLS,KRT18,KLHL25,MAN2B1
Factor: ZIC4; motif: NNCCNCCCRYNGYGN; match class: 0	TF:M12227_0	0.00091218	3.03992	11121	100	81	19940	CCNB1,EIF5,NGFR,HK2,MDH2,TUBB3,TKT,DPYSL2,PAK2,DPYSL3,PRDX2,FOXK1,RCC2,WIZ,SEC22B,LMNB2,ACO2,RPL4,RAE1,ARHGAP8,PGAM5,KCTD15,PRKAR1B,KAT8,ACAT2,OSBPL1A,H2AFY2,FAM160B2,SOD2,WDHD1,PLEKHA7,CDK6,INA,TUBB6,HIP1R,COMT,MAP7D1,NKX1-2,FARP1,AMDHD2,PREB,SPTBN2,CUL4A,LAP3,ZFAND5,IMPDH1,EPB41L3,SALL3,BAZ1A,SLC25A3,NEFM,AGAP3,DSP,PRKCA,UAP1L1,FAIM,CLIC4,SPTBN1,VCP,PHGDH,PDIA4,PRDX1,NEFL,SYNE2,ALDH16A1,TRIM25,…
Factor: ZIC4; motif: NNCCNCCCRYNGYGN	TF:M12227	0.00091218	3.03992	11121	100	81	19940	CCNB1,EIF5,NGFR,HK2,MDH2,TUBB3,TKT,DPYSL2,PAK2,DPYSL3,PRDX2,FOXK1,RCC2,WIZ,SEC22B,LMNB2,ACO2,RPL4,RAE1,ARHGAP8,PGAM5,KCTD15,PRKAR1B,KAT8,ACAT2,OSBPL1A,H2AFY2,FAM160B2,SOD2,WDHD1,PLEKHA7,CDK6,INA,TUBB6,HIP1R,COMT,MAP7D1,NKX1-2,FARP1,AMDHD2,PREB,SPTBN2,CUL4A,LAP3,ZFAND5,IMPDH1,EPB41L3,SALL3,BAZ1A,SLC25A3,NEFM,AGAP3,DSP,PRKCA,UAP1L1,FAIM,CLIC4,SPTBN1,VCP,PHGDH,PDIA4,PRDX1,NEFL,SYNE2,ALDH16A1,TRIM25,…
Factor: TCF-1; motif: ACATCGRGRCGCTGW; match class: 1	TF:M11601_1	0.000986546	3.00588	11136	100	81	19940	EIF5,PSMD12,RBM3,PLXNB2,NGFR,HK2,TUBB3,TKT,DPYSL2,PAK2,DPYSL3,PRDX2,FOXK1,BID,WIZ,SEC22B,LMNB2,ACO2,RPL4,CA2,PGAM5,KCTD15,PRKAR1B,ACAT2,OSBPL1A,H2AFY2,FAM160B2,SOD2,PLEKHA7,CDK6,CBR1,INA,TUBB6,HIP1R,COMT,MAP7D1,NKX1-2,FARP1,AMDHD2,PREB,SPTBN2,CUL4A,LAP3,ZFAND5,IMPDH1,EPB41L3,SALL3,BAZ1A,NQO2,SLC25A3,NEFM,AGAP3,DSP,LANCL2,PRKCA,UAP1L1,CLIC4,SPTBN1,VCP,PHGDH,PDIA4,PRDX1,NEFL,SYNE2,ALDH16A1,TRIM25,C…
Factor: Sp2; motif: GGGGCGGGG; match class: 1	TF:M10435_1	0.00105745	2.97574	3508	100	40	19940	HK2,TUBB3,TKT,DPYSL2,PAK2,FOXK1,WIZ,ACTL6A,RAE1,CA2,ARHGAP8,KCTD15,PRKAR1B,KAT8,FBP1,SOD2,PLEKHA7,TUBB6,HIP1R,MAP7D1,NKX1-2,FARP1,CUL4A,IMPDH1,EPB41L3,NQO2,AGAP3,DSP,UAP1L1,PDIA4,SYNE2,CKB,ALPL,FAM83F,PLCD1,UTF1,GLS,KRT18,KLHL25,MAN2B1
Factor: Sp1; motif: GGGGCGGGGC; match class: 1	TF:M07063_1	0.00105745	2.97574	3508	100	40	19940	HK2,TUBB3,TKT,DPYSL2,PAK2,FOXK1,WIZ,ACTL6A,RAE1,CA2,ARHGAP8,KCTD15,PRKAR1B,KAT8,FBP1,SOD2,PLEKHA7,TUBB6,HIP1R,MAP7D1,NKX1-2,FARP1,CUL4A,IMPDH1,EPB41L3,NQO2,AGAP3,DSP,UAP1L1,PDIA4,SYNE2,CKB,ALPL,FAM83F,PLCD1,UTF1,GLS,KRT18,KLHL25,MAN2B1
Factor: KROX; motif: CCCGCCCCCRCCCC; match class: 1	TF:M00982_1	0.00112684	2.94814	3516	100	40	19940	EIF5,HK2,TUBB3,FOXK1,WIZ,ACTL6A,RAE1,ARHGAP8,KAT8,OSBPL1A,FBP1,PLEKHA7,TUBB6,HIP1R,MAP7D1,NKX1-2,AMDHD2,CUL4A,LAP3,ZFAND5,IMPDH1,EPB41L3,SALL3,NQO2,AGAP3,DSP,PRKCA,UAP1L1,CLIC4,PDIA4,SYNE2,TRIM25,CKB,ALPL,FAM83F,PLCD1,UTF1,OAT,KLHL25,MAN2B1
Factor: SP1; motif: GGGGYGGGGNS; match class: 1	TF:M01303_1	0.00125873	2.90007	3530	100	40	19940	PLXNB2,HK2,TUBB3,TKT,PAK2,FOXK1,WIZ,ACTL6A,RAE1,CA2,ARHGAP8,KCTD15,PRKAR1B,KAT8,FBP1,SOD2,PLEKHA7,CDK6,TUBB6,HIP1R,NKX1-2,FARP1,AMDHD2,CUL4A,IMPDH1,SALL3,NQO2,AGAP3,DSP,UAP1L1,PHGDH,SYNE2,CKB,FAM83F,PLCD1,UTF1,GLS,KRT18,KLHL25,MAN2B1
Factor: ZBP89; motif: CCCCKCCCCCNN; match class: 1	TF:M07397_1	0.00137936	2.86032	2967	100	36	19940	PLXNB2,NGFR,HK2,MDH2,DPYSL2,BID,WIZ,RAE1,CA2,ARHGAP8,PRKAR1B,KAT8,FBP1,SOD2,PLEKHA7,CDK6,TUBB6,HIP1R,MAP7D1,NKX1-2,CUL4A,ZFAND5,IMPDH1,EPB41L3,NEFM,DSP,PHGDH,SYNE2,CKB,ALPL,FAM83F,PLCD1,UTF1,KRT18,KLHL25,MAN2B1
Factor: Egr-1; motif: GCGGGGGCGG; match class: 1	TF:M07354_1	0.00146118	2.8353	3549	100	40	19940	EIF5,HK2,TUBB3,DPYSL2,BID,WIZ,ACTL6A,RAE1,CA2,ARHGAP8,PGAM5,H2AFY2,FBP1,SOD2,PLEKHA7,INA,TUBB6,MAP7D1,CUL4A,LAP3,ZFAND5,IMPDH1,EPB41L3,SALL3,AGAP3,DSP,PRKCA,UAP1L1,CLIC4,PDIA4,SYNE2,TRIM25,CKB,ALPL,FAM83F,PLCD1,UTF1,OAT,GLS,KLHL25
Factor: Sp1; motif: RGGGMGGRGSNGGGG; match class: 1	TF:M10529_1	0.0014635	2.83461	2835	100	35	19940	PLXNB2,NGFR,HK2,MDH2,TUBB3,TKT,BID,WIZ,RAE1,CA2,PRKAR1B,OSBPL1A,FBP1,SOD2,PLEKHA7,CDK6,TUBB6,HIP1R,MAP7D1,LAP3,NQO2,NEFM,AGAP3,DSP,PRDX1,SYNE2,UGT8,CKB,ALPL,PLCD1,UTF1,OAT,KRT18,KLHL25,MAN2B1
Factor: Sp1; motif: GGGGCGGGGC	TF:M00931	0.0015566	2.80782	10310	100	77	19940	CCNB1,EIF5,PLXNB2,NGFR,HK2,TUBB3,TKT,DPYSL2,PAK2,DPYSL3,PRDX2,FOXK1,BID,RCC2,WIZ,ACTL6A,LMNB2,ACO2,RPL4,RAE1,CA2,ARHGAP8,PGAM5,KCTD15,PRKAR1B,KAT8,ACAT2,OSBPL1A,FBP1,FAM160B2,SOD2,PLEKHA7,CBR1,INA,TUBB6,HIP1R,COMT,PSMD11,MAP7D1,NKX1-2,RBM47,FARP1,AMDHD2,PREB,CUL4A,LAP3,IMPDH1,EPB41L3,SALL3,NQO2,NEFM,AGAP3,DSP,LANCL2,PRKCA,UAP1L1,CLIC4,PHGDH,PDIA4,PRDX1,SYNE2,ALDH16A1,CKB,HSD17B12,ALPL,FAM83F,RBP1…
Factor: Sp1; motif: GGGGCGGGGC; match class: 0	TF:M00931_0	0.0015566	2.80782	10310	100	77	19940	CCNB1,EIF5,PLXNB2,NGFR,HK2,TUBB3,TKT,DPYSL2,PAK2,DPYSL3,PRDX2,FOXK1,BID,RCC2,WIZ,ACTL6A,LMNB2,ACO2,RPL4,RAE1,CA2,ARHGAP8,PGAM5,KCTD15,PRKAR1B,KAT8,ACAT2,OSBPL1A,FBP1,FAM160B2,SOD2,PLEKHA7,CBR1,INA,TUBB6,HIP1R,COMT,PSMD11,MAP7D1,NKX1-2,RBM47,FARP1,AMDHD2,PREB,CUL4A,LAP3,IMPDH1,EPB41L3,SALL3,NQO2,NEFM,AGAP3,DSP,LANCL2,PRKCA,UAP1L1,CLIC4,PHGDH,PDIA4,PRDX1,SYNE2,ALDH16A1,CKB,HSD17B12,ALPL,FAM83F,RBP1…
Factor: KLF14; motif: NRCCACRCCCMCN	TF:M12183	0.00161138	2.7928	6883	100	60	19940	EIF5,PLXNB2,HK2,MDH2,TUBB3,DPYSL2,DPYSL3,FOXK1,RCC2,WIZ,LMNB2,ACO2,RPL4,RAE1,CA2,ARHGAP8,PRKAR1B,KAT8,OSBPL1A,H2AFY2,FBP1,FAM160B2,SOD2,PLEKHA7,INA,TUBB6,HIP1R,MAP7D1,NKX1-2,RBM47,AMDHD2,CUL4A,ZFAND5,IMPDH1,EPB41L3,SALL3,BAZ1A,NQO2,AGAP3,DSP,PRKCA,UAP1L1,CLIC4,VCP,PHGDH,PDIA4,SYNE2,ALDH16A1,CKB,FSCN1,ALPL,FAM83F,PLCD1,UTF1,OAT,AKT1,GLS,KRT18,KLHL25,MAN2B1
Factor: KLF14; motif: NRCCACRCCCMCN; match class: 0	TF:M12183_0	0.00161138	2.7928	6883	100	60	19940	EIF5,PLXNB2,HK2,MDH2,TUBB3,DPYSL2,DPYSL3,FOXK1,RCC2,WIZ,LMNB2,ACO2,RPL4,RAE1,CA2,ARHGAP8,PRKAR1B,KAT8,OSBPL1A,H2AFY2,FBP1,FAM160B2,SOD2,PLEKHA7,INA,TUBB6,HIP1R,MAP7D1,NKX1-2,RBM47,AMDHD2,CUL4A,ZFAND5,IMPDH1,EPB41L3,SALL3,BAZ1A,NQO2,AGAP3,DSP,PRKCA,UAP1L1,CLIC4,VCP,PHGDH,PDIA4,SYNE2,ALDH16A1,CKB,FSCN1,ALPL,FAM83F,PLCD1,UTF1,OAT,AKT1,GLS,KRT18,KLHL25,MAN2B1
Factor: MAZ; motif: NKGGGAGGGGRGGR; match class: 1	TF:M02023_1	0.00177462	2.75089	3138	100	37	19940	PLXNB2,NGFR,MDH2,TUBB3,TKT,PAK2,BID,WIZ,ACTL6A,RAE1,CA2,ARHGAP8,KCTD15,KAT8,FAM160B2,SOD2,PLEKHA7,CDK6,TUBB6,HIP1R,NKX1-2,FARP1,IMPDH1,EPB41L3,SALL3,NQO2,NEFM,AGAP3,PRKCA,UAP1L1,PHGDH,SYNE2,CKB,FAM83F,UTF1,GLS,KLHL25
Factor: ZNF460; motif: NNACNCCCCCCNN	TF:M12313	0.00224601	2.64859	5865	100	54	19940	EIF5,PLXNB2,NGFR,HK2,MDH2,TKT,DPYSL2,FOXK1,BID,RCC2,WIZ,ACO2,RAE1,ARHGAP8,PGAM5,KCTD15,PRKAR1B,KAT8,H2AFY2,FBP1,FAM160B2,SOD2,PLEKHA7,CDK6,TUBB6,HIP1R,NKX1-2,RBM47,FARP1,AMDHD2,CUL4A,IMPDH1,EPB41L3,SALL3,BAZ1A,NQO2,NEFM,AGAP3,DSP,LANCL2,UAP1L1,CLIC4,PHGDH,SYNE2,TRIM25,UGT8,CKB,FSCN1,ALPL,UTF1,GLS,SUPT7L,KLHL25,MAN2B1
Factor: ZNF460; motif: NNACNCCCCCCNN; match class: 0	TF:M12313_0	0.00224601	2.64859	5865	100	54	19940	EIF5,PLXNB2,NGFR,HK2,MDH2,TKT,DPYSL2,FOXK1,BID,RCC2,WIZ,ACO2,RAE1,ARHGAP8,PGAM5,KCTD15,PRKAR1B,KAT8,H2AFY2,FBP1,FAM160B2,SOD2,PLEKHA7,CDK6,TUBB6,HIP1R,NKX1-2,RBM47,FARP1,AMDHD2,CUL4A,IMPDH1,EPB41L3,SALL3,BAZ1A,NQO2,NEFM,AGAP3,DSP,LANCL2,UAP1L1,CLIC4,PHGDH,SYNE2,TRIM25,UGT8,CKB,FSCN1,ALPL,UTF1,GLS,SUPT7L,KLHL25,MAN2B1
Factor: ZNF148; motif: NNNNNNCCNNCCCCTCCCCCACCCN; match class: 1	TF:M09834_1	0.00233584	2.63156	2889	100	35	19940	PLXNB2,NGFR,HK2,MDH2,DPYSL2,WIZ,RAE1,CA2,ARHGAP8,PRKAR1B,KAT8,FBP1,SOD2,PLEKHA7,CDK6,TUBB6,HIP1R,MAP7D1,NKX1-2,AMDHD2,ZFAND5,IMPDH1,EPB41L3,NEFM,DSP,PHGDH,SYNE2,CKB,ALPL,PLCD1,UTF1,OAT,KRT18,KLHL25,MAN2B1
Factor: Sp1; motif: CCCCGCCCCN	TF:M00933	0.00235909	2.62726	9735	100	74	19940	CCNB1,EIF5,PLXNB2,NGFR,HK2,TUBB3,TKT,DPYSL2,PAK2,DPYSL3,FOXK1,BID,RCC2,WIZ,ACTL6A,LMNB2,ACO2,RPL4,RAE1,CA2,ARHGAP8,PGAM5,KCTD15,PRKAR1B,KAT8,ACAT2,OSBPL1A,FBP1,FAM160B2,SOD2,PLEKHA7,CBR1,INA,TUBB6,HIP1R,COMT,PSMD11,MAP7D1,NKX1-2,RBM47,FARP1,AMDHD2,PREB,CUL4A,LAP3,ZFAND5,IMPDH1,EPB41L3,SALL3,BAZ1A,NQO2,NEFM,AGAP3,DSP,PRKCA,UAP1L1,CLIC4,PHGDH,PDIA4,SYNE2,ALDH16A1,UGT8,CKB,ALPL,FAM83F,RBP1,PLCD1,UTF…
Factor: Sp1; motif: CCCCGCCCCN; match class: 0	TF:M00933_0	0.00235909	2.62726	9735	100	74	19940	CCNB1,EIF5,PLXNB2,NGFR,HK2,TUBB3,TKT,DPYSL2,PAK2,DPYSL3,FOXK1,BID,RCC2,WIZ,ACTL6A,LMNB2,ACO2,RPL4,RAE1,CA2,ARHGAP8,PGAM5,KCTD15,PRKAR1B,KAT8,ACAT2,OSBPL1A,FBP1,FAM160B2,SOD2,PLEKHA7,CBR1,INA,TUBB6,HIP1R,COMT,PSMD11,MAP7D1,NKX1-2,RBM47,FARP1,AMDHD2,PREB,CUL4A,LAP3,ZFAND5,IMPDH1,EPB41L3,SALL3,BAZ1A,NQO2,NEFM,AGAP3,DSP,PRKCA,UAP1L1,CLIC4,PHGDH,PDIA4,SYNE2,ALDH16A1,UGT8,CKB,ALPL,FAM83F,RBP1,PLCD1,UTF…
Factor: SP1; motif: NCCCCKCCCCC; match class: 1	TF:M07226_1	0.0026951	2.56942	3931	100	42	19940	PLXNB2,NGFR,HK2,TUBB3,TKT,DPYSL2,PAK2,WIZ,RAE1,CA2,ARHGAP8,PRKAR1B,KAT8,FBP1,SOD2,PLEKHA7,TUBB6,HIP1R,MAP7D1,NKX1-2,FARP1,AMDHD2,CUL4A,ZFAND5,IMPDH1,EPB41L3,NQO2,NEFM,AGAP3,DSP,UAP1L1,PHGDH,PDIA4,SYNE2,CKB,ALPL,FAM83F,PLCD1,UTF1,KRT18,KLHL25,MAN2B1
Factor: BTEB2; motif: RGGGNGKGGN	TF:M07277	0.00275046	2.5606	8519	100	68	19940	CCNB1,EIF5,PLXNB2,NGFR,HK2,TUBB3,TKT,DPYSL2,PAK2,DPYSL3,FOXK1,BID,RCC2,WIZ,ACTL6A,RPL4,RAE1,CA2,ARHGAP8,PGAM5,KCTD15,PRKAR1B,KAT8,ACAT2,OSBPL1A,FBP1,FAM160B2,SOD2,PLEKHA7,CBR1,INA,TUBB6,HIP1R,COMT,MAP7D1,NKX1-2,RBM47,FARP1,AMDHD2,PREB,CUL4A,LAP3,IMPDH1,EPB41L3,SALL3,NQO2,NEFM,AGAP3,DSP,UAP1L1,CLIC4,PHGDH,PDIA4,SYNE2,ALDH16A1,CKB,FSCN1,ALPL,FAM83F,RBP1,PLCD1,UTF1,OAT,GLS,IFT52,KRT18,KLHL25,MAN2B1
Factor: BTEB2; motif: RGGGNGKGGN; match class: 0	TF:M07277_0	0.00275046	2.5606	8519	100	68	19940	CCNB1,EIF5,PLXNB2,NGFR,HK2,TUBB3,TKT,DPYSL2,PAK2,DPYSL3,FOXK1,BID,RCC2,WIZ,ACTL6A,RPL4,RAE1,CA2,ARHGAP8,PGAM5,KCTD15,PRKAR1B,KAT8,ACAT2,OSBPL1A,FBP1,FAM160B2,SOD2,PLEKHA7,CBR1,INA,TUBB6,HIP1R,COMT,MAP7D1,NKX1-2,RBM47,FARP1,AMDHD2,PREB,CUL4A,LAP3,IMPDH1,EPB41L3,SALL3,NQO2,NEFM,AGAP3,DSP,UAP1L1,CLIC4,PHGDH,PDIA4,SYNE2,ALDH16A1,CKB,FSCN1,ALPL,FAM83F,RBP1,PLCD1,UTF1,OAT,GLS,IFT52,KRT18,KLHL25,MAN2B1
Factor: sp4; motif: NNGNARGRGGCGGRGCNNRR; match class: 1	TF:M10072_1	0.00277469	2.55678	6252	100	56	19940	PLXNB2,NGFR,HK2,TUBB3,TKT,DPYSL2,PAK2,FOXK1,BID,WIZ,ACTL6A,LMNB2,RAE1,CA2,ARHGAP8,PRKAR1B,KAT8,OSBPL1A,FBP1,FAM160B2,SOD2,PLEKHA7,INA,TUBB6,HIP1R,MAP7D1,NKX1-2,FARP1,AMDHD2,CUL4A,LAP3,ZFAND5,IMPDH1,EPB41L3,SALL3,NQO2,NEFM,AGAP3,DSP,PRKCA,UAP1L1,CLIC4,PHGDH,PDIA4,SYNE2,ALDH16A1,CKB,ALPL,FAM83F,PLCD1,UTF1,OAT,GLS,KRT18,KLHL25,MAN2B1
Factor: AP-2; motif: MKCCCSCNGGCG; match class: 1	TF:M00189_1	0.00282419	2.54911	6078	100	55	19940	PSMD12,PLXNB2,HK2,MDH2,TUBB3,TKT,DPYSL2,PAK2,PRDX2,FOXK1,BID,WIZ,CA2,ARHGAP8,PGAM5,KCTD15,KAT8,ACAT2,H2AFY2,FAM160B2,SOD2,PLEKHA7,TUBB6,HIP1R,PSMD11,MAP7D1,NKX1-2,FARP1,AMDHD2,PREB,CUL4A,LAP3,ZFAND5,IMPDH1,EPB41L3,SALL3,BAZ1A,NEFM,AGAP3,PRKCA,CLIC4,VCP,PDIA4,SYNE2,TRIM25,CKB,HSD17B12,ALPL,FAM83F,ALDOA,RBP1,PLCD1,UTF1,OAT,GLS
Factor: Sp1; motif: NWRGCCACGCCCMCN; match class: 0	TF:M12152_0	0.00320611	2.49402	7378	100	62	19940	CCNB1,EIF5,RBM3,PLXNB2,TUBB3,TKT,DPYSL2,PAK2,FOXK1,BID,RCC2,WIZ,SEC22B,LMNB2,ACO2,RPL4,RAE1,ARHGAP8,PGAM5,KCTD15,PRKAR1B,KAT8,ACAT2,OSBPL1A,FBP1,FAM160B2,SOD2,CBR1,TUBB6,HIP1R,NKX1-2,RBM47,AMDHD2,PREB,LAP3,ZFAND5,IMPDH1,SALL3,NQO2,AGAP3,DSP,PRKCA,UAP1L1,CLIC4,VCP,PDIA4,SYNE2,ALDH16A1,CKB,HSD17B12,FSCN1,ALPL,FAM83F,PLCD1,UTF1,OAT,AKT1,GLS,IFT52,KRT18,KLHL25,MAN2B1
Factor: Sp1; motif: NWRGCCACGCCCMCN	TF:M12152	0.00320611	2.49402	7378	100	62	19940	CCNB1,EIF5,RBM3,PLXNB2,TUBB3,TKT,DPYSL2,PAK2,FOXK1,BID,RCC2,WIZ,SEC22B,LMNB2,ACO2,RPL4,RAE1,ARHGAP8,PGAM5,KCTD15,PRKAR1B,KAT8,ACAT2,OSBPL1A,FBP1,FAM160B2,SOD2,CBR1,TUBB6,HIP1R,NKX1-2,RBM47,AMDHD2,PREB,LAP3,ZFAND5,IMPDH1,SALL3,NQO2,AGAP3,DSP,PRKCA,UAP1L1,CLIC4,VCP,PDIA4,SYNE2,ALDH16A1,CKB,HSD17B12,FSCN1,ALPL,FAM83F,PLCD1,UTF1,OAT,AKT1,GLS,IFT52,KRT18,KLHL25,MAN2B1
Factor: EGR1; motif: NACGCCCACGCANW; match class: 0	TF:M03896_0	0.00384126	2.41553	6130	100	55	19940	EIF5,PSMD12,PLXNB2,NGFR,HK2,MDH2,TUBB3,TKT,DPYSL3,PRDX2,FOXK1,BID,RCC2,WIZ,LMNB2,CA2,ARHGAP8,PGAM5,H2AFY2,SOD2,WDHD1,PLEKHA7,CDK6,INA,TUBB6,MAP7D1,AMDHD2,PREB,CUL4A,LAP3,IMPDH1,EPB41L3,SALL3,BAZ1A,SLC25A3,AGAP3,DSP,LANCL2,PRKCA,CLIC4,PDIA4,PRDX1,SYNE2,TRIM25,CKB,FAM83F,RBP1,PLCD1,UTF1,OAT,AKT1,GLS,IFT52,KRT18,KLHL25
Factor: EGR1; motif: NACGCCCACGCANW	TF:M03896	0.00384126	2.41553	6130	100	55	19940	EIF5,PSMD12,PLXNB2,NGFR,HK2,MDH2,TUBB3,TKT,DPYSL3,PRDX2,FOXK1,BID,RCC2,WIZ,LMNB2,CA2,ARHGAP8,PGAM5,H2AFY2,SOD2,WDHD1,PLEKHA7,CDK6,INA,TUBB6,MAP7D1,AMDHD2,PREB,CUL4A,LAP3,IMPDH1,EPB41L3,SALL3,BAZ1A,SLC25A3,AGAP3,DSP,LANCL2,PRKCA,CLIC4,PDIA4,PRDX1,SYNE2,TRIM25,CKB,FAM83F,RBP1,PLCD1,UTF1,OAT,AKT1,GLS,IFT52,KRT18,KLHL25
Factor: TIEG1; motif: NCCCNSNCCCCGCCCCC; match class: 0	TF:M12351_0	0.00390051	2.40888	12376	100	85	19940	CCNB1,EIF5,PSMD12,PLXNB2,NGFR,HK2,MDH2,TUBB3,TKT,DPYSL2,PAK2,DPYSL3,PRDX2,FOXK1,BID,RCC2,WIZ,ACTL6A,LMNB2,ACO2,RPL4,RAE1,CA2,ARHGAP8,PGAM5,KCTD15,PRKAR1B,KAT8,ACAT2,OSBPL1A,H2AFY2,FBP1,FAM160B2,SOD2,PLEKHA7,CDK6,INA,TUBB6,HIP1R,COMT,PSMD11,MAP7D1,NKX1-2,RBM47,FARP1,AMDHD2,PREB,CUL4A,LAP3,ZFAND5,IMPDH1,EPB41L3,SALL3,BAZ1A,NQO2,SLC25A3,NEFM,AGAP3,DSP,LANCL2,PRKCA,UAP1L1,CLIC4,SPTBN1,PHGDH,PDIA4,SYN…
Factor: TIEG1; motif: NCCCNSNCCCCGCCCCC	TF:M12351	0.00390051	2.40888	12376	100	85	19940	CCNB1,EIF5,PSMD12,PLXNB2,NGFR,HK2,MDH2,TUBB3,TKT,DPYSL2,PAK2,DPYSL3,PRDX2,FOXK1,BID,RCC2,WIZ,ACTL6A,LMNB2,ACO2,RPL4,RAE1,CA2,ARHGAP8,PGAM5,KCTD15,PRKAR1B,KAT8,ACAT2,OSBPL1A,H2AFY2,FBP1,FAM160B2,SOD2,PLEKHA7,CDK6,INA,TUBB6,HIP1R,COMT,PSMD11,MAP7D1,NKX1-2,RBM47,FARP1,AMDHD2,PREB,CUL4A,LAP3,ZFAND5,IMPDH1,EPB41L3,SALL3,BAZ1A,NQO2,SLC25A3,NEFM,AGAP3,DSP,LANCL2,PRKCA,UAP1L1,CLIC4,SPTBN1,PHGDH,PDIA4,SYN…
Factor: Egr-1; motif: GCGCATGCG; match class: 1	TF:M04869_1	0.00443731	2.35288	10294	100	76	19940	CCNB1,EIF5,PSMD12,RBM3,NGFR,HK2,MDH2,TUBB3,DPYSL2,DPYSL3,PRDX2,FOXK1,BID,RCC2,LMNB2,ACO2,RAE1,CA2,PGAM5,PRKAR1B,ACAT2,H2AFY2,FBP1,FAM160B2,SOD2,WDHD1,PLEKHA7,CDK6,CBR1,INA,TUBB6,PSMD11,MAP7D1,NKX1-2,FARP1,AMDHD2,PREB,CUL4A,LAP3,ZFAND5,IMPDH1,EPB41L3,SALL3,BAZ1A,SLC25A3,NEFM,DSP,LANCL2,PSMB2,PRKCA,UAP1L1,CLIC4,SPTBN1,VCP,PDIA4,PRDX1,NEFL,SYNE2,ALDH16A1,TRIM25,CKB,HSD17B12,ALPL,FAM83F,ALDOA,RBP1,PL…
Factor: EGR1; motif: NGNGKGGGYGGNGS; match class: 1	TF:M09761_1	0.00570421	2.2438	1564	100	24	19940	PLXNB2,DPYSL2,DPYSL3,WIZ,RAE1,ARHGAP8,FBP1,PLEKHA7,CDK6,TUBB6,MAP7D1,IMPDH1,EPB41L3,NQO2,AGAP3,PRKCA,PDIA4,SYNE2,ALPL,FAM83F,PLCD1,UTF1,AKT1,GLS
Factor: TCF-1; motif: ACATCGRGRCGCTGW; match class: 0	TF:M11601_0	0.00573726	2.2413	14946	100	94	19940	CCNB1,EIF5,PSMD12,RBM3,PLXNB2,NGFR,HK2,TUBB3,TKT,DPYSL2,PAK2,DPYSL3,PRDX2,FOXK1,BID,RCC2,WIZ,ACTL6A,SEC22B,LMNB2,ACO2,RPL4,RAE1,CA2,ARHGAP8,PGAM5,KCTD15,PRKAR1B,KAT8,ACAT2,OSBPL1A,H2AFY2,FAM160B2,SOD2,WDHD1,PLEKHA7,CDK6,CBR1,INA,TUBB6,HIP1R,COMT,PSMD11,MAP7D1,NKX1-2,FARP1,AMDHD2,PREB,SPTBN2,CUL4A,LAP3,ZFAND5,IMPDH1,EPB41L3,SALL3,BAZ1A,NQO2,SLC25A3,NEFM,AGAP3,DSP,LANCL2,PRKCA,UAP1L1,FAIM,CLIC4,SPT…
Factor: TCF-1; motif: ACATCGRGRCGCTGW	TF:M11601	0.00573726	2.2413	14946	100	94	19940	CCNB1,EIF5,PSMD12,RBM3,PLXNB2,NGFR,HK2,TUBB3,TKT,DPYSL2,PAK2,DPYSL3,PRDX2,FOXK1,BID,RCC2,WIZ,ACTL6A,SEC22B,LMNB2,ACO2,RPL4,RAE1,CA2,ARHGAP8,PGAM5,KCTD15,PRKAR1B,KAT8,ACAT2,OSBPL1A,H2AFY2,FAM160B2,SOD2,WDHD1,PLEKHA7,CDK6,CBR1,INA,TUBB6,HIP1R,COMT,PSMD11,MAP7D1,NKX1-2,FARP1,AMDHD2,PREB,SPTBN2,CUL4A,LAP3,ZFAND5,IMPDH1,EPB41L3,SALL3,BAZ1A,NQO2,SLC25A3,NEFM,AGAP3,DSP,LANCL2,PRKCA,UAP1L1,FAIM,CLIC4,SPT…
Factor: E2F-3; motif: GGCGGGN	TF:M02089	0.00583344	2.23407	13230	100	88	19940	CCNB1,EIF5,PSMD12,PLXNB2,NGFR,HK2,MDH2,TUBB3,TKT,DPYSL2,PAK2,DPYSL3,PRDX2,FOXK1,BID,RCC2,WIZ,ACTL6A,LMNB2,ACO2,RPL4,RAE1,CA2,ARHGAP8,PGAM5,KCTD15,PRKAR1B,KAT8,ACAT2,OSBPL1A,H2AFY2,FBP1,FAM160B2,SOD2,PLEKHA7,CDK6,CBR1,INA,TUBB6,HIP1R,COMT,PSMD11,MAP7D1,NKX1-2,RBM47,FARP1,AMDHD2,PREB,CUL4A,LAP3,ZFAND5,IMPDH1,EPB41L3,SALL3,BAZ1A,NQO2,SLC25A3,NEFM,AGAP3,DSP,LANCL2,PRKCA,UAP1L1,CLIC4,VCP,PHGDH,PDIA4,P…
Factor: E2F-3; motif: GGCGGGN; match class: 0	TF:M02089_0	0.00583344	2.23407	13230	100	88	19940	CCNB1,EIF5,PSMD12,PLXNB2,NGFR,HK2,MDH2,TUBB3,TKT,DPYSL2,PAK2,DPYSL3,PRDX2,FOXK1,BID,RCC2,WIZ,ACTL6A,LMNB2,ACO2,RPL4,RAE1,CA2,ARHGAP8,PGAM5,KCTD15,PRKAR1B,KAT8,ACAT2,OSBPL1A,H2AFY2,FBP1,FAM160B2,SOD2,PLEKHA7,CDK6,CBR1,INA,TUBB6,HIP1R,COMT,PSMD11,MAP7D1,NKX1-2,RBM47,FARP1,AMDHD2,PREB,CUL4A,LAP3,ZFAND5,IMPDH1,EPB41L3,SALL3,BAZ1A,NQO2,SLC25A3,NEFM,AGAP3,DSP,LANCL2,PRKCA,UAP1L1,CLIC4,VCP,PHGDH,PDIA4,P…
Factor: ZF5; motif: GGSGCGCGS; match class: 0	TF:M10438_0	0.00633474	2.19827	16363	100	98	19940	CCNB1,EIF5,PSMD12,RBM3,PLXNB2,NGFR,HK2,MDH2,TUBB3,SPTAN1,TKT,DPYSL2,PAK2,DPYSL3,PRDX2,FOXK1,BID,RCC2,WIZ,ACTL6A,SEC22B,LMNB2,ACO2,RPL4,RAE1,CA2,ARHGAP8,PGAM5,KCTD15,PRKAR1B,KAT8,ACAT2,OSBPL1A,H2AFY2,FBP1,FAM160B2,SOD2,PLEKHA7,CDK6,CBR1,INA,TUBB6,HIP1R,COMT,PSMD11,MAP7D1,NKX1-2,RBM47,FARP1,AMDHD2,PREB,SPTBN2,CUL4A,LAP3,ZFAND5,IMPDH1,EPB41L3,SALL3,BAZ1A,NQO2,SLC25A3,NEFM,AGAP3,DSP,LANCL2,PSMB2,PRKC…
Factor: ZF5; motif: GGSGCGCGS	TF:M10438	0.00633474	2.19827	16363	100	98	19940	CCNB1,EIF5,PSMD12,RBM3,PLXNB2,NGFR,HK2,MDH2,TUBB3,SPTAN1,TKT,DPYSL2,PAK2,DPYSL3,PRDX2,FOXK1,BID,RCC2,WIZ,ACTL6A,SEC22B,LMNB2,ACO2,RPL4,RAE1,CA2,ARHGAP8,PGAM5,KCTD15,PRKAR1B,KAT8,ACAT2,OSBPL1A,H2AFY2,FBP1,FAM160B2,SOD2,PLEKHA7,CDK6,CBR1,INA,TUBB6,HIP1R,COMT,PSMD11,MAP7D1,NKX1-2,RBM47,FARP1,AMDHD2,PREB,SPTBN2,CUL4A,LAP3,ZFAND5,IMPDH1,EPB41L3,SALL3,BAZ1A,NQO2,SLC25A3,NEFM,AGAP3,DSP,LANCL2,PSMB2,PRKC…
Factor: RUNX2; motif: WRACCGCANWAACCGCAN	TF:M04107	0.0063645	2.19624	12475	100	85	19940	EIF5,PSMD12,PLXNB2,NGFR,HK2,MDH2,TUBB3,TKT,DPYSL2,PAK2,PRDX2,FOXK1,BID,RCC2,WIZ,ACTL6A,SEC22B,LMNB2,ACO2,RAE1,CA2,ARHGAP8,PGAM5,KCTD15,PRKAR1B,KAT8,ACAT2,FBP1,FAM160B2,SOD2,PLEKHA7,CDK6,CBR1,INA,TUBB6,HIP1R,COMT,PSMD11,MAP7D1,NKX1-2,RBM47,FARP1,AMDHD2,PREB,CUL4A,LAP3,ZFAND5,IMPDH1,EPB41L3,SALL3,BAZ1A,NQO2,SLC25A3,NEFM,AGAP3,DSP,PSMB2,PRKCA,UAP1L1,FAIM,CLIC4,SPTBN1,VCP,PHGDH,PDIA4,PRDX1,NEFL,SYNE2…
Factor: RUNX2; motif: WRACCGCANWAACCGCAN; match class: 0	TF:M04107_0	0.0063645	2.19624	12475	100	85	19940	EIF5,PSMD12,PLXNB2,NGFR,HK2,MDH2,TUBB3,TKT,DPYSL2,PAK2,PRDX2,FOXK1,BID,RCC2,WIZ,ACTL6A,SEC22B,LMNB2,ACO2,RAE1,CA2,ARHGAP8,PGAM5,KCTD15,PRKAR1B,KAT8,ACAT2,FBP1,FAM160B2,SOD2,PLEKHA7,CDK6,CBR1,INA,TUBB6,HIP1R,COMT,PSMD11,MAP7D1,NKX1-2,RBM47,FARP1,AMDHD2,PREB,CUL4A,LAP3,ZFAND5,IMPDH1,EPB41L3,SALL3,BAZ1A,NQO2,SLC25A3,NEFM,AGAP3,DSP,PSMB2,PRKCA,UAP1L1,FAIM,CLIC4,SPTBN1,VCP,PHGDH,PDIA4,PRDX1,NEFL,SYNE2…
Factor: ZF5; motif: GGSGCGCGS; match class: 1	TF:M10438_1	0.00649299	2.18756	14970	100	94	19940	CCNB1,EIF5,PSMD12,RBM3,PLXNB2,NGFR,HK2,MDH2,TUBB3,TKT,DPYSL2,PAK2,DPYSL3,PRDX2,FOXK1,BID,RCC2,WIZ,ACTL6A,SEC22B,LMNB2,ACO2,RPL4,RAE1,CA2,ARHGAP8,PGAM5,KCTD15,PRKAR1B,KAT8,ACAT2,OSBPL1A,H2AFY2,FBP1,FAM160B2,SOD2,PLEKHA7,CDK6,CBR1,INA,TUBB6,HIP1R,COMT,PSMD11,MAP7D1,NKX1-2,RBM47,FARP1,AMDHD2,PREB,SPTBN2,CUL4A,LAP3,ZFAND5,IMPDH1,EPB41L3,SALL3,BAZ1A,NQO2,SLC25A3,NEFM,AGAP3,DSP,LANCL2,PSMB2,PRKCA,UAP1L…
Factor: E2F-1; motif: WWTGGCGCCAAA; match class: 1	TF:M04515_1	0.00682888	2.16565	12241	100	84	19940	EIF5,PSMD12,PLXNB2,NGFR,HK2,MDH2,TUBB3,SPTAN1,TKT,DPYSL2,PAK2,DPYSL3,PRDX2,FOXK1,BID,RCC2,WIZ,SEC22B,LMNB2,ACO2,RAE1,CA2,PGAM5,KCTD15,PRKAR1B,ACAT2,OSBPL1A,H2AFY2,FBP1,FAM160B2,SOD2,WDHD1,PLEKHA7,CDK6,INA,TUBB6,HIP1R,MAP7D1,NKX1-2,FARP1,AMDHD2,PREB,SPTBN2,CUL4A,LAP3,ZFAND5,IMPDH1,EPB41L3,SALL3,BAZ1A,NQO2,SLC25A3,NEFM,AGAP3,DSP,LANCL2,PSMB2,UAP1L1,CLIC4,SPTBN1,VCP,PHGDH,PDIA4,PRDX1,NEFL,SYNE2,ALDH…
Factor: E2F-1:TBR2; motif: NGGTGNNANGGCGCNNTNNCRNNN; match class: 0	TF:M08523_0	0.00717072	2.14444	12251	100	84	19940	CCNB1,EIF5,PSMD12,RBM3,NGFR,MDH2,TUBB3,SPTAN1,TKT,DPYSL2,PAK2,DPYSL3,FOXK1,BID,RCC2,WIZ,ACTL6A,SEC22B,LMNB2,ACO2,RAE1,CA2,ARHGAP8,PGAM5,PRKAR1B,KAT8,ACAT2,OSBPL1A,H2AFY2,FAM160B2,SOD2,WDHD1,PLEKHA7,CDK6,CBR1,INA,TUBB6,HIP1R,COMT,PSMD11,NKX1-2,RBM47,AMDHD2,PREB,SPTBN2,CUL4A,LAP3,IMPDH1,EPB41L3,SALL3,BAZ1A,NQO2,SLC25A3,NEFM,AGAP3,DSP,LANCL2,PSMB2,PRKCA,UAP1L1,FAIM,CLIC4,PHGDH,PDIA4,PRDX1,NEFL,SYNE2…
Factor: E2F-1:TBR2; motif: NGGTGNNANGGCGCNNTNNCRNNN	TF:M08523	0.00717072	2.14444	12251	100	84	19940	CCNB1,EIF5,PSMD12,RBM3,NGFR,MDH2,TUBB3,SPTAN1,TKT,DPYSL2,PAK2,DPYSL3,FOXK1,BID,RCC2,WIZ,ACTL6A,SEC22B,LMNB2,ACO2,RAE1,CA2,ARHGAP8,PGAM5,PRKAR1B,KAT8,ACAT2,OSBPL1A,H2AFY2,FAM160B2,SOD2,WDHD1,PLEKHA7,CDK6,CBR1,INA,TUBB6,HIP1R,COMT,PSMD11,NKX1-2,RBM47,AMDHD2,PREB,SPTBN2,CUL4A,LAP3,IMPDH1,EPB41L3,SALL3,BAZ1A,NQO2,SLC25A3,NEFM,AGAP3,DSP,LANCL2,PSMB2,PRKCA,UAP1L1,FAIM,CLIC4,PHGDH,PDIA4,PRDX1,NEFL,SYNE2…
Factor: SP1; motif: NRGKGGGCGGGGCN; match class: 1	TF:M09765_1	0.00721434	2.1418	3315	100	37	19940	HK2,TUBB3,TKT,DPYSL2,PAK2,BID,WIZ,LMNB2,RAE1,CA2,ARHGAP8,PRKAR1B,KAT8,FBP1,SOD2,PLEKHA7,TUBB6,HIP1R,NKX1-2,CUL4A,IMPDH1,EPB41L3,SALL3,NQO2,DSP,UAP1L1,PDIA4,SYNE2,CKB,ALPL,FAM83F,PLCD1,UTF1,OAT,GLS,KLHL25,MAN2B1
Factor: Egr-1; motif: GCGCATGCG; match class: 0	TF:M04869_0	0.00744459	2.12816	11303	100	80	19940	CCNB1,EIF5,PSMD12,RBM3,NGFR,HK2,MDH2,TUBB3,TKT,DPYSL2,DPYSL3,PRDX2,FOXK1,BID,RCC2,LMNB2,ACO2,RAE1,CA2,PGAM5,PRKAR1B,ACAT2,H2AFY2,FBP1,FAM160B2,SOD2,WDHD1,PLEKHA7,CDK6,CBR1,INA,TUBB6,PSMD11,MAP7D1,NKX1-2,FARP1,AMDHD2,PREB,CUL4A,LAP3,ZFAND5,IMPDH1,EPB41L3,SALL3,BAZ1A,SLC25A3,NEFM,DSP,LANCL2,PSMB2,PRKCA,UAP1L1,FAIM,CLIC4,SPTBN1,VCP,PHGDH,PDIA4,PRDX1,NEFL,SYNE2,ALDH16A1,TRIM25,CKB,HSD17B12,ALPL,FAM83…
Factor: Egr-1; motif: GCGCATGCG	TF:M04869	0.00744459	2.12816	11303	100	80	19940	CCNB1,EIF5,PSMD12,RBM3,NGFR,HK2,MDH2,TUBB3,TKT,DPYSL2,DPYSL3,PRDX2,FOXK1,BID,RCC2,LMNB2,ACO2,RAE1,CA2,PGAM5,PRKAR1B,ACAT2,H2AFY2,FBP1,FAM160B2,SOD2,WDHD1,PLEKHA7,CDK6,CBR1,INA,TUBB6,PSMD11,MAP7D1,NKX1-2,FARP1,AMDHD2,PREB,CUL4A,LAP3,ZFAND5,IMPDH1,EPB41L3,SALL3,BAZ1A,SLC25A3,NEFM,DSP,LANCL2,PSMB2,PRKCA,UAP1L1,FAIM,CLIC4,SPTBN1,VCP,PHGDH,PDIA4,PRDX1,NEFL,SYNE2,ALDH16A1,TRIM25,CKB,HSD17B12,ALPL,FAM83…
Factor: Sp2; motif: NYSGCCCCGCCCCCY	TF:M03567	0.00744676	2.12803	7725	100	63	19940	CCNB1,EIF5,PLXNB2,NGFR,HK2,TUBB3,TKT,DPYSL2,PAK2,DPYSL3,FOXK1,RCC2,WIZ,ACTL6A,LMNB2,RPL4,RAE1,CA2,ARHGAP8,KCTD15,PRKAR1B,KAT8,ACAT2,FBP1,FAM160B2,SOD2,PLEKHA7,CBR1,INA,TUBB6,HIP1R,MAP7D1,NKX1-2,RBM47,FARP1,AMDHD2,CUL4A,LAP3,IMPDH1,EPB41L3,SALL3,NQO2,NEFM,AGAP3,DSP,PRKCA,UAP1L1,CLIC4,PHGDH,PDIA4,SYNE2,ALDH16A1,CKB,ALPL,FAM83F,PLCD1,UTF1,OAT,GLS,IFT52,KRT18,KLHL25,MAN2B1
Factor: Sp2; motif: NYSGCCCCGCCCCCY; match class: 0	TF:M03567_0	0.00744676	2.12803	7725	100	63	19940	CCNB1,EIF5,PLXNB2,NGFR,HK2,TUBB3,TKT,DPYSL2,PAK2,DPYSL3,FOXK1,RCC2,WIZ,ACTL6A,LMNB2,RPL4,RAE1,CA2,ARHGAP8,KCTD15,PRKAR1B,KAT8,ACAT2,FBP1,FAM160B2,SOD2,PLEKHA7,CBR1,INA,TUBB6,HIP1R,MAP7D1,NKX1-2,RBM47,FARP1,AMDHD2,CUL4A,LAP3,IMPDH1,EPB41L3,SALL3,NQO2,NEFM,AGAP3,DSP,PRKCA,UAP1L1,CLIC4,PHGDH,PDIA4,SYNE2,ALDH16A1,CKB,ALPL,FAM83F,PLCD1,UTF1,OAT,GLS,IFT52,KRT18,KLHL25,MAN2B1
Factor: SP1; motif: GGGGYGGGGNS; match class: 0	TF:M01303_0	0.00779561	2.10815	7927	100	64	19940	CCNB1,EIF5,PLXNB2,NGFR,HK2,TUBB3,TKT,DPYSL2,PAK2,FOXK1,BID,RCC2,WIZ,ACTL6A,ACO2,RPL4,RAE1,CA2,ARHGAP8,PGAM5,KCTD15,PRKAR1B,KAT8,OSBPL1A,FBP1,FAM160B2,SOD2,PLEKHA7,CDK6,INA,TUBB6,HIP1R,COMT,PSMD11,MAP7D1,NKX1-2,RBM47,FARP1,AMDHD2,CUL4A,IMPDH1,EPB41L3,SALL3,NQO2,NEFM,AGAP3,DSP,PRKCA,UAP1L1,CLIC4,PHGDH,PDIA4,SYNE2,UGT8,CKB,ALPL,FAM83F,PLCD1,UTF1,AKT1,GLS,KRT18,KLHL25,MAN2B1
Factor: SP1; motif: GGGGYGGGGNS	TF:M01303	0.00779561	2.10815	7927	100	64	19940	CCNB1,EIF5,PLXNB2,NGFR,HK2,TUBB3,TKT,DPYSL2,PAK2,FOXK1,BID,RCC2,WIZ,ACTL6A,ACO2,RPL4,RAE1,CA2,ARHGAP8,PGAM5,KCTD15,PRKAR1B,KAT8,OSBPL1A,FBP1,FAM160B2,SOD2,PLEKHA7,CDK6,INA,TUBB6,HIP1R,COMT,PSMD11,MAP7D1,NKX1-2,RBM47,FARP1,AMDHD2,CUL4A,IMPDH1,EPB41L3,SALL3,NQO2,NEFM,AGAP3,DSP,PRKCA,UAP1L1,CLIC4,PHGDH,PDIA4,SYNE2,UGT8,CKB,ALPL,FAM83F,PLCD1,UTF1,AKT1,GLS,KRT18,KLHL25,MAN2B1
Factor: E2F-2; motif: NWTTTGGCGCCAWWNN; match class: 0	TF:M11530_0	0.00784918	2.10518	14699	100	93	19940	CCNB1,EIF5,PSMD12,PLXNB2,NGFR,HK2,MDH2,TUBB3,SPTAN1,TKT,DPYSL2,PAK2,DPYSL3,PRDX2,FOXK1,BID,RCC2,WIZ,ACTL6A,SEC22B,LMNB2,ACO2,RAE1,CA2,ARHGAP8,PGAM5,KCTD15,PRKAR1B,KAT8,ACAT2,OSBPL1A,H2AFY2,FBP1,FAM160B2,SOD2,WDHD1,PLEKHA7,CDK6,INA,TUBB6,HIP1R,COMT,MAP7D1,NKX1-2,FARP1,AMDHD2,PREB,SPTBN2,CUL4A,LAP3,ZFAND5,IMPDH1,EPB41L3,SALL3,BAZ1A,NQO2,SLC25A3,NEFM,AGAP3,DSP,LANCL2,PSMB2,PRKCA,UAP1L1,FAIM,CLIC4,SP…
Factor: E2F-2; motif: NWTTTGGCGCCAWWNN	TF:M11530	0.00784918	2.10518	14699	100	93	19940	CCNB1,EIF5,PSMD12,PLXNB2,NGFR,HK2,MDH2,TUBB3,SPTAN1,TKT,DPYSL2,PAK2,DPYSL3,PRDX2,FOXK1,BID,RCC2,WIZ,ACTL6A,SEC22B,LMNB2,ACO2,RAE1,CA2,ARHGAP8,PGAM5,KCTD15,PRKAR1B,KAT8,ACAT2,OSBPL1A,H2AFY2,FBP1,FAM160B2,SOD2,WDHD1,PLEKHA7,CDK6,INA,TUBB6,HIP1R,COMT,MAP7D1,NKX1-2,FARP1,AMDHD2,PREB,SPTBN2,CUL4A,LAP3,ZFAND5,IMPDH1,EPB41L3,SALL3,BAZ1A,NQO2,SLC25A3,NEFM,AGAP3,DSP,LANCL2,PSMB2,PRKCA,UAP1L1,FAIM,CLIC4,SP…
Factor: ZBP89; motif: CCCCKCCCCCNN; match class: 0	TF:M07397_0	0.00801196	2.09626	7170	100	60	19940	CCNB1,EIF5,PLXNB2,NGFR,HK2,MDH2,TUBB3,DPYSL2,DPYSL3,PRDX2,FOXK1,BID,RCC2,WIZ,ACO2,RAE1,CA2,ARHGAP8,KCTD15,PRKAR1B,KAT8,FBP1,FAM160B2,SOD2,PLEKHA7,CDK6,INA,TUBB6,HIP1R,MAP7D1,NKX1-2,RBM47,FARP1,AMDHD2,CUL4A,ZFAND5,IMPDH1,EPB41L3,SALL3,BAZ1A,NQO2,NEFM,AGAP3,DSP,CLIC4,PHGDH,PDIA4,SYNE2,UGT8,CKB,ALPL,FAM83F,PLCD1,UTF1,OAT,AKT1,GLS,KRT18,KLHL25,MAN2B1
Factor: ZBP89; motif: CCCCKCCCCCNN	TF:M07397	0.00801196	2.09626	7170	100	60	19940	CCNB1,EIF5,PLXNB2,NGFR,HK2,MDH2,TUBB3,DPYSL2,DPYSL3,PRDX2,FOXK1,BID,RCC2,WIZ,ACO2,RAE1,CA2,ARHGAP8,KCTD15,PRKAR1B,KAT8,FBP1,FAM160B2,SOD2,PLEKHA7,CDK6,INA,TUBB6,HIP1R,MAP7D1,NKX1-2,RBM47,FARP1,AMDHD2,CUL4A,ZFAND5,IMPDH1,EPB41L3,SALL3,BAZ1A,NQO2,NEFM,AGAP3,DSP,CLIC4,PHGDH,PDIA4,SYNE2,UGT8,CKB,ALPL,FAM83F,PLCD1,UTF1,OAT,AKT1,GLS,KRT18,KLHL25,MAN2B1
Factor: Sp2; motif: GYCCCGCCYCYNNNN; match class: 0	TF:M07129_0	0.00951345	2.02166	6288	100	55	19940	CCNB1,PLXNB2,HK2,TUBB3,TKT,PAK2,DPYSL3,PRDX2,FOXK1,BID,WIZ,ACTL6A,RAE1,ARHGAP8,PRKAR1B,KAT8,ACAT2,H2AFY2,FBP1,FAM160B2,SOD2,PLEKHA7,INA,TUBB6,HIP1R,MAP7D1,NKX1-2,RBM47,FARP1,AMDHD2,CUL4A,LAP3,ZFAND5,IMPDH1,EPB41L3,SALL3,NQO2,DSP,UAP1L1,CLIC4,PHGDH,PDIA4,SYNE2,ALDH16A1,CKB,FSCN1,ALPL,FAM83F,PLCD1,UTF1,OAT,GLS,KRT18,KLHL25,MAN2B1
Factor: Sp2; motif: GYCCCGCCYCYNNNN	TF:M07129	0.00951345	2.02166	6288	100	55	19940	CCNB1,PLXNB2,HK2,TUBB3,TKT,PAK2,DPYSL3,PRDX2,FOXK1,BID,WIZ,ACTL6A,RAE1,ARHGAP8,PRKAR1B,KAT8,ACAT2,H2AFY2,FBP1,FAM160B2,SOD2,PLEKHA7,INA,TUBB6,HIP1R,MAP7D1,NKX1-2,RBM47,FARP1,AMDHD2,CUL4A,LAP3,ZFAND5,IMPDH1,EPB41L3,SALL3,NQO2,DSP,UAP1L1,CLIC4,PHGDH,PDIA4,SYNE2,ALDH16A1,CKB,FSCN1,ALPL,FAM83F,PLCD1,UTF1,OAT,GLS,KRT18,KLHL25,MAN2B1
Factor: Sp1; motif: NNGGGGCGGGGNN; match class: 0	TF:M00932_0	0.00991807	2.00357	10457	100	76	19940	CCNB1,EIF5,PLXNB2,NGFR,HK2,TUBB3,TKT,DPYSL2,PAK2,DPYSL3,FOXK1,BID,RCC2,WIZ,ACTL6A,LMNB2,ACO2,RPL4,RAE1,CA2,ARHGAP8,PGAM5,KCTD15,PRKAR1B,KAT8,ACAT2,OSBPL1A,FBP1,FAM160B2,SOD2,PLEKHA7,CBR1,INA,TUBB6,HIP1R,COMT,PSMD11,MAP7D1,NKX1-2,RBM47,FARP1,AMDHD2,PREB,CUL4A,LAP3,ZFAND5,IMPDH1,EPB41L3,SALL3,NQO2,NEFM,AGAP3,DSP,LANCL2,PRKCA,UAP1L1,CLIC4,PHGDH,PDIA4,PRDX1,SYNE2,ALDH16A1,CKB,HSD17B12,ALPL,FAM83F,RBP…
Factor: Sp1; motif: NNGGGGCGGGGNN	TF:M00932	0.00991807	2.00357	10457	100	76	19940	CCNB1,EIF5,PLXNB2,NGFR,HK2,TUBB3,TKT,DPYSL2,PAK2,DPYSL3,FOXK1,BID,RCC2,WIZ,ACTL6A,LMNB2,ACO2,RPL4,RAE1,CA2,ARHGAP8,PGAM5,KCTD15,PRKAR1B,KAT8,ACAT2,OSBPL1A,FBP1,FAM160B2,SOD2,PLEKHA7,CBR1,INA,TUBB6,HIP1R,COMT,PSMD11,MAP7D1,NKX1-2,RBM47,FARP1,AMDHD2,PREB,CUL4A,LAP3,ZFAND5,IMPDH1,EPB41L3,SALL3,NQO2,NEFM,AGAP3,DSP,LANCL2,PRKCA,UAP1L1,CLIC4,PHGDH,PDIA4,PRDX1,SYNE2,ALDH16A1,CKB,HSD17B12,ALPL,FAM83F,RBP…
Factor: SP1; motif: CCCCKCCCCC	TF:M02281	0.0112703	1.94806	6498	100	56	19940	EIF5,PLXNB2,NGFR,HK2,MDH2,TUBB3,DPYSL2,DPYSL3,FOXK1,BID,RCC2,WIZ,ACO2,RAE1,CA2,ARHGAP8,PRKAR1B,KAT8,FBP1,FAM160B2,SOD2,PLEKHA7,INA,TUBB6,HIP1R,MAP7D1,NKX1-2,RBM47,FARP1,AMDHD2,CUL4A,ZFAND5,IMPDH1,EPB41L3,SALL3,BAZ1A,NQO2,NEFM,AGAP3,DSP,CLIC4,PHGDH,PDIA4,SYNE2,UGT8,CKB,FSCN1,ALPL,FAM83F,PLCD1,UTF1,OAT,GLS,KRT18,KLHL25,MAN2B1
Factor: RUNX2; motif: WRACCGCANWAACCGCAN; match class: 1	TF:M04107_1	0.0112703	1.94806	6498	100	56	19940	EIF5,PLXNB2,NGFR,MDH2,TUBB3,TKT,DPYSL2,PRDX2,FOXK1,BID,WIZ,SEC22B,RAE1,CA2,ARHGAP8,PGAM5,PRKAR1B,KAT8,ACAT2,FBP1,SOD2,PLEKHA7,CDK6,TUBB6,HIP1R,COMT,PSMD11,MAP7D1,FARP1,AMDHD2,CUL4A,ZFAND5,IMPDH1,EPB41L3,SALL3,BAZ1A,NQO2,NEFM,DSP,PSMB2,PRKCA,UAP1L1,FAIM,PDIA4,PRDX1,NEFL,CKB,FSCN1,ALDOA,PLCD1,UTF1,OAT,GLS,SUPT7L,KRT18,KLHL25
Factor: SP1; motif: CCCCKCCCCC; match class: 0	TF:M02281_0	0.0112703	1.94806	6498	100	56	19940	EIF5,PLXNB2,NGFR,HK2,MDH2,TUBB3,DPYSL2,DPYSL3,FOXK1,BID,RCC2,WIZ,ACO2,RAE1,CA2,ARHGAP8,PRKAR1B,KAT8,FBP1,FAM160B2,SOD2,PLEKHA7,INA,TUBB6,HIP1R,MAP7D1,NKX1-2,RBM47,FARP1,AMDHD2,CUL4A,ZFAND5,IMPDH1,EPB41L3,SALL3,BAZ1A,NQO2,NEFM,AGAP3,DSP,CLIC4,PHGDH,PDIA4,SYNE2,UGT8,CKB,FSCN1,ALPL,FAM83F,PLCD1,UTF1,OAT,GLS,KRT18,KLHL25,MAN2B1
Factor: E2F-1:HES-7; motif: GGCRCGTGSYNNWNGGCGCSM; match class: 1	TF:M08525_1	0.0115407	1.93777	15402	100	95	19940	CCNB1,EIF5,PSMD12,RBM3,PLXNB2,NGFR,HK2,MDH2,TUBB3,TKT,DPYSL2,PAK2,DPYSL3,PRDX2,FOXK1,BID,RCC2,WIZ,ACTL6A,SEC22B,LMNB2,ACO2,RPL4,RAE1,CA2,ARHGAP8,PGAM5,KCTD15,PRKAR1B,KAT8,ACAT2,OSBPL1A,H2AFY2,FBP1,FAM160B2,SOD2,WDHD1,PLEKHA7,CDK6,CBR1,INA,TUBB6,HIP1R,COMT,PSMD11,MAP7D1,NKX1-2,FARP1,AMDHD2,PREB,SPTBN2,CUL4A,LAP3,ZFAND5,IMPDH1,EPB41L3,SALL3,BAZ1A,NQO2,SLC25A3,NEFM,AGAP3,DSP,LANCL2,PSMB2,PRKCA,UAP1L…
Factor: Sp1; motif: NWRGCCMCGCCCMCN; match class: 0	TF:M12151_0	0.0116111	1.93513	6868	100	58	19940	CCNB1,EIF5,PSMD12,PLXNB2,TUBB3,TKT,DPYSL2,PAK2,FOXK1,BID,WIZ,ACTL6A,LMNB2,ACO2,RPL4,RAE1,ARHGAP8,PGAM5,KCTD15,PRKAR1B,KAT8,ACAT2,OSBPL1A,FBP1,FAM160B2,SOD2,CBR1,TUBB6,HIP1R,NKX1-2,RBM47,PREB,LAP3,ZFAND5,IMPDH1,SALL3,NQO2,NEFM,AGAP3,UAP1L1,CLIC4,VCP,PDIA4,SYNE2,ALDH16A1,CKB,FSCN1,ALPL,FAM83F,PLCD1,UTF1,OAT,AKT1,GLS,IFT52,KRT18,KLHL25,MAN2B1
Factor: Sp1; motif: NWRGCCMCGCCCMCN	TF:M12151	0.0116111	1.93513	6868	100	58	19940	CCNB1,EIF5,PSMD12,PLXNB2,TUBB3,TKT,DPYSL2,PAK2,FOXK1,BID,WIZ,ACTL6A,LMNB2,ACO2,RPL4,RAE1,ARHGAP8,PGAM5,KCTD15,PRKAR1B,KAT8,ACAT2,OSBPL1A,FBP1,FAM160B2,SOD2,CBR1,TUBB6,HIP1R,NKX1-2,RBM47,PREB,LAP3,ZFAND5,IMPDH1,SALL3,NQO2,NEFM,AGAP3,UAP1L1,CLIC4,VCP,PDIA4,SYNE2,ALDH16A1,CKB,FSCN1,ALPL,FAM83F,PLCD1,UTF1,OAT,AKT1,GLS,IFT52,KRT18,KLHL25,MAN2B1
Factor: WT1; motif: GNGGGGGCGGGG; match class: 1	TF:M03893_1	0.0118658	1.9257	3988	100	41	19940	EIF5,PLXNB2,HK2,DPYSL2,BID,WIZ,ACTL6A,RAE1,ARHGAP8,PGAM5,PRKAR1B,KAT8,H2AFY2,FBP1,FAM160B2,PLEKHA7,INA,TUBB6,HIP1R,MAP7D1,NKX1-2,AMDHD2,ZFAND5,IMPDH1,EPB41L3,SALL3,NQO2,AGAP3,DSP,PRKCA,PDIA4,SYNE2,CKB,ALPL,FAM83F,PLCD1,UTF1,OAT,GLS,KLHL25,MAN2B1
Factor: E2F-1:TBR2; motif: NGGTGNNANGGCGCNNTNNCRNNN; match class: 1	TF:M08523_1	0.0128276	1.89185	7447	100	61	19940	CCNB1,EIF5,PSMD12,RBM3,NGFR,TUBB3,TKT,DPYSL2,WIZ,ACTL6A,SEC22B,LMNB2,ACO2,RAE1,ARHGAP8,PGAM5,PRKAR1B,KAT8,OSBPL1A,H2AFY2,FAM160B2,SOD2,PLEKHA7,INA,TUBB6,HIP1R,PSMD11,RBM47,AMDHD2,PREB,CUL4A,LAP3,IMPDH1,EPB41L3,SALL3,BAZ1A,NQO2,SLC25A3,NEFM,AGAP3,LANCL2,PSMB2,PRKCA,UAP1L1,FAIM,CLIC4,PHGDH,PRDX1,NEFL,SYNE2,ALDH16A1,HSD17B12,FSCN1,ALPL,FAM83F,ALDOA,RBP1,UTF1,GLS,KRT18,KLHL25
Factor: GCMa:Erg; motif: ATGCGGGCGGAARKG; match class: 1	TF:M08487_1	0.0129097	1.88909	8820	100	68	19940	EIF5,PSMD12,NGFR,HK2,MDH2,TUBB3,DPYSL2,PAK2,PRDX2,FOXK1,BID,ACTL6A,LMNB2,RAE1,CA2,ARHGAP8,PGAM5,KCTD15,PRKAR1B,KAT8,ACAT2,H2AFY2,FBP1,FAM160B2,SOD2,WDHD1,PLEKHA7,CDK6,INA,TUBB6,HIP1R,PSMD11,MAP7D1,RBM47,FARP1,AMDHD2,PREB,SPTBN2,CUL4A,LAP3,ZFAND5,IMPDH1,EPB41L3,BAZ1A,NQO2,NEFM,AGAP3,DSP,PRKCA,UAP1L1,CLIC4,PHGDH,PRDX1,NEFL,SYNE2,TRIM25,CKB,FSCN1,FAM83F,ALDOA,RBP1,PLCD1,UTF1,OAT,AKT1,GLS,IFT52,MAN2B1
Factor: PATZ; motif: GGGGNGGGGGMKGGRRNGGNRN; match class: 0	TF:M10026_0	0.0134709	1.8706	8427	100	66	19940	RBM3,PLXNB2,NGFR,HK2,TKT,DPYSL2,PAK2,DPYSL3,PRDX2,FOXK1,BID,WIZ,ACTL6A,RAE1,CA2,ARHGAP8,KCTD15,KAT8,ACAT2,OSBPL1A,H2AFY2,FBP1,SOD2,PLEKHA7,CDK6,CBR1,INA,TUBB6,HIP1R,MAP7D1,NKX1-2,FARP1,AMDHD2,PREB,CUL4A,LAP3,ZFAND5,IMPDH1,EPB41L3,SALL3,BAZ1A,NQO2,NEFM,AGAP3,DSP,LANCL2,PRKCA,UAP1L1,SPTBN1,PHGDH,PDIA4,SYNE2,TRIM25,CKB,HSD17B12,ALPL,FAM83F,ALDOA,RBP1,PLCD1,UTF1,OAT,AKT1,GLS,KRT18,KLHL25
Factor: PATZ; motif: GGGGNGGGGGMKGGRRNGGNRN	TF:M10026	0.0134709	1.8706	8427	100	66	19940	RBM3,PLXNB2,NGFR,HK2,TKT,DPYSL2,PAK2,DPYSL3,PRDX2,FOXK1,BID,WIZ,ACTL6A,RAE1,CA2,ARHGAP8,KCTD15,KAT8,ACAT2,OSBPL1A,H2AFY2,FBP1,SOD2,PLEKHA7,CDK6,CBR1,INA,TUBB6,HIP1R,MAP7D1,NKX1-2,FARP1,AMDHD2,PREB,CUL4A,LAP3,ZFAND5,IMPDH1,EPB41L3,SALL3,BAZ1A,NQO2,NEFM,AGAP3,DSP,LANCL2,PRKCA,UAP1L1,SPTBN1,PHGDH,PDIA4,SYNE2,TRIM25,CKB,HSD17B12,ALPL,FAM83F,ALDOA,RBP1,PLCD1,UTF1,OAT,AKT1,GLS,KRT18,KLHL25
Factor: GKLF; motif: NNCCMCRCCCN	TF:M12173	0.0137588	1.86142	10088	100	74	19940	CCNB1,PSMD12,RBM3,PLXNB2,NGFR,HK2,TUBB3,TKT,DPYSL2,PAK2,FOXK1,BID,RCC2,WIZ,ACTL6A,LMNB2,ACO2,RPL4,RAE1,CA2,ARHGAP8,PGAM5,KCTD15,PRKAR1B,KAT8,ACAT2,OSBPL1A,FBP1,FAM160B2,SOD2,WDHD1,PLEKHA7,CBR1,TUBB6,HIP1R,COMT,NKX1-2,RBM47,FARP1,AMDHD2,PREB,CUL4A,LAP3,ZFAND5,SALL3,NQO2,SLC25A3,NEFM,AGAP3,DSP,PSMB2,UAP1L1,CLIC4,VCP,PHGDH,PDIA4,PRDX1,SYNE2,ALDH16A1,CKB,HSD17B12,FSCN1,ALPL,FAM83F,RBP1,PLCD1,UTF1,OAT…
Factor: GKLF; motif: NNCCMCRCCCN; match class: 0	TF:M12173_0	0.0137588	1.86142	10088	100	74	19940	CCNB1,PSMD12,RBM3,PLXNB2,NGFR,HK2,TUBB3,TKT,DPYSL2,PAK2,FOXK1,BID,RCC2,WIZ,ACTL6A,LMNB2,ACO2,RPL4,RAE1,CA2,ARHGAP8,PGAM5,KCTD15,PRKAR1B,KAT8,ACAT2,OSBPL1A,FBP1,FAM160B2,SOD2,WDHD1,PLEKHA7,CBR1,TUBB6,HIP1R,COMT,NKX1-2,RBM47,FARP1,AMDHD2,PREB,CUL4A,LAP3,ZFAND5,SALL3,NQO2,SLC25A3,NEFM,AGAP3,DSP,PSMB2,UAP1L1,CLIC4,VCP,PHGDH,PDIA4,PRDX1,SYNE2,ALDH16A1,CKB,HSD17B12,FSCN1,ALPL,FAM83F,RBP1,PLCD1,UTF1,OAT…
Factor: KROX; motif: CCCGCCCCCRCCCC	TF:M00982	0.0140995	1.8508	7848	100	63	19940	EIF5,PLXNB2,NGFR,HK2,TUBB3,TKT,DPYSL2,DPYSL3,PRDX2,FOXK1,BID,RCC2,WIZ,ACTL6A,LMNB2,ACO2,RAE1,ARHGAP8,PGAM5,KCTD15,KAT8,OSBPL1A,FBP1,FAM160B2,SOD2,WDHD1,PLEKHA7,INA,TUBB6,HIP1R,MAP7D1,NKX1-2,RBM47,AMDHD2,PREB,CUL4A,LAP3,ZFAND5,IMPDH1,EPB41L3,SALL3,NQO2,NEFM,AGAP3,DSP,LANCL2,PRKCA,UAP1L1,CLIC4,PHGDH,PDIA4,SYNE2,TRIM25,CKB,ALPL,FAM83F,PLCD1,UTF1,OAT,GLS,KRT18,KLHL25,MAN2B1
Factor: KROX; motif: CCCGCCCCCRCCCC; match class: 0	TF:M00982_0	0.0140995	1.8508	7848	100	63	19940	EIF5,PLXNB2,NGFR,HK2,TUBB3,TKT,DPYSL2,DPYSL3,PRDX2,FOXK1,BID,RCC2,WIZ,ACTL6A,LMNB2,ACO2,RAE1,ARHGAP8,PGAM5,KCTD15,KAT8,OSBPL1A,FBP1,FAM160B2,SOD2,WDHD1,PLEKHA7,INA,TUBB6,HIP1R,MAP7D1,NKX1-2,RBM47,AMDHD2,PREB,CUL4A,LAP3,ZFAND5,IMPDH1,EPB41L3,SALL3,NQO2,NEFM,AGAP3,DSP,LANCL2,PRKCA,UAP1L1,CLIC4,PHGDH,PDIA4,SYNE2,TRIM25,CKB,ALPL,FAM83F,PLCD1,UTF1,OAT,GLS,KRT18,KLHL25,MAN2B1
Factor: BTEB3; motif: CCNNSCCNSCCCCKCCCCC; match class: 1	TF:M09826_1	0.0146411	1.83443	7663	100	62	19940	EIF5,PLXNB2,NGFR,HK2,MDH2,TUBB3,TKT,DPYSL2,PAK2,DPYSL3,BID,RCC2,WIZ,ACTL6A,LMNB2,RAE1,CA2,ARHGAP8,PGAM5,KCTD15,PRKAR1B,KAT8,ACAT2,OSBPL1A,FBP1,SOD2,PLEKHA7,CDK6,TUBB6,HIP1R,MAP7D1,NKX1-2,FARP1,AMDHD2,CUL4A,LAP3,IMPDH1,EPB41L3,SALL3,BAZ1A,NQO2,NEFM,AGAP3,DSP,PRKCA,UAP1L1,CLIC4,PHGDH,PDIA4,SYNE2,UGT8,CKB,FSCN1,ALPL,FAM83F,PLCD1,UTF1,OAT,GLS,KRT18,KLHL25,MAN2B1
Factor: SP4; motif: NWRGCCACGCCCMCTYN	TF:M03922	0.0198374	1.70251	6065	100	53	19940	CCNB1,EIF5,PLXNB2,HK2,TUBB3,PAK2,FOXK1,WIZ,LMNB2,ACO2,RPL4,RAE1,ARHGAP8,KCTD15,PRKAR1B,KAT8,ACAT2,OSBPL1A,FAM160B2,SOD2,TUBB6,HIP1R,MAP7D1,NKX1-2,RBM47,AMDHD2,PREB,CUL4A,LAP3,ZFAND5,SALL3,NQO2,AGAP3,PSMB2,PRKCA,CLIC4,VCP,PDIA4,SYNE2,ALDH16A1,CKB,FSCN1,ALPL,FAM83F,PLCD1,UTF1,OAT,AKT1,GLS,IFT52,KRT18,KLHL25,MAN2B1
Factor: SP4; motif: NWRGCCACGCCCMCTYN; match class: 0	TF:M03922_0	0.0198374	1.70251	6065	100	53	19940	CCNB1,EIF5,PLXNB2,HK2,TUBB3,PAK2,FOXK1,WIZ,LMNB2,ACO2,RPL4,RAE1,ARHGAP8,KCTD15,PRKAR1B,KAT8,ACAT2,OSBPL1A,FAM160B2,SOD2,TUBB6,HIP1R,MAP7D1,NKX1-2,RBM47,AMDHD2,PREB,CUL4A,LAP3,ZFAND5,SALL3,NQO2,AGAP3,PSMB2,PRKCA,CLIC4,VCP,PDIA4,SYNE2,ALDH16A1,CKB,FSCN1,ALPL,FAM83F,PLCD1,UTF1,OAT,AKT1,GLS,IFT52,KRT18,KLHL25,MAN2B1
Factor: ZNF148; motif: NNNNNNCCNNCCCCTCCCCCACCCN; match class: 0	TF:M09834_0	0.0213662	1.67027	6983	100	58	19940	EIF5,PSMD12,PLXNB2,NGFR,HK2,MDH2,TUBB3,DPYSL2,DPYSL3,FOXK1,BID,RCC2,WIZ,RAE1,CA2,ARHGAP8,KCTD15,PRKAR1B,KAT8,FBP1,SOD2,WDHD1,PLEKHA7,CDK6,INA,TUBB6,HIP1R,MAP7D1,NKX1-2,RBM47,FARP1,AMDHD2,CUL4A,ZFAND5,IMPDH1,EPB41L3,SALL3,BAZ1A,NQO2,NEFM,AGAP3,DSP,CLIC4,PHGDH,PDIA4,SYNE2,UGT8,CKB,ALPL,FAM83F,PLCD1,UTF1,OAT,AKT1,GLS,KRT18,KLHL25,MAN2B1
Factor: ZNF148; motif: NNNNNNCCNNCCCCTCCCCCACCCN	TF:M09834	0.0213662	1.67027	6983	100	58	19940	EIF5,PSMD12,PLXNB2,NGFR,HK2,MDH2,TUBB3,DPYSL2,DPYSL3,FOXK1,BID,RCC2,WIZ,RAE1,CA2,ARHGAP8,KCTD15,PRKAR1B,KAT8,FBP1,SOD2,WDHD1,PLEKHA7,CDK6,INA,TUBB6,HIP1R,MAP7D1,NKX1-2,RBM47,FARP1,AMDHD2,CUL4A,ZFAND5,IMPDH1,EPB41L3,SALL3,BAZ1A,NQO2,NEFM,AGAP3,DSP,CLIC4,PHGDH,PDIA4,SYNE2,UGT8,CKB,ALPL,FAM83F,PLCD1,UTF1,OAT,AKT1,GLS,KRT18,KLHL25,MAN2B1
Factor: CPBP; motif: GNNRGGGHGGGGNNGGGRN; match class: 1	TF:M09973_1	0.0222733	1.65222	6624	100	56	19940	EIF5,PLXNB2,NGFR,HK2,MDH2,TUBB3,TKT,DPYSL2,PAK2,FOXK1,BID,RCC2,WIZ,ACTL6A,LMNB2,RAE1,CA2,ARHGAP8,KCTD15,PRKAR1B,KAT8,OSBPL1A,FBP1,SOD2,PLEKHA7,CDK6,CBR1,TUBB6,HIP1R,MAP7D1,NKX1-2,FARP1,AMDHD2,CUL4A,LAP3,IMPDH1,EPB41L3,NQO2,NEFM,AGAP3,DSP,UAP1L1,CLIC4,PHGDH,PDIA4,SYNE2,UGT8,CKB,ALPL,FAM83F,PLCD1,UTF1,GLS,KRT18,KLHL25,MAN2B1
Factor: Sp1; motif: GGNDGGRGGCGGGG; match class: 1	TF:M04953_1	0.022773	1.64258	4086	100	41	19940	PLXNB2,NGFR,HK2,MDH2,DPYSL2,FOXK1,BID,RCC2,WIZ,RAE1,CA2,ARHGAP8,PRKAR1B,KAT8,FBP1,SOD2,PLEKHA7,CDK6,TUBB6,HIP1R,MAP7D1,NKX1-2,AMDHD2,ZFAND5,IMPDH1,EPB41L3,SALL3,NEFM,DSP,UAP1L1,PHGDH,SYNE2,CKB,FSCN1,ALPL,FAM83F,PLCD1,UTF1,KRT18,KLHL25,MAN2B1
Factor: ZNF460; motif: NNACNCCCCCCNN; match class: 1	TF:M12313_1	0.0244061	1.6125	2208	100	28	19940	EIF5,NGFR,MDH2,FOXK1,BID,WIZ,ACO2,RAE1,ARHGAP8,PRKAR1B,KAT8,FBP1,SOD2,PLEKHA7,TUBB6,HIP1R,CUL4A,IMPDH1,EPB41L3,SALL3,BAZ1A,NQO2,AGAP3,CLIC4,PHGDH,SYNE2,CKB,MAN2B1
Factor: sp4; motif: NNNGCYCCGCCCCCY; match class: 1	TF:M10530_1	0.0247815	1.60587	3788	100	39	19940	NGFR,HK2,TKT,DPYSL2,PAK2,WIZ,LMNB2,RAE1,ARHGAP8,PRKAR1B,KAT8,FBP1,FAM160B2,SOD2,PLEKHA7,INA,TUBB6,HIP1R,NKX1-2,AMDHD2,CUL4A,LAP3,ZFAND5,IMPDH1,EPB41L3,SALL3,NQO2,NEFM,DSP,UAP1L1,PDIA4,CKB,ALPL,FAM83F,PLCD1,UTF1,KRT18,KLHL25,MAN2B1
Factor: AP-2alpha; motif: NGCCYSNNGSN; match class: 1	TF:M01857_1	0.0263035	1.57999	4588	100	44	19940	EIF5,HK2,TKT,DPYSL2,PRDX2,FOXK1,BID,RCC2,WIZ,RAE1,CA2,PGAM5,ACAT2,H2AFY2,FBP1,FAM160B2,PLEKHA7,CDK6,TUBB6,HIP1R,PSMD11,MAP7D1,NKX1-2,FARP1,AMDHD2,CUL4A,ZFAND5,IMPDH1,EPB41L3,SALL3,BAZ1A,NQO2,AGAP3,UAP1L1,CLIC4,PDIA4,SYNE2,CKB,ALPL,FAM83F,PLCD1,UTF1,KRT18,KLHL25
Factor: MOVO-B; motif: GNGGGGG; match class: 1	TF:M01104_1	0.0295422	1.52956	5613	100	50	19940	EIF5,PLXNB2,HK2,MDH2,TUBB3,TKT,DPYSL2,DPYSL3,PRDX2,FOXK1,BID,WIZ,LMNB2,RAE1,ARHGAP8,PGAM5,PRKAR1B,H2AFY2,FBP1,PLEKHA7,CDK6,TUBB6,HIP1R,COMT,MAP7D1,NKX1-2,FARP1,AMDHD2,LAP3,IMPDH1,EPB41L3,SALL3,BAZ1A,AGAP3,DSP,PRKCA,UAP1L1,CLIC4,PDIA4,SYNE2,CKB,FSCN1,ALPL,FAM83F,PLCD1,UTF1,OAT,GLS,KRT18,KLHL25
Factor: BTEB1; motif: GGGGGCGGGGCNGSGGGNGS; match class: 0	TF:M09723_0	0.0295721	1.52912	10034	100	73	19940	CCNB1,EIF5,PSMD12,PLXNB2,NGFR,HK2,MDH2,TUBB3,TKT,DPYSL2,PAK2,DPYSL3,FOXK1,BID,RCC2,WIZ,ACTL6A,LMNB2,ACO2,RAE1,CA2,ARHGAP8,PGAM5,KCTD15,PRKAR1B,KAT8,ACAT2,OSBPL1A,H2AFY2,FBP1,FAM160B2,SOD2,PLEKHA7,CDK6,INA,TUBB6,HIP1R,COMT,MAP7D1,NKX1-2,FARP1,AMDHD2,CUL4A,LAP3,ZFAND5,IMPDH1,EPB41L3,SALL3,BAZ1A,NQO2,NEFM,AGAP3,DSP,PRKCA,UAP1L1,CLIC4,PHGDH,PDIA4,SYNE2,UGT8,CKB,FSCN1,ALPL,FAM83F,PLCD1,UTF1,OAT,AKT1,G…
Factor: BTEB1; motif: GGGGGCGGGGCNGSGGGNGS	TF:M09723	0.0295721	1.52912	10034	100	73	19940	CCNB1,EIF5,PSMD12,PLXNB2,NGFR,HK2,MDH2,TUBB3,TKT,DPYSL2,PAK2,DPYSL3,FOXK1,BID,RCC2,WIZ,ACTL6A,LMNB2,ACO2,RAE1,CA2,ARHGAP8,PGAM5,KCTD15,PRKAR1B,KAT8,ACAT2,OSBPL1A,H2AFY2,FBP1,FAM160B2,SOD2,PLEKHA7,CDK6,INA,TUBB6,HIP1R,COMT,MAP7D1,NKX1-2,FARP1,AMDHD2,CUL4A,LAP3,ZFAND5,IMPDH1,EPB41L3,SALL3,BAZ1A,NQO2,NEFM,AGAP3,DSP,PRKCA,UAP1L1,CLIC4,PHGDH,PDIA4,SYNE2,UGT8,CKB,FSCN1,ALPL,FAM83F,PLCD1,UTF1,OAT,AKT1,G…
Factor: WT1; motif: SMCNCCNSC; match class: 1	TF:M01118_1	0.0296306	1.52826	2779	100	32	19940	PLXNB2,NGFR,MDH2,TUBB3,BID,WIZ,RAE1,CA2,ARHGAP8,KCTD15,KAT8,FBP1,SOD2,PLEKHA7,HIP1R,MAP7D1,FARP1,CUL4A,ZFAND5,IMPDH1,EPB41L3,SALL3,NEFM,AGAP3,DSP,UAP1L1,PHGDH,SYNE2,UGT8,CKB,FSCN1,UTF1
Factor: E2F-1; motif: NKTSSCGC; match class: 0	TF:M00428_0	0.0308598	1.51061	8999	100	68	19940	CCNB1,EIF5,PSMD12,RBM3,PLXNB2,HK2,MDH2,TUBB3,SPTAN1,TKT,DPYSL2,PAK2,DPYSL3,PRDX2,FOXK1,RCC2,WIZ,ACTL6A,SEC22B,ACO2,RAE1,CA2,ARHGAP8,PGAM5,KCTD15,KAT8,OSBPL1A,FAM160B2,PLEKHA7,CDK6,CBR1,INA,TUBB6,HIP1R,COMT,MAP7D1,NKX1-2,FARP1,AMDHD2,CUL4A,ZFAND5,IMPDH1,EPB41L3,SALL3,NQO2,SLC25A3,NEFM,AGAP3,DSP,PSMB2,PRKCA,UAP1L1,SPTBN1,PDIA4,PRDX1,SYNE2,ALDH16A1,TRIM25,CKB,FSCN1,ALPL,ALDOA,RBP1,UTF1,GLS,SUPT7L,IF…
Factor: E2F-1; motif: NKTSSCGC	TF:M00428	0.0308598	1.51061	8999	100	68	19940	CCNB1,EIF5,PSMD12,RBM3,PLXNB2,HK2,MDH2,TUBB3,SPTAN1,TKT,DPYSL2,PAK2,DPYSL3,PRDX2,FOXK1,RCC2,WIZ,ACTL6A,SEC22B,ACO2,RAE1,CA2,ARHGAP8,PGAM5,KCTD15,KAT8,OSBPL1A,FAM160B2,PLEKHA7,CDK6,CBR1,INA,TUBB6,HIP1R,COMT,MAP7D1,NKX1-2,FARP1,AMDHD2,CUL4A,ZFAND5,IMPDH1,EPB41L3,SALL3,NQO2,SLC25A3,NEFM,AGAP3,DSP,PSMB2,PRKCA,UAP1L1,SPTBN1,PDIA4,PRDX1,SYNE2,ALDH16A1,TRIM25,CKB,FSCN1,ALPL,ALDOA,RBP1,UTF1,GLS,SUPT7L,IF…
Factor: WT1; motif: CGCCCCCNCN; match class: 1	TF:M02036_1	0.0316205	1.50003	5283	100	48	19940	EIF5,PLXNB2,NGFR,HK2,TUBB3,TKT,DPYSL2,PRDX2,FOXK1,BID,RCC2,WIZ,ACTL6A,RAE1,CA2,ARHGAP8,PGAM5,KAT8,H2AFY2,FBP1,FAM160B2,PLEKHA7,INA,TUBB6,HIP1R,MAP7D1,AMDHD2,CUL4A,ZFAND5,IMPDH1,EPB41L3,SALL3,NQO2,AGAP3,DSP,PRKCA,UAP1L1,CLIC4,PDIA4,SYNE2,CKB,ALPL,FAM83F,PLCD1,UTF1,OAT,GLS,KLHL25
Factor: Sp2; motif: GGSNNGGGGGCGGGGCCNGNGS	TF:M09658	0.0323519	1.4901	5287	100	48	19940	PLXNB2,NGFR,HK2,TKT,PAK2,DPYSL3,PRDX2,FOXK1,BID,WIZ,RAE1,CA2,ARHGAP8,KCTD15,PRKAR1B,KAT8,FBP1,FAM160B2,SOD2,PLEKHA7,TUBB6,HIP1R,MAP7D1,NKX1-2,FARP1,AMDHD2,CUL4A,LAP3,ZFAND5,IMPDH1,SALL3,NQO2,NEFM,AGAP3,DSP,UAP1L1,CLIC4,PDIA4,SYNE2,CKB,FSCN1,ALPL,FAM83F,PLCD1,UTF1,KRT18,KLHL25,MAN2B1
Factor: Sp2; motif: GGSNNGGGGGCGGGGCCNGNGS; match class: 0	TF:M09658_0	0.0323519	1.4901	5287	100	48	19940	PLXNB2,NGFR,HK2,TKT,PAK2,DPYSL3,PRDX2,FOXK1,BID,WIZ,RAE1,CA2,ARHGAP8,KCTD15,PRKAR1B,KAT8,FBP1,FAM160B2,SOD2,PLEKHA7,TUBB6,HIP1R,MAP7D1,NKX1-2,FARP1,AMDHD2,CUL4A,LAP3,ZFAND5,IMPDH1,SALL3,NQO2,NEFM,AGAP3,DSP,UAP1L1,CLIC4,PDIA4,SYNE2,CKB,FSCN1,ALPL,FAM83F,PLCD1,UTF1,KRT18,KLHL25,MAN2B1
Factor: E2F-1; motif: NGGGCGGGARV	TF:M07206	0.0360232	1.44342	14711	100	92	19940	CCNB1,EIF5,PSMD12,PLXNB2,NGFR,HK2,MDH2,TUBB3,SPTAN1,TKT,DPYSL2,PAK2,DPYSL3,PRDX2,FOXK1,BID,RCC2,WIZ,ACTL6A,SEC22B,LMNB2,ACO2,RPL4,RAE1,CA2,ARHGAP8,PGAM5,KCTD15,PRKAR1B,KAT8,ACAT2,OSBPL1A,H2AFY2,FBP1,FAM160B2,SOD2,WDHD1,PLEKHA7,CDK6,CBR1,INA,TUBB6,HIP1R,COMT,PSMD11,MAP7D1,NKX1-2,FARP1,AMDHD2,PREB,CUL4A,LAP3,ZFAND5,IMPDH1,EPB41L3,SALL3,BAZ1A,NQO2,SLC25A3,NEFM,AGAP3,DSP,LANCL2,PRKCA,UAP1L1,CLIC4,VCP…
Factor: E2F-1; motif: NGGGCGGGARV; match class: 0	TF:M07206_0	0.0360232	1.44342	14711	100	92	19940	CCNB1,EIF5,PSMD12,PLXNB2,NGFR,HK2,MDH2,TUBB3,SPTAN1,TKT,DPYSL2,PAK2,DPYSL3,PRDX2,FOXK1,BID,RCC2,WIZ,ACTL6A,SEC22B,LMNB2,ACO2,RPL4,RAE1,CA2,ARHGAP8,PGAM5,KCTD15,PRKAR1B,KAT8,ACAT2,OSBPL1A,H2AFY2,FBP1,FAM160B2,SOD2,WDHD1,PLEKHA7,CDK6,CBR1,INA,TUBB6,HIP1R,COMT,PSMD11,MAP7D1,NKX1-2,FARP1,AMDHD2,PREB,CUL4A,LAP3,ZFAND5,IMPDH1,EPB41L3,SALL3,BAZ1A,NQO2,SLC25A3,NEFM,AGAP3,DSP,LANCL2,PRKCA,UAP1L1,CLIC4,VCP…
Factor: LBP-1; motif: NRCCGGTNNNNACCGGYN; match class: 1	TF:M11490_1	0.0374349	1.42672	6005	100	52	19940	EIF5,RBM3,PLXNB2,MDH2,TUBB3,DPYSL2,PAK2,PRDX2,FOXK1,BID,WIZ,CA2,ARHGAP8,PGAM5,KCTD15,KAT8,OSBPL1A,FAM160B2,SOD2,PLEKHA7,CDK6,TUBB6,HIP1R,PSMD11,MAP7D1,NKX1-2,RBM47,FARP1,AMDHD2,PREB,CUL4A,ZFAND5,IMPDH1,SALL3,BAZ1A,DSP,PSMB2,PRKCA,UAP1L1,VCP,SYNE2,CKB,HSD17B12,FAM83F,ALDOA,RBP1,UTF1,OAT,AKT1,GLS,KLHL25,MAN2B1
Factor: Egr-1; motif: NNNNNGYGKGGGNGGGNN	TF:M09603	0.0376321	1.42444	4647	100	44	19940	PLXNB2,HK2,DPYSL3,PRDX2,BID,WIZ,RAE1,CA2,ARHGAP8,PGAM5,KAT8,OSBPL1A,FBP1,SOD2,WDHD1,PLEKHA7,CDK6,INA,TUBB6,HIP1R,MAP7D1,RBM47,AMDHD2,LAP3,ZFAND5,IMPDH1,EPB41L3,NQO2,NEFM,AGAP3,DSP,PRKCA,SPTBN1,PDIA4,SYNE2,CKB,HSD17B12,ALPL,FAM83F,PLCD1,UTF1,AKT1,GLS,KRT18
Factor: Egr-1; motif: NNNNNGYGKGGGNGGGNN; match class: 0	TF:M09603_0	0.0376321	1.42444	4647	100	44	19940	PLXNB2,HK2,DPYSL3,PRDX2,BID,WIZ,RAE1,CA2,ARHGAP8,PGAM5,KAT8,OSBPL1A,FBP1,SOD2,WDHD1,PLEKHA7,CDK6,INA,TUBB6,HIP1R,MAP7D1,RBM47,AMDHD2,LAP3,ZFAND5,IMPDH1,EPB41L3,NQO2,NEFM,AGAP3,DSP,PRKCA,SPTBN1,PDIA4,SYNE2,CKB,HSD17B12,ALPL,FAM83F,PLCD1,UTF1,AKT1,GLS,KRT18
Factor: sp4; motif: NNGNARGRGGCGGRGCNNRR; match class: 0	TF:M10072_0	0.0427969	1.36859	10547	100	75	19940	CCNB1,EIF5,PLXNB2,NGFR,HK2,TUBB3,TKT,DPYSL2,PAK2,DPYSL3,FOXK1,BID,WIZ,ACTL6A,LMNB2,ACO2,RPL4,RAE1,CA2,ARHGAP8,PGAM5,KCTD15,PRKAR1B,KAT8,ACAT2,OSBPL1A,H2AFY2,FBP1,FAM160B2,SOD2,PLEKHA7,CBR1,INA,TUBB6,HIP1R,PSMD11,MAP7D1,NKX1-2,RBM47,FARP1,AMDHD2,CUL4A,LAP3,ZFAND5,IMPDH1,EPB41L3,SALL3,BAZ1A,NQO2,SLC25A3,NEFM,AGAP3,DSP,LANCL2,PRKCA,UAP1L1,CLIC4,PHGDH,PDIA4,SYNE2,ALDH16A1,CKB,HSD17B12,FSCN1,ALPL,FAM8…
Factor: sp4; motif: NNGNARGRGGCGGRGCNNRR	TF:M10072	0.0427969	1.36859	10547	100	75	19940	CCNB1,EIF5,PLXNB2,NGFR,HK2,TUBB3,TKT,DPYSL2,PAK2,DPYSL3,FOXK1,BID,WIZ,ACTL6A,LMNB2,ACO2,RPL4,RAE1,CA2,ARHGAP8,PGAM5,KCTD15,PRKAR1B,KAT8,ACAT2,OSBPL1A,H2AFY2,FBP1,FAM160B2,SOD2,PLEKHA7,CBR1,INA,TUBB6,HIP1R,PSMD11,MAP7D1,NKX1-2,RBM47,FARP1,AMDHD2,CUL4A,LAP3,ZFAND5,IMPDH1,EPB41L3,SALL3,BAZ1A,NQO2,SLC25A3,NEFM,AGAP3,DSP,LANCL2,PRKCA,UAP1L1,CLIC4,PHGDH,PDIA4,SYNE2,ALDH16A1,CKB,HSD17B12,FSCN1,ALPL,FAM8…
Factor: IRX-1; motif: NACRYNNNNNNNNRYGNN; match class: 1	TF:M11018_1	0.0430741	1.36578	15993	100	96	19940	CCNB1,EIF5,PSMD12,RBM3,PLXNB2,NGFR,HK2,MDH2,TUBB3,TKT,DPYSL2,PAK2,DPYSL3,PRDX2,FOXK1,BID,RCC2,ACTL6A,SEC22B,LMNB2,ACO2,RPL4,RAE1,CA2,ARHGAP8,PGAM5,KCTD15,PRKAR1B,KAT8,ACAT2,OSBPL1A,H2AFY2,FBP1,FAM160B2,SOD2,WDHD1,PLEKHA7,CDK6,CBR1,INA,TUBB6,HIP1R,COMT,PSMD11,MAP7D1,NKX1-2,FARP1,AMDHD2,PREB,SPTBN2,CUL4A,LAP3,ZFAND5,IMPDH1,EPB41L3,SALL3,BAZ1A,NQO2,SLC25A3,NEFM,AGAP3,DSP,LANCL2,PSMB2,PRKCA,UAP1L1,FA…
AKT1-NQO2 complex	CORUM:7266	0.0138107	1.85978	2	33	2	3627	NQO2,AKT1

## Sheet: Cluster 2 
term_name	term_id	adjusted_p_value	negative_log10_of_adjusted_p_value	term_size	query_size	intersection_size	effective_domain_size	intersections
ATP binding	GO:0005524	0.00104769	2.97977	1499	89	22	18134	CLK3,ATP11A,NEK9,SRC,SMARCA4,CAD,OPLAH,KIF5C,EIF2AK4,DCLK1,ATP2B1,PI4KA,MAT2A,DDX1,BTAF1,WARS2,ITPK1,PIP4K2A,ASNA1,VARS,ASS1,CHD7
adenyl ribonucleotide binding	GO:0032559	0.00194937	2.71011	1557	89	22	18134	CLK3,ATP11A,NEK9,SRC,SMARCA4,CAD,OPLAH,KIF5C,EIF2AK4,DCLK1,ATP2B1,PI4KA,MAT2A,DDX1,BTAF1,WARS2,ITPK1,PIP4K2A,ASNA1,VARS,ASS1,CHD7
adenyl nucleotide binding	GO:0030554	0.00218505	2.66054	1568	89	22	18134	CLK3,ATP11A,NEK9,SRC,SMARCA4,CAD,OPLAH,KIF5C,EIF2AK4,DCLK1,ATP2B1,PI4KA,MAT2A,DDX1,BTAF1,WARS2,ITPK1,PIP4K2A,ASNA1,VARS,ASS1,CHD7
catalytic activity	GO:0003824	0.0078075	2.10749	5837	89	48	18134	UQCR10,RPIA,PXDN,LAS1L,CLK3,AKAP9,MOGS,ADAR,DUSP12,NEK9,ACO1,PAFAH1B3,SRC,SMARCA4,CAD,LYPLA2,AGO2,OPLAH,USP24,KIF5C,UFC1,POLR3G,EIF2AK4,DCLK1,ATP2B1,PI4KA,MAT2A,DDX1,PYCR1,QTRT1,TRIM36,BTAF1,WARS2,ITPK1,PIP4K2A,DNPH1,HERC2,SCLY,ASNA1,VARS,USP7,ASS1,BCAT1,HTATIP2,PTGR2,CHD7,FBXL15,PGM2L1
purine ribonucleoside triphosphate binding	GO:0035639	0.0277694	1.55643	1845	89	22	18134	CLK3,ATP11A,NEK9,SRC,SMARCA4,CAD,OPLAH,KIF5C,EIF2AK4,DCLK1,ATP2B1,PI4KA,MAT2A,DDX1,BTAF1,WARS2,ITPK1,PIP4K2A,ASNA1,VARS,ASS1,CHD7
small molecule binding	GO:0036094	0.031182	1.5061	2576	89	27	18134	RPIA,CLK3,ATP11A,NEK9,SRC,SMARCA4,CAD,HDGF,OPLAH,KIF5C,EIF2AK4,DCLK1,ATP2B1,PI4KA,MAT2A,DDX1,BTAF1,WARS2,ITPK1,PIP4K2A,SCLY,ASNA1,VARS,ASS1,CHD7,CRABP1,CRABP2
purine ribonucleotide binding	GO:0032555	0.0465113	1.33244	1910	89	22	18134	CLK3,ATP11A,NEK9,SRC,SMARCA4,CAD,OPLAH,KIF5C,EIF2AK4,DCLK1,ATP2B1,PI4KA,MAT2A,DDX1,BTAF1,WARS2,ITPK1,PIP4K2A,ASNA1,VARS,ASS1,CHD7
multicellular organism development	GO:0007275	0.0141329	1.84977	5616	88	48	17916	ECT2,CRYBB1,ADAR,TROVE2,ATP11A,ACO1,PAFAH1B3,SRC,SRGAP2,PDS5B,SMARCA4,NAV1,CAD,LYPLA2,PBXIP1,DOCK7,AGO2,CLASP1,KIF5C,PATZ1,UFC1,EIF2AK4,TSG101,HMGB2,DCLK1,RANBP1,RNH1,CHERP,NASP,ATP2B1,H2AFY,AMER1,DDX1,TP53BP1,WARS2,ITPK1,PIP4K2A,SMARCC1,DOCK1,USP7,ASS1,HTATIP2,MSI1,CHD7,FBXL15,LAMC1,CRABP1,CRABP2
anatomical structure development	GO:0048856	0.0283912	1.54682	6117	88	50	17916	ECT2,CRYBB1,ADAR,TROVE2,ATP11A,ACO1,PAFAH1B3,SRC,SRGAP2,PDS5B,SMARCA4,NAV1,CAD,LYPLA2,PBXIP1,DOCK7,AGO2,CLASP1,KIF5C,PATZ1,UFC1,EIF2AK4,TSG101,HMGB2,DCLK1,RANBP1,RNH1,CHERP,NASP,ATP2B1,H2AFY,AMER1,DDX1,TP53BP1,WARS2,ITPK1,PIP4K2A,DNPH1,RDX,SMARCC1,DOCK1,USP7,ASS1,HTATIP2,MSI1,CHD7,FBXL15,LAMC1,CRABP1,CRABP2
cellular metabolic process	GO:0044237	0.0408079	1.38926	10857	88	72	17916	UQCR10,RPIA,PXDN,VPS39,LAS1L,CLK3,INTS5,AKAP9,ECT2,MOGS,ADAR,TROVE2,DUSP12,NEK9,ACO1,SRC,MAT2B,PDS5B,SMARCA4,CAD,LYPLA2,TTC37,HDGF,PBXIP1,TARDBP,DOCK7,AGO2,OPLAH,USP24,PATZ1,UFC1,POLR3G,EIF2AK4,TSG101,HMGB2,DCLK1,RNH1,BEND3,CHERP,NASP,PI4KA,MAT2A,H2AFY,AMER1,DDX1,TP53BP1,PYCR1,QTRT1,TRIM36,BTAF1,WARS2,ITPK1,PIP4K2A,DNPH1,RDX,HERC2,SCLY,SMARCC1,VARS,USP7,ASS1,BCAT1,MDC1,HTATIP2,PTGR2,MSI1,CHD7,FBX…
cytosol	GO:0005829	7.0376e-08	7.15258	5161	89	53	18856	RPIA,LAS1L,INTS5,AKAP9,ECT2,NUF2,TROVE2,DUSP12,TPM3,NEK9,ACO1,PAFAH1B3,SRC,MAT2B,SRGAP2,PDS5B,CAD,LYPLA2,TTC37,PBXIP1,AGO2,OPLAH,CLASP1,POLR3G,EIF2AK4,TSG101,RANBP1,RABEP2,RNH1,PI4KA,MAT2A,AMER1,DDX1,ARHGEF40,TRIM36,WARS2,RABGAP1,ITPK1,PIP4K2A,DNPH1,HERC2,SCLY,VARS,DOCK1,USP7,ASS1,BCAT1,SPATS2,HTATIP2,FBXL15,PGM2L1,CRABP1,CRABP2
intracellular	GO:0005622	1.72794e-05	4.76247	14605	89	87	18856	UQCR10,RPIA,PXDN,VPS39,LAS1L,CLK3,INTS5,AKAP9,ECT2,MOGS,ADAR,NUF2,TROVE2,DUSP12,TPM3,ATP11A,NEK9,ACO1,PAFAH1B3,SRC,MAT2B,SRGAP2,PDS5B,SMARCA4,NAV1,CAD,LYPLA2,TTC37,HDGF,PBXIP1,TARDBP,DOCK7,AGO2,OPLAH,CLASP1,USP24,KIF5C,PATZ1,POLR3G,EIF2AK4,TSG101,HMGB2,RANBP1,RABEP2,RNH1,BEND3,CHERP,NASP,ATP2B1,PI4KA,MAT2A,H2AFY,AMER1,IPO4,DDX1,TP53BP1,ARHGEF40,PYCR1,QTRT1,TRIM36,BTAF1,WARS2,RABGAP1,ITPK1,PIP4K2A…
cytoplasm	GO:0005737	8.73901e-05	4.05854	11653	89	77	18856	UQCR10,RPIA,PXDN,VPS39,LAS1L,CLK3,INTS5,AKAP9,ECT2,MOGS,ADAR,NUF2,TROVE2,DUSP12,TPM3,ATP11A,NEK9,ACO1,PAFAH1B3,SRC,MAT2B,SRGAP2,PDS5B,NAV1,CAD,LYPLA2,TTC37,HDGF,PBXIP1,TARDBP,AGO2,OPLAH,CLASP1,KIF5C,POLR3G,EIF2AK4,TSG101,HMGB2,RANBP1,RABEP2,RNH1,CHERP,NASP,PI4KA,MAT2A,AMER1,IPO4,DDX1,TP53BP1,ARHGEF40,PYCR1,QTRT1,TRIM36,WARS2,RABGAP1,ITPK1,PIP4K2A,DNPH1,RDX,HERC2,SCLY,SMARCC1,ASNA1,VARS,DOCK1,USP7…
nucleoplasm	GO:0005654	0.000166901	3.77754	3999	89	40	18856	LAS1L,CLK3,INTS5,ECT2,ADAR,NUF2,TROVE2,DUSP12,SRGAP2,PDS5B,SMARCA4,CAD,TTC37,HDGF,TARDBP,AGO2,USP24,PATZ1,POLR3G,HMGB2,RNH1,BEND3,CHERP,NASP,ATP2B1,H2AFY,AMER1,DDX1,TP53BP1,ARHGEF40,BTAF1,PIP4K2A,HERC2,SMARCC1,ASNA1,DOCK1,USP7,MDC1,CHD7,CRABP2
nuclear lumen	GO:0031981	0.00246024	2.60902	4773	89	42	18856	LAS1L,CLK3,INTS5,ECT2,ADAR,NUF2,TROVE2,DUSP12,SRGAP2,PDS5B,SMARCA4,CAD,TTC37,HDGF,TARDBP,AGO2,USP24,PATZ1,POLR3G,TSG101,HMGB2,RNH1,BEND3,CHERP,NASP,ATP2B1,H2AFY,AMER1,IPO4,DDX1,TP53BP1,ARHGEF40,BTAF1,PIP4K2A,HERC2,SMARCC1,ASNA1,DOCK1,USP7,MDC1,CHD7,CRABP2
methionine adenosyltransferase complex	GO:0048269	0.00834903	2.07836	2	89	2	18856	MAT2B,MAT2A
membrane-enclosed lumen	GO:0031974	0.0416371	1.38052	5890	89	45	18856	LAS1L,CLK3,INTS5,ECT2,ADAR,NUF2,TROVE2,DUSP12,SRGAP2,PDS5B,SMARCA4,CAD,TTC37,HDGF,TARDBP,AGO2,USP24,PATZ1,POLR3G,TSG101,HMGB2,RNH1,BEND3,CHERP,NASP,ATP2B1,H2AFY,AMER1,IPO4,DDX1,TP53BP1,ARHGEF40,PYCR1,BTAF1,WARS2,PIP4K2A,HERC2,SMARCC1,ASNA1,DOCK1,USP7,MDC1,CHD7,LAMC1,CRABP2
organelle lumen	GO:0043233	0.0416371	1.38052	5890	89	45	18856	LAS1L,CLK3,INTS5,ECT2,ADAR,NUF2,TROVE2,DUSP12,SRGAP2,PDS5B,SMARCA4,CAD,TTC37,HDGF,TARDBP,AGO2,USP24,PATZ1,POLR3G,TSG101,HMGB2,RNH1,BEND3,CHERP,NASP,ATP2B1,H2AFY,AMER1,IPO4,DDX1,TP53BP1,ARHGEF40,PYCR1,BTAF1,WARS2,PIP4K2A,HERC2,SMARCC1,ASNA1,DOCK1,USP7,MDC1,CHD7,LAMC1,CRABP2
intracellular organelle lumen	GO:0070013	0.0416371	1.38052	5890	89	45	18856	LAS1L,CLK3,INTS5,ECT2,ADAR,NUF2,TROVE2,DUSP12,SRGAP2,PDS5B,SMARCA4,CAD,TTC37,HDGF,TARDBP,AGO2,USP24,PATZ1,POLR3G,TSG101,HMGB2,RNH1,BEND3,CHERP,NASP,ATP2B1,H2AFY,AMER1,IPO4,DDX1,TP53BP1,ARHGEF40,PYCR1,BTAF1,WARS2,PIP4K2A,HERC2,SMARCC1,ASNA1,DOCK1,USP7,MDC1,CHD7,LAMC1,CRABP2
nucleus	GO:0005634	0.0459202	1.338	7494	89	53	18856	LAS1L,CLK3,INTS5,ECT2,ADAR,NUF2,TROVE2,DUSP12,NEK9,SRC,MAT2B,SRGAP2,PDS5B,SMARCA4,CAD,TTC37,HDGF,PBXIP1,TARDBP,DOCK7,AGO2,USP24,PATZ1,POLR3G,TSG101,HMGB2,RANBP1,RNH1,BEND3,CHERP,NASP,ATP2B1,H2AFY,AMER1,IPO4,DDX1,TP53BP1,ARHGEF40,QTRT1,BTAF1,PIP4K2A,DNPH1,HERC2,SMARCC1,ASNA1,DOCK1,USP7,ASS1,MDC1,HTATIP2,MSI1,CHD7,CRABP2
Biosynthesis of amino acids	KEGG:01230	1.7593e-05	4.75466	74	44	7	7747	RPIA,ACO1,MAT2B,MAT2A,PYCR1,ASS1,BCAT1
Factor: ZF5; motif: GSGCGCGR; match class: 1	TF:M00716_1	0.00621353	2.20666	14195	91	84	19940	UQCR10,RPIA,PXDN,LAS1L,INTS5,AKAP9,ECT2,MOGS,CRYBB1,ADAR,NUF2,TROVE2,DUSP12,ATP11A,NEK9,ACO1,PAFAH1B3,SRC,MAT2B,SRGAP2,PDS5B,SMARCA4,CAD,LYPLA2,HDGF,TARDBP,DOCK7,AGO2,OPLAH,CLASP1,USP24,KIF5C,PATZ1,PRR36,UFC1,POLR3G,EIF2AK4,TSG101,HMGB2,DCLK1,RANBP1,RABEP2,RNH1,BEND3,CHERP,NASP,PI4KA,MAT2A,H2AFY,AMER1,IPO4,DDX1,TP53BP1,ARHGEF40,PYCR1,QTRT1,TRIM36,BTAF1,WARS2,RABGAP1,ITPK1,PIP4K2A,DNPH1,RDX,HERC2,…
Factor: ETF; motif: CCCCGCCCCYN; match class: 1	TF:M07039_1	0.0469354	1.3285	13705	91	81	19940	RPIA,PXDN,VPS39,CLK3,INTS5,AKAP9,ECT2,MOGS,CRYBB1,ADAR,NUF2,TROVE2,DUSP12,TPM3,ATP11A,ACO1,PAFAH1B3,SRC,MAT2B,SRGAP2,PDS5B,SMARCA4,NAV1,CAD,LYPLA2,HDGF,PBXIP1,TARDBP,DOCK7,AGO2,OPLAH,CLASP1,USP24,KIF5C,PATZ1,PRR36,POLR3G,EIF2AK4,TSG101,HMGB2,DCLK1,RANBP1,RABEP2,RNH1,BEND3,CHERP,NASP,PI4KA,MAT2A,H2AFY,AMER1,IPO4,DDX1,TP53BP1,ARHGEF40,PYCR1,QTRT1,TRIM36,WARS2,RABGAP1,ITPK1,PIP4K2A,DNPH1,RDX,SCLY,SM…
hsa-let-7b-5p	MIRNA:hsa-let-7b-5p	0.00966778	2.01467	1210	88	21	14714	RPIA,PXDN,VPS39,INTS5,TROVE2,DUSP12,NEK9,PAFAH1B3,MAT2B,SMARCA4,AGO2,POLR3G,IPO4,WARS2,RDX,SMARCC1,ASNA1,BCAT1,MSI1,CHD7,PGM2L1
Methionine adenosyltransferase alpha2 beta-v1	CORUM:7191	0.0124576	1.90457	2	37	2	3627	MAT2B,MAT2A
MDC1-p53BP1-SMC1 complex	CORUM:2775	0.0371322	1.43025	3	37	2	3627	TP53BP1,MDC1
MDC1-H2AFX-TP53BP1 complex	CORUM:2774	0.0371322	1.43025	3	37	2	3627	TP53BP1,MDC1

## Sheet: Cluster 3 
term_name	term_id	adjusted_p_value	negative_log10_of_adjusted_p_value	term_size	query_size	intersection_size	effective_domain_size	intersections
endopeptidase inhibitor activity	GO:0004866	0.0451303	1.34553	178	30	4	18134	APP,APLP2,ARRB1,SERPINH1
supramolecular fiber organization	GO:0097435	0.00284883	2.54533	707	30	9	17916	EPPK1,EZR,FLNA,APP,CD2AP,FAT1,NIN,ARRB1,SERPINH1
perinuclear region of cytoplasm	GO:0048471	0.00274164	2.56199	725	29	8	18856	EZR,FLNA,APP,CD2AP,FAT1,MT1X,TRAF4,RANGAP1
anchoring junction	GO:0070161	0.00749767	2.12507	833	29	8	18856	EPPK1,EZR,FLNA,APP,CD2AP,FAT1,TRAF4,CAT
cell-cell junction	GO:0005911	0.0262881	1.58024	497	29	6	18856	EPPK1,FLNA,APP,CD2AP,FAT1,TRAF4
hsa-miR-4517	MIRNA:hsa-miR-4517	0.0435833	1.36068	107	30	4	14714	CD2AP,NIN,ZNF850,SERPINH1
APP(AICD)-FOXO4 complex	CORUM:7589	0.000169714	3.77028	2	9	2	3627	APP,FOXO4

## Sheet: Cluster 4
adjusted_p_value	negative_log10_of_adjusted_p_value	term_size	query_size	intersection_size	effective_domain_size	intersections
0.0161042	1.79306	6	39	2	18602	EPHX2,RNPEP
0.0334192	1.476	382	39	6	18602	EPHX2,HMOX1,CNP,PHPT1,PLCB3,MTMR6
0.0426617	1.36996	774	39	8	18602	EPHX2,HMOX1,CNP,PHPT1,ANGEL2,PLCB3,MTMR6,PLBD2
0.048057	1.31824	10	39	2	18602	EPHX2,RNPEP
0.00483586	2.31553	5223	38	23	18956	PPFIBP1,EPHX2,MAP2K6,LRBA,ASMTL,HMOX1,GSTM4,KIFAP3,GMDS,CNP,PHPT1,IRF6,GNE,PLCB3,SELENBP1,ACTN3,RAB13,PNPO,EHD3,MTMR6,ARHGEF2,CACYBP,PCCA
0.0077768	2.1092	11817	38	35	18956	PPFIBP1,EPHX2,HADH,MAP2K6,FHL2,FYCO1,LRBA,CDK18,ASMTL,HMOX1,GSTM4,KIFAP3,GMDS,CNP,PHPT1,IRF6,GNE,MFGE8,PPOX,ANGEL2,PLCB3,SELENBP1,ACTN3,ALDH1B1,RAB13,PNPO,ZMYND8,EHD3,MTMR6,ANP32A,ARHGEF2,CACYBP,PCCA,RNPEP,PLBD2
0.00163055	2.78767	1485	21	13	7963	EPHX2,HADH,HMOX1,GSTM4,GMDS,GNE,PPOX,PLCB3,SELENBP1,ALDH1B1,PNPO,MTMR6,PCCA
0.0288818	1.53938	48	21	3	7963	HADH,ALDH1B1,PCCA
0.0468518	1.32927	138	21	4	7963	MAP2K6,HMOX1,GSTM4,ARHGEF2
0.0171883	1.76477	16	15	3	4322	IRF6,PNPO,PCCA
0.0295563	1.52935	19	15	3	4322	IRF6,PNPO,PCCA

## Sheet: Cluster 5 
term_name	term_id	adjusted_p_value	negative_log10_of_adjusted_p_value	term_size	query_size	intersection_size	effective_domain_size	intersections
actin binding	GO:0003779	1.08855e-09	8.96315	432	126	21	18134	TLN2,FLNB,PARVB,ACTR3,TAGLN,FLNC,CNN1,EMD,ANXA6,EPS8L2,TPM2,DST,MYO1E,CALD1,ACTN1,VCL,TPM1,FERMT2,ACTN4,MACF1,CORO1A
actin filament binding	GO:0051015	6.87265e-07	6.16288	200	126	13	18134	TLN2,ACTR3,TAGLN,ANXA6,TPM2,MYO1E,ACTN1,VCL,TPM1,FERMT2,ACTN4,MACF1,CORO1A
cytoskeletal protein binding	GO:0008092	8.05631e-06	5.09386	990	126	25	18134	TLN2,FLNB,PARVB,ACTR3,TAGLN,FLNC,MYL9,CNN1,EMD,ANXA6,PXN,EPS8L2,TPM2,BICD1,DST,APOE,MYO1E,CALD1,ACTN1,VCL,TPM1,FERMT2,ACTN4,MACF1,CORO1A
cell adhesion molecule binding	GO:0050839	1.56495e-05	4.8055	535	126	18	18134	PKM,NUMBL,FLNB,ITGA6,TAGLN2,ANXA1,EMD,HSPA5,TJP2,PXN,EPS8L2,DST,PKP2,CALD1,ACTN1,VCL,ACTN4,MACF1
cadherin binding	GO:0045296	3.48762e-05	4.45747	329	126	14	18134	PKM,NUMBL,FLNB,ITGA6,TAGLN2,ANXA1,EMD,HSPA5,TJP2,EPS8L2,PKP2,CALD1,VCL,MACF1
protein-containing complex binding	GO:0044877	0.000664785	3.17732	1249	126	25	18134	TLN2,MRC2,PKM,ITGA6,APPL2,RRAS,ACTR3,TAGLN,HSPA5,ANXA6,PXN,MLKL,TPM2,BICD1,DST,APOE,PKP2,MYO1E,ACTN1,VCL,TPM1,FERMT2,ACTN4,MACF1,CORO1A
structural constituent of cytoskeleton	GO:0005200	0.0454511	1.34246	105	126	6	18134	TLN2,ACTG1,ACTR3,TUBB2B,BICD1,TPM1
cell-substrate junction assembly	GO:0007044	0.00126665	2.89734	99	124	8	17916	ACTG1,ITGA6,S100A10,DST,ACTN1,VCL,FERMT2,MACF1
cell-substrate junction organization	GO:0150115	0.0018516	2.73245	104	124	8	17916	ACTG1,ITGA6,S100A10,DST,ACTN1,VCL,FERMT2,MACF1
cell-substrate adhesion	GO:0031589	0.00351057	2.45462	357	124	13	17916	ACTG1,ITGA6,LGALS1,RRAS,PARVB,PXN,S100A10,ACTN1,VCL,FERMT2,ACTN4,MACF1,CORO1A
cell junction assembly	GO:0034329	0.00390829	2.40801	421	124	14	17916	TLN2,ACTG1,GPC4,ITGA6,SH3BP1,FLNC,S100A10,DST,PKP2,ACTN1,VCL,FERMT2,ACTN4,MACF1
homotypic cell-cell adhesion	GO:0034109	0.00604631	2.21851	85	124	7	17916	ACTG1,LGALS1,PRKCQ,MYL9,TJP2,PKP2,VCL
actin cytoskeleton organization	GO:0030036	0.0189874	1.72154	698	124	17	17916	ACTG1,FLNB,SH3BP1,PARVB,ACTR3,EHD2,CNN1,ANXA1,PXN,S100A10,TPM2,MYO1E,ACTN1,TPM1,NRK,ACTN4,CORO1A
cell junction organization	GO:0034330	0.0193485	1.71335	699	124	17	17916	TLN2,ACTG1,NUMBL,GPC4,ITGA6,SH3BP1,FLNC,S100A10,DST,APOE,PKP2,ACTN1,VCL,FERMT2,ACTN4,MACF1,ABHD17B
actin filament-based process	GO:0030029	0.0274198	1.56194	796	124	18	17916	ACTG1,FLNB,SH3BP1,PARVB,ACTR3,EHD2,CNN1,ANXA1,PXN,S100A10,TPM2,PKP2,MYO1E,ACTN1,TPM1,NRK,ACTN4,CORO1A
anatomical structure morphogenesis	GO:0009653	0.0288122	1.54042	2827	124	39	17916	SRPK2,ACTG1,PKM,NUMBL,FLNB,GPC4,GORAB,ITGA6,SH3BP1,POFUT2,RRAS,PARVB,CYFIP2,DLD,ANXA3,EHD2,RNF213,PRKCQ,ANXA1,DDAH1,TUBB2B,HSPA5,ANXA6,PXN,S100A10,BICD1,APOE,PKP2,MYO1E,ACTN1,VCL,TPM1,NRK,FERMT2,LIPA,ACTN4,MACF1,BCL9L,CORO1A
focal adhesion	GO:0005925	1.4468e-10	9.83959	414	124	21	18856	TLN2,MRC2,ACTG1,FLNB,ITGA6,PROCR,RRAS,PARVB,ACTR3,FLNC,CNN1,ANXA1,HSPA5,ANXA6,PXN,DST,ACTN1,VCL,FERMT2,ACTN4,MME
cell-substrate junction	GO:0030055	1.99965e-10	9.69905	421	124	21	18856	TLN2,MRC2,ACTG1,FLNB,ITGA6,PROCR,RRAS,PARVB,ACTR3,FLNC,CNN1,ANXA1,HSPA5,ANXA6,PXN,DST,ACTN1,VCL,FERMT2,ACTN4,MME
extracellular exosome	GO:0070062	6.34532e-10	9.19755	2144	124	44	18856	LMAN1,DDX11,XPNPEP1,ACTG1,PKM,FLNB,GPC4,GFPT1,UBAC1,PROCR,CAPN7,APPL2,NAGK,NAPRT,PYGM,GGH,LGALS1,RRAS,GATM,CYFIP2,ARMC9,ACTR3,NAMPT,ANXA3,TAGLN2,EHD2,ANXA1,DDAH1,GBE1,HSPA5,ANXA6,SLC7A5,EPS8L2,S100A10,AKR1C3,PRKAR2B,APOE,MYO1E,ACTN1,VCL,SPR,ACTN4,MME,CORO1A
extracellular vesicle	GO:1903561	3.06505e-09	8.51356	2245	124	44	18856	LMAN1,DDX11,XPNPEP1,ACTG1,PKM,FLNB,GPC4,GFPT1,UBAC1,PROCR,CAPN7,APPL2,NAGK,NAPRT,PYGM,GGH,LGALS1,RRAS,GATM,CYFIP2,ARMC9,ACTR3,NAMPT,ANXA3,TAGLN2,EHD2,ANXA1,DDAH1,GBE1,HSPA5,ANXA6,SLC7A5,EPS8L2,S100A10,AKR1C3,PRKAR2B,APOE,MYO1E,ACTN1,VCL,SPR,ACTN4,MME,CORO1A
extracellular organelle	GO:0043230	3.30532e-09	8.48079	2250	124	44	18856	LMAN1,DDX11,XPNPEP1,ACTG1,PKM,FLNB,GPC4,GFPT1,UBAC1,PROCR,CAPN7,APPL2,NAGK,NAPRT,PYGM,GGH,LGALS1,RRAS,GATM,CYFIP2,ARMC9,ACTR3,NAMPT,ANXA3,TAGLN2,EHD2,ANXA1,DDAH1,GBE1,HSPA5,ANXA6,SLC7A5,EPS8L2,S100A10,AKR1C3,PRKAR2B,APOE,MYO1E,ACTN1,VCL,SPR,ACTN4,MME,CORO1A
anchoring junction	GO:0070161	1.12266e-08	7.94975	833	124	26	18856	TLN2,MRC2,ACTG1,FLNB,ITGA6,PROCR,SH3BP1,RRAS,PARVB,ACTR3,FLNC,CNN1,ANXA1,HSPA5,ANXA6,TJP2,PXN,DST,PKP2,MYO1E,ACTN1,VCL,FERMT2,ACTN4,MME,CORO1A
myofibril	GO:0030016	1.46539e-07	6.83405	229	124	14	18856	LMAN1,ACTG1,FLNB,PARVB,FLNC,MYL9,TPM2,DST,CALD1,ACTN1,VCL,TPM1,FERMT2,ACTN4
contractile fiber	GO:0043292	2.71147e-07	6.5668	240	124	14	18856	LMAN1,ACTG1,FLNB,PARVB,FLNC,MYL9,TPM2,DST,CALD1,ACTN1,VCL,TPM1,FERMT2,ACTN4
cytosol	GO:0005829	4.15451e-07	6.38148	5161	124	66	18856	CSNK2A2,LMAN1,PLBD1,SRPK2,XPNPEP1,FBXL12,ACTG1,MVD,TBC1D4,PKM,FLNB,GORAB,GFPT1,UBAC1,SH3BP1,ERCC6L,RIC1,HERC5,NAGK,NAPRT,PYGM,GGH,LGALS1,PARVB,GSDMD,CYFIP2,ORC4,RASAL2,ACTR3,NAMPT,DIS3,ANXA3,TAGLN2,FLNC,EHD2,RNF213,PRKCQ,MYL9,ANXA1,DDAH1,GBE1,HSPA5,TJP2,SLC7A5,PXN,EPS8L2,UPP1,MLKL,TPM2,BICD1,PIPOX,AKR1C3,DST,PRKAR2B,DDX3Y,CALD1,ACTN1,VCL,TPM1,SPR,MDN1,FERMT2,ACTN4,VSNL1,CORO1A,BRPF3
vesicle	GO:0031982	2.70863e-06	5.56725	4006	124	55	18856	CSNK2A2,LMAN1,CALU,DDX11,XPNPEP1,ACTG1,TBC1D4,PKM,FLNB,GPC4,GFPT1,UBAC1,PROCR,CAPN7,APPL2,NAGK,NAPRT,PYGM,GGH,LGALS1,RRAS,GSDMD,GATM,CYFIP2,ARMC9,ACTR3,NAMPT,DLD,ANXA3,TAGLN2,VGF,EHD2,ANXA1,DDAH1,GBE1,NTS,OSTF1,HSPA5,ANXA6,SLC7A5,EPS8L2,S100A10,BICD1,AKR1C3,DST,PRKAR2B,APOE,MYO1E,ACTN1,VCL,SPR,ACTN4,MME,CORO1A,ABHD17B
actin cytoskeleton	GO:0015629	2.953e-06	5.52974	512	124	18	18856	TLN2,ACTG1,FLNB,PARVB,ACTR3,MYL9,ANXA1,PXN,TPM2,MYO1E,CALD1,ACTN1,VCL,TPM1,FERMT2,ACTN4,MACF1,CORO1A
intracellular	GO:0005622	3.78696e-06	5.42171	14605	124	119	18856	CSNK2A2,LMAN1,TLN2,CALU,FAM118B,PLBD1,ZNF483,DDX11,SRPK2,ALDH6A1,XPNPEP1,FBXL12,ACTG1,MVD,TBC1D4,PKM,NUMBL,FLNB,GPC4,GORAB,GFPT1,TFB1M,UBAC1,PROCR,SH3BP1,CAPN7,POFUT2,TCEAL5,TCEAL3,TCEAL6,ERCC6L,APPL2,NOVA2,RIC1,CMAS,HERC5,NAGK,SLC25A15,NAPRT,PYGM,GGH,LGALS1,PARVB,ACADM,GSDMD,GATM,CYFIP2,ORC4,ARMC9,RASAL2,ACTR3,COX20,NAMPT,IKBIP,DIS3,DLD,PMPCB,GPD2,ANXA3,TAGLN,TAGLN2,VGF,FLNC,ACOT9,EHD2,ORC2,RNF2…
cytoplasm	GO:0005737	8.13469e-06	5.08966	11653	124	105	18856	CSNK2A2,LMAN1,TLN2,CALU,PLBD1,DDX11,SRPK2,ALDH6A1,XPNPEP1,FBXL12,ACTG1,MVD,TBC1D4,PKM,NUMBL,FLNB,GPC4,GORAB,GFPT1,TFB1M,UBAC1,PROCR,SH3BP1,POFUT2,ERCC6L,APPL2,RIC1,HERC5,NAGK,SLC25A15,NAPRT,PYGM,GGH,LGALS1,PARVB,ACADM,GSDMD,GATM,CYFIP2,ORC4,ARMC9,RASAL2,ACTR3,COX20,NAMPT,IKBIP,DIS3,DLD,PMPCB,GPD2,ANXA3,TAGLN,TAGLN2,VGF,FLNC,ACOT9,EHD2,RNF213,PRKCQ,MYL9,PRODH,ANXA1,LMCD1,DDAH1,GBE1,NTS,OSTF1,EMD,T…
cell junction	GO:0030054	1.70897e-05	4.76726	2099	124	36	18856	TLN2,MRC2,ACTG1,FLNB,GPC4,ITGA6,PROCR,SH3BP1,KCTD12,RRAS,PARVB,CYFIP2,ACTR3,NAMPT,FLNC,CNN1,ANXA1,NTS,TUBB2B,HSPA5,ANXA6,TJP2,PXN,DST,PRKAR2B,APOE,PKP2,MYO1E,ACTN1,VCL,FERMT2,ACTN4,MME,MACF1,CORO1A,ABHD17B
sarcomere	GO:0030017	5.01635e-05	4.29961	206	124	11	18856	LMAN1,FLNB,PARVB,FLNC,MYL9,TPM2,DST,ACTN1,TPM1,FERMT2,ACTN4
extracellular space	GO:0005615	7.56905e-05	4.12096	3547	124	48	18856	LMAN1,PLBD1,DDX11,XPNPEP1,ACTG1,PKM,FLNB,GPC4,GFPT1,UBAC1,PROCR,CAPN7,APPL2,NAGK,NAPRT,PYGM,GGH,LGALS1,RRAS,GSDMD,GATM,CYFIP2,ARMC9,ACTR3,NAMPT,ANXA3,TAGLN2,VGF,EHD2,ANXA1,DDAH1,GBE1,HSPA5,ANXA6,SLC7A5,EPS8L2,S100A10,AKR1C3,PRKAR2B,APOE,MYO1E,ACTN1,VCL,SPR,ACTN4,MME,CORO1A,PMPCA
contractile actin filament bundle	GO:0097517	0.000148392	3.82859	69	124	7	18856	FLNB,MYL9,PXN,ACTN1,TPM1,FERMT2,ACTN4
stress fiber	GO:0001725	0.000148392	3.82859	69	124	7	18856	FLNB,MYL9,PXN,ACTN1,TPM1,FERMT2,ACTN4
actin filament bundle	GO:0032432	0.000289473	3.53839	76	124	7	18856	FLNB,MYL9,PXN,ACTN1,TPM1,FERMT2,ACTN4
actomyosin	GO:0042641	0.000448086	3.34864	81	124	7	18856	FLNB,MYL9,PXN,ACTN1,TPM1,FERMT2,ACTN4
extracellular region	GO:0005576	0.000777266	3.10943	4574	124	54	18856	LMAN1,CALU,PLBD1,DDX11,XPNPEP1,ACTG1,PKM,FLNB,GPC4,ITGA6,GFPT1,UBAC1,PROCR,CAPN7,APPL2,NAGK,NAPRT,PYGM,GGH,LGALS1,RRAS,GSDMD,GATM,CYFIP2,ARMC9,ACTR3,NAMPT,ANXA3,TAGLN2,VGF,EHD2,ANXA1,DDAH1,GBE1,NTS,OSTF1,HSPA5,ANXA6,SLC7A5,EPS8L2,S100A10,AKR1C3,DST,PRKAR2B,APOE,MYO1E,ACTN1,VCL,SPR,ACTN4,MME,CORO1A,PMPCA,BRPF3
supramolecular fiber	GO:0099512	0.000859228	3.06589	995	124	21	18856	LMAN1,ACTG1,FLNB,PARVB,FLNC,MYL9,ANXA1,EMD,TUBB2B,TPM2,BICD1,DST,PKP2,CALD1,ACTN1,VCL,TPM1,FERMT2,ACTN4,MACF1,CORO1A
organelle	GO:0043226	0.000936462	3.02851	13825	124	112	18856	CSNK2A2,LMAN1,TLN2,CALU,FAM118B,PLBD1,ZNF483,DDX11,SRPK2,ALDH6A1,XPNPEP1,FBXL12,ACTG1,TBC1D4,PKM,FLNB,GPC4,GORAB,GFPT1,TFB1M,UBAC1,PROCR,SH3BP1,CAPN7,POFUT2,TCEAL5,TCEAL3,TCEAL6,ERCC6L,APPL2,NOVA2,RIC1,CMAS,NAGK,SLC25A15,NAPRT,PYGM,GGH,LGALS1,RRAS,PARVB,ACADM,GSDMD,GATM,CYFIP2,ORC4,ARMC9,ACTR3,COX20,NAMPT,IKBIP,DIS3,DLD,PMPCB,GPD2,ANXA3,TAGLN2,VGF,FLNC,ACOT9,EHD2,ORC2,RNF213,PRKCQ,PUS7,MYL9,CNN1,…
supramolecular polymer	GO:0099081	0.00097506	3.01097	1003	124	21	18856	LMAN1,ACTG1,FLNB,PARVB,FLNC,MYL9,ANXA1,EMD,TUBB2B,TPM2,BICD1,DST,PKP2,CALD1,ACTN1,VCL,TPM1,FERMT2,ACTN4,MACF1,CORO1A
supramolecular complex	GO:0099080	0.00171679	2.76528	1310	124	24	18856	LMAN1,ACTG1,FLNB,ERCC6L,PARVB,FLNC,ORC2,MYL9,ANXA1,EMD,TUBB2B,TPM2,BICD1,DST,PKP2,DDX3Y,CALD1,ACTN1,VCL,TPM1,FERMT2,ACTN4,MACF1,CORO1A
cell leading edge	GO:0031252	0.00192372	2.71586	424	124	13	18856	TLN2,SH3BP1,APPL2,PARVB,ACTR3,PXN,EPS8L2,DST,ACTN1,TPM1,FERMT2,MACF1,CORO1A
I band	GO:0031674	0.00202905	2.69271	143	124	8	18856	FLNB,PARVB,FLNC,MYL9,DST,ACTN1,FERMT2,ACTN4
brush border	GO:0005903	0.00291816	2.53489	107	124	7	18856	FLNB,ACTR3,MYO1E,ACTN1,VCL,ACTN4,MME
cytoskeleton	GO:0005856	0.00299804	2.52316	2267	124	33	18856	TLN2,DDX11,ACTG1,FLNB,PROCR,PARVB,ARMC9,ACTR3,FLNC,EHD2,ORC2,PRKCQ,MYL9,CNN1,ANXA1,EMD,TUBB2B,PXN,TPM2,BICD1,DST,PRKAR2B,PKP2,MYO1E,CALD1,ACTN1,VCL,TPM1,MDN1,FERMT2,ACTN4,MACF1,CORO1A
cluster of actin-based cell projections	GO:0098862	0.00464049	2.33344	160	124	8	18856	FLNB,ACTR3,EPS8L2,MYO1E,ACTN1,VCL,ACTN4,MME
Z disc	GO:0030018	0.0109663	1.95994	131	124	7	18856	FLNB,PARVB,FLNC,MYL9,DST,ACTN1,ACTN4
cell cortex	GO:0005938	0.018677	1.72869	314	124	10	18856	FLNB,SH3BP1,EMD,PXN,DST,CALD1,VCL,FERMT2,ACTN4,CORO1A
cell projection	GO:0042995	0.0289833	1.53785	2305	124	31	18856	TLN2,ACTG1,PKM,FLNB,ITGA6,SH3BP1,APPL2,KCTD12,PARVB,ACADM,CYFIP2,ARMC9,ACTR3,DLD,ANXA3,ANXA1,NTS,PXN,EPS8L2,DST,PRKAR2B,APOE,MYO1E,ACTN1,TPM1,FERMT2,ACTN4,MME,MACF1,CORO1A,ABHD17B
plasma membrane bounded cell projection	GO:0120025	0.0351403	1.45419	2217	124	30	18856	TLN2,ACTG1,PKM,FLNB,ITGA6,SH3BP1,APPL2,PARVB,ACADM,CYFIP2,ARMC9,ACTR3,DLD,ANXA3,ANXA1,NTS,PXN,EPS8L2,DST,PRKAR2B,APOE,MYO1E,ACTN1,TPM1,FERMT2,ACTN4,MME,MACF1,CORO1A,ABHD17B
cell-cell junction	GO:0005911	0.0465376	1.3322	497	124	12	18856	ACTG1,SH3BP1,ACTR3,ANXA1,TJP2,PXN,PKP2,MYO1E,ACTN1,VCL,ACTN4,CORO1A
Focal adhesion	KEGG:04510	0.000233423	3.63186	200	71	11	7747	TLN2,ACTG1,FLNB,ITGA6,PARVB,FLNC,MYL9,PXN,ACTN1,VCL,ACTN4
Salmonella infection	KEGG:05132	0.0136441	1.86506	206	71	9	7747	ACTG1,FLNB,RRAS,GSDMD,CYFIP2,FLNC,MYL9,S100A10,MLKL
Regulation of actin cytoskeleton	KEGG:04810	0.0176187	1.75403	213	71	9	7747	ACTG1,ITGA6,RRAS,CYFIP2,MYL9,PXN,ACTN1,VCL,ACTN4
Smooth Muscle Contraction	REAC:R-HSA-445355	5.59179e-07	6.25245	38	95	8	10588	MYL9,ANXA1,ANXA6,PXN,TPM2,CALD1,VCL,TPM1
Cell-extracellular matrix interactions	REAC:R-HSA-446353	3.46724e-06	5.46002	18	95	6	10588	ACTG1,PARVB,FLNC,PXN,ACTN1,FERMT2
Cell junction organization	REAC:R-HSA-446728	0.00065888	3.18119	91	95	8	10588	ACTG1,ITGA6,PARVB,FLNC,PXN,DST,ACTN1,FERMT2
Cell-Cell communication	REAC:R-HSA-1500931	0.000872684	3.05914	127	95	9	10588	ACTG1,ITGA6,PARVB,FLNC,PXN,DST,ACTN1,FERMT2,ACTN4
Regulation of cytoskeletal remodeling and cell spreading by IPP complex components	REAC:R-HSA-446388	0.0173731	1.76012	8	95	3	10588	PARVB,PXN,ACTN1
Focal Adhesion	WP:WP306	0.000694501	3.15833	197	72	11	6954	TLN2,ACTG1,FLNB,ITGA6,PARVB,FLNC,MYL9,PXN,ACTN1,VCL,ACTN4
MFAP5 effect on permeability and motility of endothelial cells via cytoskeleton rearrangement	WP:WP4560	0.00422996	2.37366	18	72	4	6954	PRKCQ,PXN,ACTN1,VCL
Striated Muscle Contraction Pathway	WP:WP383	0.00580896	2.2359	38	72	5	6954	ACTG1,MYL9,TPM2,TPM1,ACTN4
Prostaglandin Synthesis and Regulation	WP:WP98	0.0133663	1.87399	45	72	5	6954	ANXA3,ANXA1,ANXA6,S100A10,AKR1C3
Arrhythmogenic Right Ventricular Cardiomyopathy	WP:WP2118	0.0154795	1.81024	74	72	6	6954	ACTG1,ITGA6,EMD,PKP2,ACTN1,ACTN4
Factor: E2F-4; motif: SNGGGCGGGAANN; match class: 1	TF:M09894_1	9.13223e-05	4.03942	14005	126	115	19940	CSNK2A2,LMAN1,TLN2,CALU,FAM118B,PLBD1,ZNF483,DDX11,MRC2,ALDH6A1,XPNPEP1,FBXL12,ACTG1,MVD,PKM,NUMBL,FLNB,GPC4,GORAB,ITGA6,GFPT1,TFB1M,UBAC1,VAT1L,SH3BP1,CAPN7,POFUT2,TCEAL5,TCEAL3,TCEAL6,ERCC6L,APPL2,NOVA2,RIC1,CMAS,HERC5,NAGK,SLC25A15,IAH1,NAPRT,KCTD12,PYGM,GGH,LGALS1,RRAS,PARVB,ACADM,GSDMD,GATM,ORC4,ARMC9,NT5DC3,RASAL2,ACTR3,COX20,NAMPT,IKBIP,DIS3,DLD,PMPCB,GPD2,TAGLN,TAGLN2,VGF,FLNC,ACOT9,EHD2,…
Factor: E2F-4; motif: NNTTCCCGCCNN	TF:M04823	0.000855044	3.06801	12867	126	108	19940	CSNK2A2,LMAN1,TLN2,CALU,FAM118B,ZNF483,DDX11,MRC2,ALDH6A1,XPNPEP1,FBXL12,ACTG1,MVD,PKM,NUMBL,FLNB,GPC4,GORAB,ITGA6,GFPT1,TFB1M,UBAC1,VAT1L,SH3BP1,CAPN7,POFUT2,TCEAL5,TCEAL6,ERCC6L,APPL2,NOVA2,RIC1,HERC5,NAGK,SLC25A15,IAH1,NAPRT,KCTD12,PYGM,GGH,LGALS1,RRAS,PARVB,ACADM,GSDMD,GATM,ORC4,ARMC9,NT5DC3,RASAL2,ACTR3,COX20,NAMPT,IKBIP,DIS3,PMPCB,GPD2,TAGLN2,VGF,FLNC,ACOT9,EHD2,ORC2,RNF213,PRKCQ,MYL9,PRODH…
Factor: E2F-4; motif: NNTTCCCGCCNN; match class: 0	TF:M04823_0	0.000855044	3.06801	12867	126	108	19940	CSNK2A2,LMAN1,TLN2,CALU,FAM118B,ZNF483,DDX11,MRC2,ALDH6A1,XPNPEP1,FBXL12,ACTG1,MVD,PKM,NUMBL,FLNB,GPC4,GORAB,ITGA6,GFPT1,TFB1M,UBAC1,VAT1L,SH3BP1,CAPN7,POFUT2,TCEAL5,TCEAL6,ERCC6L,APPL2,NOVA2,RIC1,HERC5,NAGK,SLC25A15,IAH1,NAPRT,KCTD12,PYGM,GGH,LGALS1,RRAS,PARVB,ACADM,GSDMD,GATM,ORC4,ARMC9,NT5DC3,RASAL2,ACTR3,COX20,NAMPT,IKBIP,DIS3,PMPCB,GPD2,TAGLN2,VGF,FLNC,ACOT9,EHD2,ORC2,RNF213,PRKCQ,MYL9,PRODH…
Factor: E2F-1; motif: NGGGCGGGARV; match class: 0	TF:M07206_0	0.00179117	2.74686	14711	126	116	19940	CSNK2A2,LMAN1,TLN2,CALU,FAM118B,ZNF483,DDX11,MRC2,ALDH6A1,XPNPEP1,FBXL12,ACTG1,MVD,PKM,NUMBL,FLNB,GPC4,GORAB,ITGA6,GFPT1,TFB1M,UBAC1,VAT1L,SH3BP1,CAPN7,POFUT2,TCEAL5,TCEAL3,TCEAL6,ERCC6L,APPL2,NOVA2,RIC1,CMAS,HERC5,NAGK,SLC25A15,IAH1,NAPRT,KCTD12,PYGM,GGH,LGALS1,RRAS,PARVB,ACADM,GSDMD,GATM,ORC4,ARMC9,NT5DC3,RASAL2,ACTR3,COX20,NAMPT,IKBIP,DIS3,DLD,PMPCB,GPD2,TAGLN2,VGF,FLNC,ACOT9,EHD2,ORC2,RNF213,…
Factor: E2F-1; motif: NGGGCGGGARV	TF:M07206	0.00179117	2.74686	14711	126	116	19940	CSNK2A2,LMAN1,TLN2,CALU,FAM118B,ZNF483,DDX11,MRC2,ALDH6A1,XPNPEP1,FBXL12,ACTG1,MVD,PKM,NUMBL,FLNB,GPC4,GORAB,ITGA6,GFPT1,TFB1M,UBAC1,VAT1L,SH3BP1,CAPN7,POFUT2,TCEAL5,TCEAL3,TCEAL6,ERCC6L,APPL2,NOVA2,RIC1,CMAS,HERC5,NAGK,SLC25A15,IAH1,NAPRT,KCTD12,PYGM,GGH,LGALS1,RRAS,PARVB,ACADM,GSDMD,GATM,ORC4,ARMC9,NT5DC3,RASAL2,ACTR3,COX20,NAMPT,IKBIP,DIS3,DLD,PMPCB,GPD2,TAGLN2,VGF,FLNC,ACOT9,EHD2,ORC2,RNF213,…
Factor: sp4; motif: NNGNARGRGGCGGRGCNNRR	TF:M10072	0.00438863	2.35767	10547	126	94	19940	CSNK2A2,LMAN1,CALU,FAM118B,MRC2,ALDH6A1,XPNPEP1,FBXL12,ACTG1,MVD,PKM,NUMBL,FLNB,GPC4,GORAB,ITGA6,GFPT1,TFB1M,UBAC1,VAT1L,PROCR,SH3BP1,CAPN7,POFUT2,TCEAL5,TCEAL3,TCEAL6,ERCC6L,NOVA2,RIC1,CMAS,HERC5,NAGK,SLC25A15,IAH1,NAPRT,KCTD12,PYGM,LGALS1,RRAS,ACADM,GSDMD,GATM,ORC4,NT5DC3,RASAL2,ACTR3,COX20,NAMPT,IKBIP,DLD,TAGLN,TAGLN2,VGF,FLNC,ACOT9,EHD2,ORC2,RNF213,PUS7,MYL9,CNN1,PRODH,GBE1,OSTF1,EMD,TUBB2B,H…
Factor: sp4; motif: NNGNARGRGGCGGRGCNNRR; match class: 0	TF:M10072_0	0.00438863	2.35767	10547	126	94	19940	CSNK2A2,LMAN1,CALU,FAM118B,MRC2,ALDH6A1,XPNPEP1,FBXL12,ACTG1,MVD,PKM,NUMBL,FLNB,GPC4,GORAB,ITGA6,GFPT1,TFB1M,UBAC1,VAT1L,PROCR,SH3BP1,CAPN7,POFUT2,TCEAL5,TCEAL3,TCEAL6,ERCC6L,NOVA2,RIC1,CMAS,HERC5,NAGK,SLC25A15,IAH1,NAPRT,KCTD12,PYGM,LGALS1,RRAS,ACADM,GSDMD,GATM,ORC4,NT5DC3,RASAL2,ACTR3,COX20,NAMPT,IKBIP,DLD,TAGLN,TAGLN2,VGF,FLNC,ACOT9,EHD2,ORC2,RNF213,PUS7,MYL9,CNN1,PRODH,GBE1,OSTF1,EMD,TUBB2B,H…
Factor: CPBP; motif: GNNRGGGHGGGGNNGGGRN; match class: 1	TF:M09973_1	0.00520797	2.28333	6624	126	69	19940	CSNK2A2,LMAN1,FAM118B,MRC2,ALDH6A1,XPNPEP1,FBXL12,ACTG1,MVD,PKM,NUMBL,GPC4,ITGA6,GFPT1,UBAC1,VAT1L,PROCR,SH3BP1,CAPN7,POFUT2,TCEAL5,TCEAL3,NOVA2,RIC1,CMAS,HERC5,IAH1,KCTD12,LGALS1,RRAS,ACADM,ORC4,NT5DC3,ACTR3,COX20,NAMPT,TAGLN,VGF,FLNC,EHD2,RNF213,MYL9,PRODH,LMCD1,GBE1,OSTF1,EMD,TUBB2B,ANXA6,TJP2,SLC7A5,PXN,EPS8L2,MLKL,TPM2,PRKAR2B,APOE,PKP2,DDX3Y,MYO1E,ACTN1,VCL,NRK,FERMT2,ACTN4,BCL9L,CORO1A,BRP…
Factor: E2F-1; motif: NGGGCGGGARV; match class: 1	TF:M07206_1	0.012341	1.90865	10908	126	95	19940	CSNK2A2,LMAN1,CALU,FAM118B,ZNF483,DDX11,ALDH6A1,XPNPEP1,MVD,PKM,NUMBL,FLNB,GPC4,GORAB,ITGA6,GFPT1,TFB1M,UBAC1,VAT1L,SH3BP1,CAPN7,POFUT2,TCEAL5,ERCC6L,APPL2,RIC1,CMAS,HERC5,NAGK,SLC25A15,IAH1,NAPRT,KCTD12,PYGM,GGH,RRAS,PARVB,ACADM,GSDMD,GATM,ORC4,ARMC9,NT5DC3,RASAL2,ACTR3,COX20,NAMPT,IKBIP,DIS3,PMPCB,GPD2,TAGLN2,VGF,FLNC,ACOT9,EHD2,ORC2,RNF213,PRKCQ,PUS7,PRODH,LMCD1,DDAH1,GBE1,OSTF1,EMD,HSPA5,TJP2…
Factor: ZF5; motif: GSGCGCGR; match class: 1	TF:M00716_1	0.0153832	1.81295	14195	126	112	19940	CSNK2A2,LMAN1,CALU,FAM118B,PLBD1,ZNF483,DDX11,MRC2,ALDH6A1,XPNPEP1,FBXL12,ACTG1,MVD,PKM,NUMBL,FLNB,GPC4,GORAB,ITGA6,GFPT1,TFB1M,UBAC1,VAT1L,SH3BP1,CAPN7,POFUT2,TCEAL3,TCEAL6,ERCC6L,APPL2,NOVA2,RIC1,CMAS,HERC5,NAGK,SLC25A15,IAH1,NAPRT,KCTD12,PYGM,GGH,LGALS1,RRAS,PARVB,ACADM,GSDMD,GATM,ORC4,ARMC9,NT5DC3,RASAL2,ACTR3,COX20,NAMPT,IKBIP,DIS3,DLD,PMPCB,GPD2,ANXA3,TAGLN,TAGLN2,VGF,FLNC,ACOT9,EHD2,ORC2,R…
Factor: E2F-1; motif: NNNNGGCGGGAARN	TF:M09892	0.0233336	1.63202	13650	126	109	19940	CSNK2A2,LMAN1,TLN2,CALU,FAM118B,ZNF483,DDX11,MRC2,ALDH6A1,XPNPEP1,FBXL12,ACTG1,MVD,PKM,NUMBL,FLNB,GPC4,GORAB,ITGA6,GFPT1,TFB1M,UBAC1,VAT1L,SH3BP1,CAPN7,POFUT2,TCEAL5,TCEAL6,ERCC6L,APPL2,NOVA2,RIC1,HERC5,NAGK,SLC25A15,IAH1,NAPRT,KCTD12,PYGM,GGH,LGALS1,RRAS,PARVB,ACADM,GSDMD,GATM,ORC4,ARMC9,NT5DC3,RASAL2,ACTR3,COX20,NAMPT,IKBIP,DIS3,PMPCB,GPD2,TAGLN2,VGF,FLNC,ACOT9,EHD2,ORC2,RNF213,PRKCQ,PUS7,MYL9,…
Factor: E2F-1; motif: NNNNGGCGGGAARN; match class: 0	TF:M09892_0	0.0233336	1.63202	13650	126	109	19940	CSNK2A2,LMAN1,TLN2,CALU,FAM118B,ZNF483,DDX11,MRC2,ALDH6A1,XPNPEP1,FBXL12,ACTG1,MVD,PKM,NUMBL,FLNB,GPC4,GORAB,ITGA6,GFPT1,TFB1M,UBAC1,VAT1L,SH3BP1,CAPN7,POFUT2,TCEAL5,TCEAL6,ERCC6L,APPL2,NOVA2,RIC1,HERC5,NAGK,SLC25A15,IAH1,NAPRT,KCTD12,PYGM,GGH,LGALS1,RRAS,PARVB,ACADM,GSDMD,GATM,ORC4,ARMC9,NT5DC3,RASAL2,ACTR3,COX20,NAMPT,IKBIP,DIS3,PMPCB,GPD2,TAGLN2,VGF,FLNC,ACOT9,EHD2,ORC2,RNF213,PRKCQ,PUS7,MYL9,…
Factor: KLF14; motif: NRCCACRCCCMCN; match class: 1	TF:M12183_1	0.0314668	1.50215	2488	126	35	19940	LMAN1,FAM118B,ALDH6A1,XPNPEP1,FBXL12,ACTG1,NUMBL,GFPT1,CAPN7,POFUT2,ERCC6L,NOVA2,HERC5,KCTD12,LGALS1,ORC4,NT5DC3,GPD2,FLNC,ACOT9,MYL9,LMCD1,EMD,TUBB2B,SLC7A5,PXN,EPS8L2,TPM2,PKP2,ACTN1,VCL,FERMT2,BCL9L,CORO1A,BRPF3
Factor: E2F-4; motif: NGGCGGGAARN	TF:M07084	0.0333241	1.47724	10920	126	94	19940	CSNK2A2,LMAN1,TLN2,CALU,FAM118B,ZNF483,DDX11,ALDH6A1,XPNPEP1,ACTG1,MVD,PKM,NUMBL,FLNB,GPC4,GORAB,ITGA6,GFPT1,TFB1M,UBAC1,VAT1L,SH3BP1,CAPN7,POFUT2,TCEAL6,ERCC6L,APPL2,NOVA2,RIC1,HERC5,NAGK,SLC25A15,IAH1,NAPRT,KCTD12,PYGM,GGH,LGALS1,RRAS,PARVB,ACADM,GSDMD,GATM,ORC4,ARMC9,NT5DC3,RASAL2,ACTR3,COX20,NAMPT,IKBIP,DIS3,PMPCB,GPD2,TAGLN2,VGF,FLNC,ACOT9,EHD2,ORC2,RNF213,PRKCQ,MYL9,PRODH,LMCD1,DDAH1,OSTF1,…
Factor: E2F-4; motif: NGGCGGGAARN; match class: 0	TF:M07084_0	0.0333241	1.47724	10920	126	94	19940	CSNK2A2,LMAN1,TLN2,CALU,FAM118B,ZNF483,DDX11,ALDH6A1,XPNPEP1,ACTG1,MVD,PKM,NUMBL,FLNB,GPC4,GORAB,ITGA6,GFPT1,TFB1M,UBAC1,VAT1L,SH3BP1,CAPN7,POFUT2,TCEAL6,ERCC6L,APPL2,NOVA2,RIC1,HERC5,NAGK,SLC25A15,IAH1,NAPRT,KCTD12,PYGM,GGH,LGALS1,RRAS,PARVB,ACADM,GSDMD,GATM,ORC4,ARMC9,NT5DC3,RASAL2,ACTR3,COX20,NAMPT,IKBIP,DIS3,PMPCB,GPD2,TAGLN2,VGF,FLNC,ACOT9,EHD2,ORC2,RNF213,PRKCQ,MYL9,PRODH,LMCD1,DDAH1,OSTF1,…
Factor: TIEG1; motif: NCCCNSNCCCCGCCCCC	TF:M12351	0.0362851	1.44027	12376	126	102	19940	CSNK2A2,LMAN1,CALU,FAM118B,ZNF483,MRC2,ALDH6A1,XPNPEP1,FBXL12,ACTG1,MVD,PKM,NUMBL,FLNB,GPC4,GORAB,ITGA6,GFPT1,TFB1M,UBAC1,SH3BP1,CAPN7,POFUT2,TCEAL5,TCEAL6,ERCC6L,APPL2,NOVA2,RIC1,CMAS,HERC5,NAGK,SLC25A15,IAH1,NAPRT,KCTD12,PYGM,GGH,LGALS1,RRAS,ACADM,GSDMD,GATM,ORC4,NT5DC3,RASAL2,ACTR3,COX20,NAMPT,IKBIP,DLD,GPD2,TAGLN,TAGLN2,VGF,FLNC,ACOT9,EHD2,ORC2,RNF213,PRKCQ,PUS7,MYL9,CNN1,PRODH,LMCD1,DDAH1,GB…
Factor: TIEG1; motif: NCCCNSNCCCCGCCCCC; match class: 0	TF:M12351_0	0.0362851	1.44027	12376	126	102	19940	CSNK2A2,LMAN1,CALU,FAM118B,ZNF483,MRC2,ALDH6A1,XPNPEP1,FBXL12,ACTG1,MVD,PKM,NUMBL,FLNB,GPC4,GORAB,ITGA6,GFPT1,TFB1M,UBAC1,SH3BP1,CAPN7,POFUT2,TCEAL5,TCEAL6,ERCC6L,APPL2,NOVA2,RIC1,CMAS,HERC5,NAGK,SLC25A15,IAH1,NAPRT,KCTD12,PYGM,GGH,LGALS1,RRAS,ACADM,GSDMD,GATM,ORC4,NT5DC3,RASAL2,ACTR3,COX20,NAMPT,IKBIP,DLD,GPD2,TAGLN,TAGLN2,VGF,FLNC,ACOT9,EHD2,ORC2,RNF213,PRKCQ,PUS7,MYL9,CNN1,PRODH,LMCD1,DDAH1,GB…
Factor: MAZ; motif: GGGMGGGGSSGGGGGGGGGGGG; match class: 1	TF:M09636_1	0.0432041	1.36448	14174	126	111	19940	CSNK2A2,LMAN1,TLN2,CALU,FAM118B,PLBD1,MRC2,ALDH6A1,XPNPEP1,FBXL12,ACTG1,MVD,PKM,NUMBL,FLNB,GPC4,GORAB,ITGA6,GFPT1,TFB1M,UBAC1,VAT1L,PROCR,SH3BP1,CAPN7,POFUT2,TCEAL5,TCEAL3,TCEAL6,ERCC6L,APPL2,NOVA2,RIC1,CMAS,HERC5,NAGK,SLC25A15,IAH1,NAPRT,KCTD12,PYGM,GGH,LGALS1,RRAS,ACADM,GSDMD,GATM,ORC4,ARMC9,NT5DC3,RASAL2,ACTR3,COX20,NAMPT,IKBIP,DIS3,DLD,PMPCB,GPD2,ANXA3,TAGLN,TAGLN2,VGF,FLNC,ACOT9,EHD2,RNF213,…
hsa-miR-1-3p	MIRNA:hsa-miR-1-3p	0.00751653	2.12398	912	113	21	14714	CSNK2A2,MRC2,FLNB,ITGA6,PROCR,HERC5,LGALS1,GPD2,TAGLN2,FLNC,RNF213,OSTF1,EMD,TUBB2B,TPM2,ACTN1,TPM1,FERMT2,ACTN4,MME,BRPF3
ACTN1-PARVB complex	CORUM:4025	0.00629358	2.2011	2	31	2	3627	PARVB,ACTN1
Polycystin-1 multiprotein complex (ACTN1, CDH1, SRC, JUP, VCL, CTNNB1, PXN, BCAR1, PKD1, PTK2, TLN1)	CORUM:5177	0.00793035	2.10071	11	31	3	3627	PXN,ACTN1,VCL
ORC 2-4 complex (origin recognition 2-4 complex)	CORUM:1032	0.01878	1.7263	3	31	2	3627	ORC4,ORC2
ORC 2-5 complex (origin recognition 2-5 complex)	CORUM:1034	0.0373598	1.42759	4	31	2	3627	ORC4,ORC2
