# Supplementary material for: Heading towards a dead end: The role of DND1 in germ line differentiation of human iPSCs
Source: PLoS One. 2021 Oct 15;16(10):e0258427. doi: 10.1371/journal.pone.0258427 (PMC8519482; doi:10.1371/journal.pone.0258427)
Supplement: S2 Data — (XLSX) [file pone.0258427.s005.xlsx]

## Sheet: DEG iPSCs
geneID	symbol	baseMean	log2FoldChange	pvalue	padj
ENSG00000127399	LRRC61	74.5368	-4.74565	1.46383e-23	3.21573e-19
ENSG00000188707	ZBED6CL	44.9109	-4.64275	3.86805e-21	4.24866e-17
ENSG00000256453	DND1	21.1039	-6.91962	1.20291e-12	8.80849e-09
ENSG00000247516	MIR4458HG	6.75558	-6.79355	2.03812e-06	0.00746224
ENSG00000189223	PAX8-AS1	12.9034	-5.00263	7.84921e-06	0.0215539
ENSG00000180730	SHISA2	91.7623	-2.82818	2.22948e-05	0.0408144
ENSG00000255356	NA	58.9532	8.32363	2.91114e-07	0.00127904
ENSG00000259399	TGIF2-RAB5IF	68.5219	5.66632	2.84596e-07	0.00127904
ENSG00000259856	NA	28.3816	7.31376	6.92525e-06	0.0215539
ENSG00000243708	PLA2G4B	65.7763	2.62502	1.06284e-05	0.0259429
ENSG00000215914	MMP23A	26.0014	7.05933	1.75165e-05	0.0384803
ENSG00000267601	NA	23.2114	6.98954	2.01913e-05	0.0403238

## Sheet: DEG iMeLCs
geneID	symbol	baseMean	log2FoldChange	pvalue	padj
ENSG00000127399	LRRC61	83.0714	-4.61352	3.37648e-24	7.41643e-20
ENSG00000188707	ZBED6CL	61.1974	-5.72269	3.17732e-19	3.48949e-15
ENSG00000175414	10,00 ARL	189.242	-2.15776	1.15507e-08	8.45701e-05
ENSG00000189223	PAX8-AS1	13.7766	-6.97016	1.86486e-07	0.000819232
ENSG00000212643	ZRSR2P1	8.59367	-7.35463	1.38225e-06	0.0050602
ENSG00000174080	CTSF	210.358	1.80574	9.76721e-08	0.000536342

## Sheet: DEG PGCLCs
geneID	symbol	baseMean	log2FoldChange	pvalue	padj
ENSG00000100721	TCL1A	106.353	-7.91692	5.90489e-05	0.044452
ENSG00000102109	PCSK1N	72.5259	-6.60297	4.66101e-07	0.001462
ENSG00000187556	NANOS3	456.962	-6.35169	1.95021e-05	0.0203958
ENSG00000152669	CCNO	31.539	-6.04979	2.58274e-07	0.00121518
ENSG00000176153	GPX2	379.133	-5.94375	2.67105e-05	0.0228496
ENSG00000072315	TRPC5	67.1449	-5.89313	3.35203e-07	0.0012617
ENSG00000231817	LINC01198	55.5943	-5.78759	1.28051e-05	0.0160662
ENSG00000189223	PAX8-AS1	28.4638	-5.70489	5.12179e-11	9.63922e-07
ENSG00000164458	TBXT	119.65	-5.56148	6.8879e-07	0.00185186
ENSG00000127399	LRRC61	43.6936	-5.48266	2.41725e-06	0.00454926
ENSG00000178343	SHISA3	61.8863	-5.30005	5.27225e-06	0.00826864
ENSG00000251637	NA	31.1859	-5.1262	7.27943e-08	0.000684995
ENSG00000256453	DND1	20.2207	-5.09944	2.13142e-05	0.0210789
ENSG00000011677	GABRA3	107.895	-4.83368	1.07444e-06	0.00224678
ENSG00000137672	TRPC6	80.0715	-4.75669	1.89093e-05	0.0203958
ENSG00000137198	GMPR	156.481	-4.4056	1.95072e-05	0.0203958
ENSG00000184363	PKP3	84.8592	-4.2312	7.04297e-05	0.049371
ENSG00000215866	LINC01356	489.737	-4.21698	5.97277e-06	0.00864674
ENSG00000057657	PRDM1	72.0215	-4.16221	3.36295e-05	0.0275177
ENSG00000164124	TMEM144	44.6237	-3.80917	5.23338e-06	0.00826864
ENSG00000104833	TUBB4A	345.354	-3.56424	8.43414e-07	0.00198413
ENSG00000175352	NRIP3	114.899	-3.41427	5.10282e-05	0.0400146
ENSG00000147255	IGSF1	384.756	-2.92427	7.08298e-05	0.049371
ENSG00000266642	NA	39.9392	8.5875	2.56402e-07	0.00121518
ENSG00000264558	NA	21.1177	7.65259	9.62512e-06	0.0129389
ENSG00000232940	HCG25	35.9965	4.51335	2.24006e-05	0.0210789
ENSG00000269821	KCNQ1OT1	1791.07	2.24863	2.39676e-05	0.0214795
