# Supplementary material for: Heading towards a dead end: The role of DND1 in germ line differentiation of human iPSCs
Source: PLoS One. 2021 Oct 15;16(10):e0258427. doi: 10.1371/journal.pone.0258427 (PMC8519482; doi:10.1371/journal.pone.0258427)
Supplement: S3 Data — (XLSX) [file pone.0258427.s006.xlsx]

## Sheet: DEG Irie down
geneID	symbol	baseMean	log2FoldChange	pvalue	padj
ENSG00000276903	H2AC16	834683989753444	-100008633984017	0.117499	38.9011
ENSG00000210077	NA	115951045228309	-100232380083544	6.63628e+07	3.01676e+08
ENSG00000262533	NA	121470973822527	-10090659700264	4.70343e+07	2.23057e+09
ENSG00000237875	NA	122610674720172	-101039761702515	4.43406e+07	2.12581e+09
ENSG00000269292	NA	118143580573539	-101046922676783	6.47276e+07	2.95775e+09
ENSG00000266642	NA	104886861704344	-101215212944665	5.27181e+07	2.46679e+09
ENSG00000264281	NA	133171748541771	-102235241465755	3.02471e+07	1.51642e+09
ENSG00000284378	MIR1244-1	148022048017965	-103758559926604	1.42102e+07	7.62527e+08
ENSG00000260465	NA	163093209563075	-10521351268726	7.86855e+06	4.61771e+08
ENSG00000253861	NA	165089429651562	-105391982026979	1.05013e+07	5.84641e+08
ENSG00000148826	NKX6-2	880828262524716	-105416390277309	1.86775e+07	9.93136e+08
ENSG00000257411	NA	162919652403623	-105632300826331	8.64989e+06	5.00923e+08
ENSG00000210144	NA	998750017928215	-105672610553742	1.52657e+07	8.16671e+08
ENSG00000229119	NA	954901873443204	-106168168571488	0.00116316	0.583142
ENSG00000183831	ANKRD45	158291197933719	-106639247356473	9.76378e+06	5.5625e+08
ENSG00000279322	NA	174641605925931	-106830357310049	4.39031e+06	2.78111e+08
ENSG00000210140	NA	120331722487276	-106974312122539	6.34227e+06	3.86416e+08
ENSG00000254452	NA	208141394880101	-109220776382334	1.6622e+06	1.19048e+08
ENSG00000235174	NA	226472147255816	-109893625861513	1.00311e+06	7.72001e+07
ENSG00000277150	F8A3	239940205214655	-110758266340913	1.23202e+06	9.31822e+06
ENSG00000269028	MTRNR2L2/MTRNR2L12	668480146268107	-110943353609199	1.50644e-25	2.64335e-21
ENSG00000258504	NA	234531986745677	-11103318935225	654674	5.34306e+07
ENSG00000210151	MIR12136	18043071677874	-112191172697994	54420.6	4.54723e+07
ENSG00000210135	NA	133687370620857	-112221218246673	834715	6.59763e+07
ENSG00000219928	NA	245663215038494	-112360668147217	357346	3.11958e+07
ENSG00000283907	NA	20937101006765	-112627927493511	1.44936e-07	0.000181657
ENSG00000227063	NA	294717686055789	-113693847490647	189860	1.81059e+06
ENSG00000100101	NA	312005090448391	-114519283425257	12616.6	1.26504e+07
ENSG00000236883	NA	315583602274308	-114680223277684	116939	1.19298e+07
ENSG00000255114	NA	329364433990349	-115384326896507	84402.7	8.97584e+06
ENSG00000255126	NA	331878515119519	-115404276035986	111733	1.14654e+07
ENSG00000288642	CDR1	338691814507436	-115737243901694	82413.3	8.81772e+06
ENSG00000204072	NA	347458399916506	-116341349556294	55349.1	6.26587e+06
ENSG00000197153	H3C12	904729624431724	-116380586372456	620.054	899181
ENSG00000263986	NA	374296973518624	-117523202412192	33177.5	3.93355e+06
ENSG00000265784	NA	400175654831841	-118106684145066	25447.1	3.10083e+06
ENSG00000286522	H3C2	312428761822245	-118924646640935	1.11247e-09	1.7746e-06
ENSG00000265257	NA	409314994262712	-120138704961401	13741	1.82662e+06
ENSG00000269968	NA	239895388564763	-12138168236747	1.77896e-05	0.104052
ENSG00000209082	NA	21873980483331	-122330726633822	7324.94	1.04497e+06
ENSG00000256364	NA	563924225067415	-123058706132551	2467.53	379804
ENSG00000270672	MTRNR2L6	576818432813087	-123395186411117	1990.49	309089
ENSG00000210049	NA	543698865481598	-125089965194112	1063.53	177731
ENSG00000267458	NA	640267351946435	-12573271317983	657.985	114521
ENSG00000279483	NA	751319393255204	-127194556846245	378.322	69150.1
ENSG00000227751	NA	771327239607759	-129252317523913	127.688	25753.4
ENSG00000145675	PIK3R1	190150257215207	-355106551893728	0,000453350671184179	0,00814221517632424
ENSG00000143970	ASXL2	218765521678295	-35704451424928	0,000485715803389631	0,00865264487520595
ENSG00000094916	CBX5	118486721671923	-363097195294151	0,000175777499842713	0,00371163392267159
ENSG00000218336	TENM3	385923308370071	-365164646158382	0,000174600414387932	0,00369122104971691
ENSG00000119314	PTBP3	667484590737239	-368495687347393	9.29148e+09	0,00217673811609694
ENSG00000270800	RPS10-NUDT3	212748453885566	-370732495140228	0,000186152530280705	0,00388859339147087
ENSG00000143190	POU2F1	316693934791616	-371358954541269	0,000226838457712506	0,00457509703158776
ENSG00000100393	EP300	719530057097585	-372378135179581	0,000426647760598579	0,00773387216448685
ENSG00000078674	PCM1	465900141819973	-372951918931154	0,000351891143065128	0,00658276533834093
ENSG00000143442	POGZ	504862563977886	-373084344850962	8.32596e+09	0,0019876946132692
ENSG00000151914	DST	141271509219456	-379570560816164	0,000214526487528675	0,00439452820992847
ENSG00000100354	TNRC6B	356499606401879	-379758631467052	5.15409e+09	0,00132998171822375
ENSG00000158528	PPP1R9A	114145847609685	-38180685718658	0,000252451171102928	0,00497167306323578
ENSG00000287160	NA	915164083301131	-384109358875436	0,000149275900169842	0,00322182560920075
ENSG00000198625	MDM4	29310650715859	-385445023504804	0,000117977769222701	0,00264283792051457
ENSG00000084093	REST	729623630565726	-390064302628839	2.05519e+09	0,000619629549425617
ENSG00000006468	ETV1	117884169127689	-398065840083608	3.9872e+09	0,0010755772773148
ENSG00000130338	TULP4	21459270792242	-401500320555861	0,000419460058210278	0,00761144326930273
ENSG00000281344	NA	645536979965461	-404363096275703	0,000508675323567549	0,00895258365360059
ENSG00000068489	PRR11	306402098317511	-406590821910871	6.91827e+09	0,00170738288564694
ENSG00000091127	PUS7	718790367492646	-408309899411959	8.65582e+08	0,00204694996134373
ENSG00000102024	PLS3	103577572328132	-409688818995433	1.92799e+08	7.8311e+09
ENSG00000166415	WDR72	328241347950571	-409963592974976	0,000119583905022937	0,00266625003994596
ENSG00000170579	DLGAP1	321901605310659	-410773899137242	0,000264944897566295	0,00515980923151584
ENSG00000118922	KLF12	590023762100638	-415759066450297	0,000123629371851093	0,00273904619680698
ENSG00000242615	NA	213950755692438	-41603553230133	0,000384327601009925	0,00709873306833805
ENSG00000114861	FOXP1	239204757812632	-416211475984786	5.48136e+09	0,00140410725100177
ENSG00000178538	CA8	905244166511751	-419189418148073	4.39141e+08	0,000161543302500135
ENSG00000147862	NFIB	108106787777409	-419568830313886	4.50263e+08	0,000164599181131276
ENSG00000057019	DCBLD2	345071299972894	-427827019644448	5.93947e+08	0,00150824742269484
ENSG00000232973	CYP1B1-AS1	415394710601554	-429558457724616	1.93682e+09	0,000585995155532444
ENSG00000233705	NA	189137309675386	-430462198735989	0,000241337157178939	0,00479585854702022
ENSG00000197694	SPTAN1	102247086140161	-441386274400849	2.20443e+08	8.83131e+09
ENSG00000134986	NREP	949976588420198	-443228889524057	1.09076e+09	0,000355752708411244
ENSG00000250328	MGC32805	203641443679426	-450053811699341	0,000216449552217138	0,00441606435756927
ENSG00000277075	H2AC8	140478160364524	-452262898217576	0,00030513746291801	0,00583251313924
ENSG00000259380	NA	16630833243339	-454694935251988	0,000137841213425934	0,00302715866331023
ENSG00000241472	PTPRG-AS1	156494949510305	-454999470749185	0,0001624459844877	0,00346768818711151
ENSG00000196632	WNK3	133841419367961	-455435118582596	3.5191e+07	1.73431e+09
ENSG00000198774	RASSF9	172091504043984	-457058634748592	0,000131904389785194	0,00290769639140803
ENSG00000180801	ARSJ	366077144472351	-457415711893365	0,00031389980127469	0,00596134334527862
ENSG00000196465	MYL6B	270736651808144	-45930916751166	1.96305e+06	1.36264e+08
ENSG00000279117	NA	127524537347779	-46093951608469	7.84719e+08	0,00026893469185129
ENSG00000212993	POU5F1B	279945035124983	-461792910511575	4.23732e+09	0,00113341804755993
ENSG00000267062	NA	106506363643716	-463428723648222	0,000408752336864438	0,00744022536821607
ENSG00000114933	INO80D	295620712806075	-463555551196035	5.44935e+06	3.36689e+08
ENSG00000182912	NA	117374546337809	-465132858368313	0,000258631915213891	0,0050649712235024
ENSG00000136367	ZFHX2	554160254460555	-466376927281352	4.17733e+07	2.01373e+09
ENSG00000178764	ZHX2	515459362750783	-46786407470629	70028.8	7.67997e+06
ENSG00000281195	NA	139610048432389	-471284101297009	0,000184510933407204	0,00386350041586659
ENSG00000130856	ZNF236	156353258252518	-472290417621807	3.16754e+09	0,00088223558709216
ENSG00000240288	GHRLOS	234999460197037	-475603199547114	7.76432e+08	0,000267138219878608
ENSG00000057657	PRDM1	385248740539074	-477350441499453	0,000269537500837148	0,00523183022919186
ENSG00000274585	RNU2-1	16048721365093	-477865617729086	8.90518e+08	0,000300498381828502
ENSG00000280800	NA	833486618890393	-479190128907125	5542.82	810499
ENSG00000185304	RGPD2	369640186202965	-481709902395584	0,000232288512457817	0,00465292982659511
ENSG00000281392	LINC00506	143260390715323	-482115056864171	0,000351070809905973	0,00658145245878216
ENSG00000082805	ERC1	488394994000652	-483026719889305	5.11819e+08	0,00018328327095339
ENSG00000274276	CBSL	371712148315821	-487869937121417	8.34211e+09	0,00198884620674703
ENSG00000053438	NNAT	159886144108883	-496356563111284	0,000344255297828443	0,00646750290256497
ENSG00000170381	SEMA3E	582781659950197	-500228655243472	9.47496e+07	4.16529e+09
ENSG00000250138	LOC728488	124078858403974	-502286544690249	0,000216160893402388	0,00441606435756927
ENSG00000287117	NA	123599071646908	-506736998089575	0,000471973837132344	0,00842494905408062
ENSG00000281383	NA	146812515615414	-513776627106837	540072	4.54131e+07
ENSG00000166863	TAC3	158053195335975	-514435606365219	1.76241e+06	1.25203e+08
ENSG00000269888	NA	368824100436055	-51637111850485	8.78333e+06	5.05315e+08
ENSG00000155966	AFF2	181269274530304	-519734821538014	122918	9.31822e+06
ENSG00000278677	H2AC17	124977544764275	-520844467234255	7.79102e+09	0,0018830456108658
ENSG00000232729	LOC101926943	10212763676195	-521311711725349	0,000119214077811949	0,00266138603481714
ENSG00000154608	NA	166907970730858	-521665279133794	3.03904e+09	0,000853215930439043
ENSG00000196834	POTEI	381042843498746	-522253935596793	1.81731e+06	9.69252e+07
ENSG00000152348	ATG10	127672594442317	-530545028491255	18.2421	35965.6
ENSG00000184260	H2AC20	336221521673528	-531190677914269	3.12981e+08	0,000119648805648566
ENSG00000218537	NA	57767944146215	-531574382622656	104350	1.0899e+07
ENSG00000205238	SPDYE2	121763127547083	-531987139790449	4.17973e+09	0,00112143269079189
ENSG00000226792	C13orf42	861853325396095	-532102463198478	7260.88	1.04432e+06
ENSG00000196787	H2AC11	495349824708732	-538218575532045	39922.6	3.45084e+07
ENSG00000279541	NA	229878148613994	-540683620715901	3.03707e+07	0,000117253181008199
ENSG00000163017	ACTG2	390327983887677	-541449039571158	0,000180661097479905	0,00379651403760394
ENSG00000104321	TRPA1	109148439919239	-54231973468579	0,000313915840373707	0,00596134334527862
ENSG00000205609	EIF3CL	131694575415178	-543677869777455	1.04074e+09	0,000342623662466639
ENSG00000145362	ANK2	909919090471965	-545751746921461	2.15043e+09	0,000647231051007467
ENSG00000281691	RBM5-AS1	955594746068759	-546403410557407	9.75111e+09	0,0022572922649746
ENSG00000196172	ZNF681	589478735714488	-547201440869289	284180	2.53122e+07
ENSG00000196233	LCOR	529704986469315	-549771781870949	1.12536e+07	6.17082e+08
ENSG00000210082	NA	244688385780926	-559306132693275	9901.04	1.37884e+06
ENSG00000250616	NA	324516415074799	-560070164791452	1.37654e+06	1.02174e+08
ENSG00000274750	H3C6	394930499329853	-560145980322828	1.02236e+07	5.76827e+08
ENSG00000269242	NA	218293657110224	-562685316012815	0,000290419806832856	0,00560615660120585
ENSG00000286966	NA	238840196969377	-5635128105791	2.86189e+08	0,000812580855804746
ENSG00000278974	NA	738679210559032	-564778478389054	0,000227343951712266	0,0045800279227269
ENSG00000285600	NA	194282478575152	-565989964927584	4.16889e+07	2.01373e+09
ENSG00000279753	NA	5498875227083	-566821317903374	862.05	146858
ENSG00000230629	RPS23P8	169998981764477	-567998485716608	1.53093e+08	6.38082e+09
ENSG00000257474	NA	133242222259675	-572372158379003	5.88083e+08	0,000207210736540348
ENSG00000267532	MIR497HG	100440545411836	-575954252216967	4.91855e+07	0,00128240420097102
ENSG00000198744	MTCO3P12	949971134710712	-579940394454123	4.76319e+09	0,00125495039716155
ENSG00000185900	POMK	417574777899636	-581862459835832	0.00278343	1.26171
ENSG00000094755	GABRP	120695295995491	-583800340128151	9.42721	2120.76
ENSG00000279762	NA	698451306406238	-589238383400264	0,000431041752382671	0,00778136793113038
ENSG00000180596	H2BC4	900350311115753	-596208794171061	1.7404	455.803
ENSG00000273703	H2BC14	702224852891632	-606346158473664	0,000399901482121037	0,00730944927789359
ENSG00000276966	H4C5	696183852584654	-610750709911836	233.179	44473.7
ENSG00000105877	DNAH11	543864260381777	-61318609977665	1.09747e+07	6.05575e+08
ENSG00000279945	NA	150766368926609	-617899216595997	1.26373e+09	0,000404646338335425
ENSG00000198947	DMD	188577144499002	-621877478444118	1162.47	190634
ENSG00000225345	NA	944911200684867	-625250636812182	6.37334e+09	0,00159306207471686
ENSG00000180071	ANKRD18A	204966480933887	-629560481431017	3.43249e+08	0,000130367860081425
ENSG00000262831	NA	752600242285018	-631736413053052	0,000393346672715154	0,00722726283781929
ENSG00000106328	FSCN3	774368691230097	-63488435191825	0,000253683743178638	0,00499034601071252
ENSG00000211459	NA	118225102232343	-637251739322166	483.256	8741.95
ENSG00000237973	MTCO1P12	727122134255699	-637715722214261	1.0082e-06	0.000861019
ENSG00000261312	NA	119151093396168	-642179055250833	1.66737e+09	0,00051691388286764
ENSG00000233012	HDAC1P2	850615877744425	-642811746152731	0,000167642907138996	0,00357427714649813
ENSG00000231822	NA	190198721396005	-646744110656332	1.06746e+07	5.90876e+08
ENSG00000230021	LOC101928626	572361479188361	-647250835966193	309.461	57767.1
ENSG00000278771	RN7SL3	129253294624679	-649804045366702	5.58229e+07	2.59134e+09
ENSG00000241431	RPL37P6	784637552898897	-649944256355184	7.52599e+08	0,00183414543904365
ENSG00000158406	H4C8	528785964523991	-651258076701359	659.181	114521
ENSG00000270977	NA	150010368560412	-65129844526343	0,000217459069491785	0,00442149975941177
ENSG00000232940	HCG25	177317911761476	-65147844003587	4.89392e+07	2.31465e+09
ENSG00000228748	NA	964381140225855	-654434027701405	0.257382	79.2331
ENSG00000244004	RPS3AP19	821500724597244	-662111225497203	8.24165e+09	0,00197293616274687
ENSG00000259635	NA	848940301149361	-664210066511913	6.1409e+09	0,00155042328581019
ENSG00000249364	LOC101928858	716103283717329	-665211405035135	0,000376608434162898	0,00697819239097822
ENSG00000236489	RPL34P10	824424004344941	-666634592867502	5.22716e+09	0,00134685639828077
ENSG00000102452	NALCN	231153200970786	-672199515738225	68824.1	7.59532e+06
ENSG00000226530	NA	919629953148126	-67246992435306	5.36213e+08	0,000190850604402938
ENSG00000234176	HSPA8P1	606504746039501	-672949889497463	0,00043173147109441	0,00778580896535828
ENSG00000256116	NA	51521351776623	-679670210489799	8.10998e+08	0,00027685953453899
ENSG00000254340	NA	126565505684644	-68148398493665	8.04666e+07	3.56553e+09
ENSG00000277224	H2BC7	359487981958054	-682294912557895	1099.33	181980
ENSG00000283201	ZNF724	190853066419292	-68333766412918	1.90014e+07	1.00427e+09
ENSG00000115353	TACR1	164135653980369	-685371765904143	317044	2.79557e+07
ENSG00000229618	NA	105307536991566	-692710393989545	5.07203e+08	0,000182001905169306
ENSG00000124575	H1-3	119180679750616	-693999196466142	0.00984719	4.01834
ENSG00000226243	NA	465227886356337	-695294298258055	0,000259395378723414	0,00507425943195066
ENSG00000129214	SHBG	481098527604509	-701867804825564	2.09915e+08	8.46753e+09
ENSG00000241357	NA	703057911608477	-70708137061215	0,000113490785384722	0,00256514879845497
ENSG00000273155	NA	122043219299178	-714751072119934	2.28436e+08	9.10993e+09
ENSG00000140675	SLC5A2	360187356596591	-718464730807606	0.0205053	7.65547
ENSG00000254732	NA	147263219795575	-718706375038328	305198	2.7047e+07
ENSG00000244332	NA	827423437043961	-721439657925393	6.96372e+09	0,00171137802188578
ENSG00000251687	NA	922970509467656	-729704004820945	2.1818e+08	0,000652197560860759
ENSG00000187627	RGPD1	45159219372277	-735722767295812	182231	1.75693e+07
ENSG00000104894	CD37	996961334225333	-746469464195031	6.48277e-11	1.26392e-07
ENSG00000168298	H1-4	155770337836615	-747598010298656	0.000352078	0.181704
ENSG00000188163	FAM166A	146407295864349	-755965107805555	3.52852e+07	1.73431e+09
ENSG00000287979	NA	107214537009247	-756030517795484	2.89921e+09	0,000820324114092831
ENSG00000282885	NA	855639528570469	-757430516141899	0.00175121	0.830498
ENSG00000184357	H1-5	573125268318065	-757438478213875	43.9505	9291.57
ENSG00000123500	COL10A1	854302514007342	-760713688476798	3.36763e+08	0,000128181662714275
ENSG00000242034	NA	566742718409285	-773068850751204	0,000360163068635462	0,00673033159248823
ENSG00000286616	NA	683668490795922	-781162517363608	0,000270619840914444	0,00524124321029333
ENSG00000265727	RN7SL648P	237784793379675	-782570266679048	1847.75	292094
ENSG00000234106	SRP14P2	568707442487255	-782734967073273	0,000306657320274676	0,00584247122568919
ENSG00000233426	EIF3FP3	278086079086316	-783873417994963	3204.5	3.82513e+06
ENSG00000185641	NA	667219143222028	-792637050431182	0,000246939014511121	0,00489056307858537
ENSG00000272610	MAGI1-IT1	73816790381319	-796227725462081	0,000302252048777432	0,00579630240425967
ENSG00000277775	H3C7	76513465140718	-803814299908285	0,000144733492308148	0,00314953817553434
ENSG00000173077	DELEC1	948638337432159	-815731315647924	8.14324e+06	4.73144e+08
ENSG00000128573	FOXP2	289683395041665	-819131689621878	2.88326e+09	0,000817328186623301
ENSG00000232573	RPL3P4	621603330032061	-826192675645146	2.57792	646.21
ENSG00000239830	RPS4XP22	174893977672611	-826908982950334	2.52779e+07	1.28565e+09
ENSG00000214289	NA	896599467255865	-827359629537153	4.09277e+09	0,0010997827461075
ENSG00000253218	NA	344056847379032	-829174423991826	0,000487945814771842	0,00866597693502176
ENSG00000260548	IRS4	336844284179607	-83037915725144	0,000487134547201768	0,00866033424493356
ENSG00000286339	NA	358427059449236	-834052699271661	0,000396331651074296	0,00726690854900802
ENSG00000287826	NA	964032293612437	-834613829554842	4.8967e+09	0,00127860635198672
ENSG00000260122	NA	366001358814541	-838350889711687	0,000398166768216618	0,0072929355760929
ENSG00000268983	NA	383966152461523	-842988847903278	0,000368340679749727	0,0068612249549559
ENSG00000286736	NA	386581284914533	-845124847911345	0,000295718840934214	0,00568343757050673
ENSG00000274641	H2BC17	368582151470312	-845379514095059	0,000322949281109947	0,0061134172510369
ENSG00000261359	PYCARD-AS1	393827755151674	-847813160658847	0,000342520236336187	0,00644871522209342
ENSG00000174946	GPR171	337622046353653	-847924468546054	0,000343890020418044	0,00646750290256497
ENSG00000259370	LOC105370854	358842437822132	-848282821627187	0.0456905	127.259
ENSG00000223984	NA	400326931845752	-849459043356095	0,00025796887966111	0,00506328851388535
ENSG00000278705	H4C2	101186260636042	-851858962034356	2.52999e+09	0,000734996227495539
ENSG00000261641	NA	40839837916646	-852374503749629	0,000261393298774517	0,00510196686718182
ENSG00000256115	LINC02443	419770502892433	-853128793235256	0,000252322403851982	0,00497167306323578
ENSG00000255073	NA	410078614984239	-854777270008396	0,00034586758076191	0,00649084325094036
ENSG00000256618	MTRNR2L1	229395320223302	-854853605290179	3.21108e+06	2.12622e+08
ENSG00000184270	H2AC21	105724233265019	-85542467944301	2.76664e+08	0,000790655637428802
ENSG00000249230	CDH12P2	349497823971536	-85712921773036	0,000264124318381342	0,00514954379404157
ENSG00000283944	MIR4709	426055136686586	-857886418206653	0,000171769696871247	0,00364985662220329
ENSG00000258548	LINC00645	706991330337789	-859075033726796	2.42819e+09	0,000708943384632537
ENSG00000257956	NA	400401227940405	-859339306829762	0,000251412624720765	0,00496794743916133
ENSG00000242242	NA	154147735948842	-861231051917212	2.03854e-05	0.0127751
ENSG00000277998	EIF3EP3	163348013891533	-861503355024509	5.27219e+09	0,00135646768575851
ENSG00000286672	NA	438439957836782	-862003073646134	0,000157974874700226	0,00337955287824555
ENSG00000270188	MTRNR2L11	440554938029511	-863364120115711	0,000151402395228241	0,00325570812386023
ENSG00000259594	NA	418630086132935	-865873496757747	0,000148184631423779	0,00320759574145362
ENSG00000220370	NA	740746740762646	-870589173858961	1.75107e+09	0,000538973102451303
ENSG00000260206	NA	463544338602473	-870813625620686	0,000108861848894017	0,00248400372242304
ENSG00000258964	NA	470467970602054	-874402209160045	9.60668e+09	0,00222704264592282
ENSG00000276368	H2AC14	708127646885704	-876778323306612	0.00314077	1.37778
ENSG00000235238	NA	405536708810337	-877629648744946	0,000139812126845245	0,00306277576748254
ENSG00000128692	NA	480856662927359	-877710658338442	9.44411e+09	0,00220074095482846
ENSG00000226499	NA	138153800042651	-87813814363561	5.77965e+06	3.546e+08
ENSG00000260107	NA	48562905578391	-87849965760015	8.44591e+09	0,00201086069758121
ENSG00000255949	NA	492861145360344	-878967304781654	8.59254e+09	0,00203472679820341
ENSG00000196747	H2AC13	609354578314438	-879184123247432	0.0665773	22.466
ENSG00000256007	NA	478250105074473	-879237589771786	8.90168e+09	0,00209380286729423
ENSG00000262967	NA	502208346155133	-883898832705443	9.91664e+09	0,00228355948225673
ENSG00000256045	MTRNR2L10	539289203397608	-89273597539572	4.78181e+09	0,00125796684677995
ENSG00000251260	NA	548834341214366	-895127610683471	4.69325e+09	0,0012421196071824
ENSG00000265840	NA	506645602827949	-898225147305876	4.79025e+09	0,00125830239613075
ENSG00000256813	NA	564624035515177	-898542889655479	3.82375e+09	0,00103702353987136
ENSG00000258377	NA	584887190651682	-9039701116469	3.12096e+09	0,00087064312668356
ENSG00000258092	NA	606088961717654	-908696082340423	3.17395e+09	0,000882618579876639
ENSG00000248588	NA	576835542146084	-914275947984151	4.30138e+09	0,00114880163767495
ENSG00000234268	NA	186511957786835	-917481815664632	1892.09	1.81059e+06
ENSG00000254721	NA	579901626418403	-918330275731308	5.42561e+09	0,00139389720273208
ENSG00000273217	NA	677374834339961	-924912023901638	1.59528e+09	0,000497200944234057
ENSG00000249565	NA	689724906511232	-929498548413648	2.2401e+09	0,000663969991263588
ENSG00000254501	NA	682474735247597	-931733667909564	1.15682e+09	0,000375208540053699
ENSG00000260570	NA	61644148840543	-932165560828033	1.50917e+09	0,000476283761416331
ENSG00000256349	NA	725172103151009	-935050467149373	1.08675e+09	0,00035510695408392
ENSG00000205923	CEMP1	509763028695387	-936611629702178	1.75388e+09	0,000538973102451303
ENSG00000218175	NA	710304442446937	-948726264427156	7.60885e+07	0,00026278211199171
ENSG00000285625	NA	780004919691387	-949901704421759	5.68336e+08	0,00020106024321047
ENSG00000259001	NA	80366617623531	-952217459212843	4.88821e+08	0,000176126168291433
ENSG00000265936	NA	116565119318111	-953234793770635	1.548e+08	6.43667e+09
ENSG00000275379	H3C11	625932577682196	-954675807420663	2.29749	58.4262
ENSG00000210112	NA	6184723423893	-957411799539671	7.04472e+08	0,000245265326329722
ENSG00000284135	MIR3654	850447813060543	-957602151946675	3.98757e+08	0,000148344215358935
ENSG00000260349	NA	87664808352355	-96208434379544	8.735e+08	0,000295323687881879
ENSG00000130561	SAG	508431351434988	-967723166043115	0,000428332062779205	0,00775639082103892
ENSG00000263424	NA	972171462161748	-970498113919157	7.29902e+08	0,000252615316034345
ENSG00000250321	NA	811189304983405	-971086686575364	2.77999e+08	0,00010864231181663
ENSG00000269900	RMRP	102006323204076	-990804712337088	1.35676e+08	5.73663e+09
ENSG00000235559	NA	984138922576854	-992065357452874	1.1293e+08	4.87819e+09
ENSG00000257342	NA	112842996763398	-999348547142329	7.23196e+07	3.22899e+09

## Sheet: GO Terms Irie down
source	term_name	term_id	adjusted_p_value	negative_log10_of_adjusted_p_value	term_size	query_size	intersection_size	effective_domain_size	intersections
GO:BP	negative regulation of gene expression, epigenetic	GO:0045814	2.31214e-19	18.636	126	98	19	18092	H2AC16,H3C12,H3C2,H2AC8,H2AC17,H2AC20,H2AC11,H3C6,H4C5,H4C8,H1-3,H1-4,H1-5,H3C7,H4C2,H2AC21,H2AC14,H2AC13,H3C11
GO:BP	chromatin organization involved in negative regulation of transcription	GO:0097549	2.84943e-18	17.5452	143	98	19	18092	H2AC16,H3C12,H3C2,H2AC8,H2AC17,H2AC20,H2AC11,H3C6,H4C5,H4C8,H1-3,H1-4,H1-5,H3C7,H4C2,H2AC21,H2AC14,H2AC13,H3C11
GO:BP	chromatin organization involved in regulation of transcription	GO:0034401	1.38597e-17	16.8582	155	98	19	18092	H2AC16,H3C12,H3C2,H2AC8,H2AC17,H2AC20,H2AC11,H3C6,H4C5,H4C8,H1-3,H1-4,H1-5,H3C7,H4C2,H2AC21,H2AC14,H2AC13,H3C11
GO:BP	regulation of gene expression, epigenetic	GO:0040029	1.67796e-16	15.7752	208	98	20	18092	H2AC16,H3C12,H3C2,EP300,H2AC8,H2AC17,H2AC20,H2AC11,H3C6,H4C5,H4C8,H1-3,H1-4,H1-5,H3C7,H4C2,H2AC21,H2AC14,H2AC13,H3C11
GO:BP	nucleosome assembly	GO:0006334	2.17296e-12	11.6629	142	98	15	18092	H3C12,H3C2,H3C6,H2BC4,H2BC14,H4C5,H4C8,H2BC7,H1-3,H1-4,H1-5,H3C7,H2BC17,H4C2,H3C11
GO:BP	negative regulation of transcription, DNA-templated	GO:0045892	1.70674e-11	10.7678	1365	98	34	18092	H2AC16,NKX6-2,H3C12,H3C2,CBX5,POU2F1,EP300,MDM4,REST,KLF12,FOXP1,NFIB,H2AC8,ZFHX2,ZHX2,PRDM1,H2AC17,H2AC20,H2AC11,LCOR,H3C6,H4C5,H4C8,ZNF724,H1-3,H1-4,H1-5,H3C7,FOXP2,H4C2,H2AC21,H2AC14,H2AC13,H3C11
GO:BP	negative regulation of nucleic acid-templated transcription	GO:1903507	3.97673e-11	10.4005	1405	98	34	18092	H2AC16,NKX6-2,H3C12,H3C2,CBX5,POU2F1,EP300,MDM4,REST,KLF12,FOXP1,NFIB,H2AC8,ZFHX2,ZHX2,PRDM1,H2AC17,H2AC20,H2AC11,LCOR,H3C6,H4C5,H4C8,ZNF724,H1-3,H1-4,H1-5,H3C7,FOXP2,H4C2,H2AC21,H2AC14,H2AC13,H3C11
GO:BP	negative regulation of RNA biosynthetic process	GO:1902679	4.14537e-11	10.3824	1407	98	34	18092	H2AC16,NKX6-2,H3C12,H3C2,CBX5,POU2F1,EP300,MDM4,REST,KLF12,FOXP1,NFIB,H2AC8,ZFHX2,ZHX2,PRDM1,H2AC17,H2AC20,H2AC11,LCOR,H3C6,H4C5,H4C8,ZNF724,H1-3,H1-4,H1-5,H3C7,FOXP2,H4C2,H2AC21,H2AC14,H2AC13,H3C11
GO:BP	negative regulation of RNA metabolic process	GO:0051253	5.30595e-11	10.2752	1511	98	35	18092	H2AC16,NKX6-2,H3C12,H3C2,CBX5,PTBP3,POU2F1,EP300,MDM4,REST,KLF12,FOXP1,NFIB,H2AC8,ZFHX2,ZHX2,PRDM1,H2AC17,H2AC20,H2AC11,LCOR,H3C6,H4C5,H4C8,ZNF724,H1-3,H1-4,H1-5,H3C7,FOXP2,H4C2,H2AC21,H2AC14,H2AC13,H3C11
GO:BP	nucleosome organization	GO:0034728	8.98773e-11	10.0464	182	98	15	18092	H3C12,H3C2,H3C6,H2BC4,H2BC14,H4C5,H4C8,H2BC7,H1-3,H1-4,H1-5,H3C7,H2BC17,H4C2,H3C11
GO:BP	negative regulation of cellular macromolecule biosynthetic process	GO:2000113	1.36615e-10	9.8645	1656	98	36	18092	H2AC16,NKX6-2,H3C12,H3C2,CBX5,POU2F1,EP300,TNRC6B,MDM4,REST,PUS7,KLF12,FOXP1,NFIB,H2AC8,ZFHX2,ZHX2,PRDM1,H2AC17,H2AC20,H2AC11,LCOR,H3C6,H4C5,H4C8,ZNF724,H1-3,H1-4,H1-5,H3C7,FOXP2,H4C2,H2AC21,H2AC14,H2AC13,H3C11
GO:BP	chromatin assembly	GO:0031497	2.49007e-10	9.60379	195	98	15	18092	H3C12,H3C2,H3C6,H2BC4,H2BC14,H4C5,H4C8,H2BC7,H1-3,H1-4,H1-5,H3C7,H2BC17,H4C2,H3C11
GO:BP	negative regulation of macromolecule biosynthetic process	GO:0010558	3.24209e-10	9.48917	1704	98	36	18092	H2AC16,NKX6-2,H3C12,H3C2,CBX5,POU2F1,EP300,TNRC6B,MDM4,REST,PUS7,KLF12,FOXP1,NFIB,H2AC8,ZFHX2,ZHX2,PRDM1,H2AC17,H2AC20,H2AC11,LCOR,H3C6,H4C5,H4C8,ZNF724,H1-3,H1-4,H1-5,H3C7,FOXP2,H4C2,H2AC21,H2AC14,H2AC13,H3C11
GO:BP	negative regulation of nucleobase-containing compound metabolic process	GO:0045934	3.81409e-10	9.41861	1615	98	35	18092	H2AC16,NKX6-2,H3C12,H3C2,CBX5,PTBP3,POU2F1,EP300,MDM4,REST,KLF12,FOXP1,NFIB,H2AC8,ZFHX2,ZHX2,PRDM1,H2AC17,H2AC20,H2AC11,LCOR,H3C6,H4C5,H4C8,ZNF724,H1-3,H1-4,H1-5,H3C7,FOXP2,H4C2,H2AC21,H2AC14,H2AC13,H3C11
GO:BP	chromatin silencing	GO:0006342	5.48864e-10	9.26054	77	98	11	18092	H2AC16,H2AC8,H2AC17,H2AC20,H2AC11,H1-3,H1-4,H1-5,H2AC21,H2AC14,H2AC13
GO:BP	protein-DNA complex assembly	GO:0065004	7.56741e-10	9.12105	253	98	16	18092	H3C12,H3C2,POGZ,H3C6,H2BC4,H2BC14,H4C5,H4C8,H2BC7,H1-3,H1-4,H1-5,H3C7,H2BC17,H4C2,H3C11
GO:BP	negative regulation of cellular biosynthetic process	GO:0031327	1.06657e-09	8.97201	1773	98	36	18092	H2AC16,NKX6-2,H3C12,H3C2,CBX5,POU2F1,EP300,TNRC6B,MDM4,REST,PUS7,KLF12,FOXP1,NFIB,H2AC8,ZFHX2,ZHX2,PRDM1,H2AC17,H2AC20,H2AC11,LCOR,H3C6,H4C5,H4C8,ZNF724,H1-3,H1-4,H1-5,H3C7,FOXP2,H4C2,H2AC21,H2AC14,H2AC13,H3C11
GO:BP	chromatin assembly or disassembly	GO:0006333	1.4547e-09	8.83723	220	98	15	18092	H3C12,H3C2,H3C6,H2BC4,H2BC14,H4C5,H4C8,H2BC7,H1-3,H1-4,H1-5,H3C7,H2BC17,H4C2,H3C11
GO:BP	negative regulation of biosynthetic process	GO:0009890	1.84723e-09	8.73348	1806	98	36	18092	H2AC16,NKX6-2,H3C12,H3C2,CBX5,POU2F1,EP300,TNRC6B,MDM4,REST,PUS7,KLF12,FOXP1,NFIB,H2AC8,ZFHX2,ZHX2,PRDM1,H2AC17,H2AC20,H2AC11,LCOR,H3C6,H4C5,H4C8,ZNF724,H1-3,H1-4,H1-5,H3C7,FOXP2,H4C2,H2AC21,H2AC14,H2AC13,H3C11
GO:BP	chromatin organization	GO:0006325	2.3332e-09	8.63205	831	98	25	18092	H2AC16,H3C12,H3C2,EP300,REST,H2AC8,H2AC17,H2AC20,H2AC11,H3C6,H2BC4,H2BC14,H4C5,H4C8,H2BC7,H1-3,H1-4,H1-5,H3C7,H2BC17,H4C2,H2AC21,H2AC14,H2AC13,H3C11
GO:BP	DNA packaging	GO:0006323	5.7785e-09	8.23819	242	98	15	18092	H3C12,H3C2,H3C6,H2BC4,H2BC14,H4C5,H4C8,H2BC7,H1-3,H1-4,H1-5,H3C7,H2BC17,H4C2,H3C11
GO:BP	protein-DNA complex subunit organization	GO:0071824	7.90459e-09	8.10212	295	98	16	18092	H3C12,H3C2,POGZ,H3C6,H2BC4,H2BC14,H4C5,H4C8,H2BC7,H1-3,H1-4,H1-5,H3C7,H2BC17,H4C2,H3C11
GO:BP	DNA replication-dependent nucleosome assembly	GO:0006335	8.72565e-09	8.0592	32	98	8	18092	H3C12,H3C2,H3C6,H4C5,H4C8,H3C7,H4C2,H3C11
GO:BP	DNA replication-dependent nucleosome organization	GO:0034723	8.72565e-09	8.0592	32	98	8	18092	H3C12,H3C2,H3C6,H4C5,H4C8,H3C7,H4C2,H3C11
GO:BP	gene silencing	GO:0016458	1.07461e-08	7.96875	531	98	20	18092	H2AC16,H3C12,H3C2,TNRC6B,H2AC8,H2AC17,H2AC20,H2AC11,H3C6,H4C5,H4C8,H1-3,H1-4,H1-5,H3C7,H4C2,H2AC21,H2AC14,H2AC13,H3C11
GO:BP	regulation of gene silencing	GO:0060968	2.01501e-08	7.69572	139	98	12	18092	H3C12,H3C2,TNRC6B,H3C6,H4C5,H4C8,H1-3,H1-4,H1-5,H3C7,H4C2,H3C11
GO:BP	regulation of megakaryocyte differentiation	GO:0045652	3.51303e-08	7.45432	82	98	10	18092	H3C12,H3C2,EP300,TNRC6B,H3C6,H4C5,H4C8,H3C7,H4C2,H3C11
GO:BP	rDNA heterochromatin assembly	GO:0000183	6.15749e-08	7.2106	40	98	8	18092	H3C12,H3C2,H3C6,H4C5,H4C8,H3C7,H4C2,H3C11
GO:BP	negative regulation of nitrogen compound metabolic process	GO:0051172	1.89944e-07	6.72137	2585	98	40	18092	H2AC16,NKX6-2,F8A3,H3C12,H3C2,CBX5,PTBP3,POU2F1,EP300,TNRC6B,MDM4,REST,PUS7,KLF12,FOXP1,NFIB,H2AC8,ZFHX2,ZHX2,PRDM1,H2AC17,H2AC20,H2AC11,LCOR,H3C6,H4C5,DMD,H4C8,ZNF724,H1-3,H1-4,H1-5,H3C7,FOXP2,H4C2,H2AC21,H2AC14,H2AC13,H3C11,SAG
GO:BP	megakaryocyte differentiation	GO:0030219	2.62434e-07	6.58098	100	98	10	18092	H3C12,H3C2,EP300,TNRC6B,H3C6,H4C5,H4C8,H3C7,H4C2,H3C11
GO:BP	negative regulation of gene expression	GO:0010629	1.45127e-06	5.83825	2516	98	38	18092	H2AC16,NKX6-2,H3C12,H3C2,CBX5,PTBP3,POU2F1,EP300,TNRC6B,MDM4,REST,PUS7,KLF12,FOXP1,NFIB,H2AC8,ZFHX2,ZHX2,PRDM1,AFF2,H2AC17,H2AC20,H2AC11,LCOR,H3C6,H4C5,H4C8,ZNF724,H1-3,H1-4,H1-5,H3C7,FOXP2,H4C2,H2AC21,H2AC14,H2AC13,H3C11
GO:BP	DNA conformation change	GO:0071103	1.54816e-06	5.81018	360	98	15	18092	H3C12,H3C2,H3C6,H2BC4,H2BC14,H4C5,H4C8,H2BC7,H1-3,H1-4,H1-5,H3C7,H2BC17,H4C2,H3C11
GO:BP	negative regulation of cellular metabolic process	GO:0031324	2.0384e-06	5.69071	2794	98	40	18092	H2AC16,NKX6-2,F8A3,H3C12,H3C2,CBX5,PTBP3,POU2F1,EP300,TNRC6B,MDM4,REST,PUS7,KLF12,FOXP1,NFIB,H2AC8,ZFHX2,ZHX2,PRDM1,H2AC17,H2AC20,H2AC11,LCOR,H3C6,H4C5,DMD,H4C8,ZNF724,H1-3,H1-4,H1-5,H3C7,FOXP2,H4C2,H2AC21,H2AC14,H2AC13,H3C11,SAG
GO:BP	regulation of myeloid cell differentiation	GO:0045637	3.00972e-06	5.52147	264	98	13	18092	H3C12,H3C2,PIK3R1,EP300,TNRC6B,FOXP1,H3C6,H4C5,H4C8,H3C7,GPR171,H4C2,H3C11
GO:BP	chromosome organization	GO:0051276	3.146e-06	5.50224	1261	98	26	18092	H2AC16,H3C12,H3C2,EP300,POGZ,REST,H2AC8,H2AC17,H2AC20,H2AC11,H3C6,H2BC4,H2BC14,H4C5,H4C8,H2BC7,H1-3,H1-4,H1-5,H3C7,H2BC17,H4C2,H2AC21,H2AC14,H2AC13,H3C11
GO:BP	negative regulation of cellular process	GO:0048523	6.67248e-06	5.17571	5208	98	56	18092	H2AC16,NKX6-2,F8A3,H3C12,H3C2,MTRNR2L6,PIK3R1,CBX5,PTBP3,POU2F1,EP300,PCM1,TNRC6B,PPP1R9A,MDM4,REST,PRR11,PUS7,KLF12,FOXP1,NFIB,DCBLD2,SPTAN1,H2AC8,WNK3,ZFHX2,ZHX2,PRDM1,ERC1,SEMA3E,H2AC17,H2AC20,H2AC11,TRPA1,ANK2,LCOR,H3C6,H4C5,DMD,H4C8,ZNF724,H1-3,H1-4,H1-5,H3C7,FOXP2,GPR171,H4C2,MTRNR2L1,H2AC21,MTRNR2L11,H2AC14,H2AC13,MTRNR2L10,H3C11,SAG
GO:BP	heterochromatin assembly	GO:0031507	9.29821e-06	5.0316	73	98	8	18092	H3C12,H3C2,H3C6,H4C5,H4C8,H3C7,H4C2,H3C11
GO:BP	regulation of RNA metabolic process	GO:0051252	2.18114e-05	4.66132	3850	98	46	18092	H2AC16,NKX6-2,H3C12,H3C2,PIK3R1,ASXL2,CBX5,PTBP3,POU2F1,EP300,POGZ,TNRC6B,MDM4,REST,ETV1,KLF12,FOXP1,NFIB,H2AC8,POU5F1B,ZFHX2,ZHX2,ZNF236,PRDM1,ERC1,AFF2,H2AC17,H2AC20,H2AC11,ZNF681,LCOR,H3C6,H4C5,DMD,H4C8,ZNF724,H1-3,H1-4,H1-5,H3C7,FOXP2,H4C2,H2AC21,H2AC14,H2AC13,H3C11
GO:BP	regulation of gene silencing by miRNA	GO:0060964	2.3478e-05	4.62934	117	98	9	18092	H3C12,H3C2,TNRC6B,H3C6,H4C5,H4C8,H3C7,H4C2,H3C11
GO:BP	heterochromatin organization	GO:0070828	2.61011e-05	4.58334	83	98	8	18092	H3C12,H3C2,H3C6,H4C5,H4C8,H3C7,H4C2,H3C11
GO:BP	regulation of posttranscriptional gene silencing	GO:0060147	2.7253e-05	4.56459	119	98	9	18092	H3C12,H3C2,TNRC6B,H3C6,H4C5,H4C8,H3C7,H4C2,H3C11
GO:BP	regulation of gene silencing by RNA	GO:0060966	2.93321e-05	4.53266	120	98	9	18092	H3C12,H3C2,TNRC6B,H3C6,H4C5,H4C8,H3C7,H4C2,H3C11
GO:BP	regulation of transcription, DNA-templated	GO:0006355	3.83679e-05	4.41603	3494	98	43	18092	H2AC16,NKX6-2,H3C12,H3C2,PIK3R1,ASXL2,CBX5,POU2F1,EP300,POGZ,MDM4,REST,ETV1,KLF12,FOXP1,NFIB,H2AC8,POU5F1B,ZFHX2,ZHX2,ZNF236,PRDM1,ERC1,H2AC17,H2AC20,H2AC11,ZNF681,LCOR,H3C6,H4C5,DMD,H4C8,ZNF724,H1-3,H1-4,H1-5,H3C7,FOXP2,H4C2,H2AC21,H2AC14,H2AC13,H3C11
GO:BP	regulation of nucleic acid-templated transcription	GO:1903506	7.01513e-05	4.15396	3564	98	43	18092	H2AC16,NKX6-2,H3C12,H3C2,PIK3R1,ASXL2,CBX5,POU2F1,EP300,POGZ,MDM4,REST,ETV1,KLF12,FOXP1,NFIB,H2AC8,POU5F1B,ZFHX2,ZHX2,ZNF236,PRDM1,ERC1,H2AC17,H2AC20,H2AC11,ZNF681,LCOR,H3C6,H4C5,DMD,H4C8,ZNF724,H1-3,H1-4,H1-5,H3C7,FOXP2,H4C2,H2AC21,H2AC14,H2AC13,H3C11
GO:BP	regulation of RNA biosynthetic process	GO:2001141	7.31904e-05	4.13555	3569	98	43	18092	H2AC16,NKX6-2,H3C12,H3C2,PIK3R1,ASXL2,CBX5,POU2F1,EP300,POGZ,MDM4,REST,ETV1,KLF12,FOXP1,NFIB,H2AC8,POU5F1B,ZFHX2,ZHX2,ZNF236,PRDM1,ERC1,H2AC17,H2AC20,H2AC11,ZNF681,LCOR,H3C6,H4C5,DMD,H4C8,ZNF724,H1-3,H1-4,H1-5,H3C7,FOXP2,H4C2,H2AC21,H2AC14,H2AC13,H3C11
GO:BP	negative regulation of macromolecule metabolic process	GO:0010605	7.59397e-05	4.11953	3297	98	41	18092	H2AC16,NKX6-2,F8A3,H3C12,H3C2,CBX5,PTBP3,POU2F1,EP300,TNRC6B,MDM4,REST,PUS7,KLF12,FOXP1,NFIB,H2AC8,ZFHX2,ZHX2,PRDM1,AFF2,H2AC17,H2AC20,H2AC11,LCOR,H3C6,H4C5,DMD,H4C8,ZNF724,H1-3,H1-4,H1-5,H3C7,FOXP2,H4C2,H2AC21,H2AC14,H2AC13,H3C11,SAG
GO:BP	regulation of cellular macromolecule biosynthetic process	GO:2000112	0.000101679	3.99277	4038	98	46	18092	H2AC16,NKX6-2,H3C12,H3C2,PIK3R1,ASXL2,CBX5,PTBP3,POU2F1,EP300,POGZ,TNRC6B,MDM4,REST,ETV1,PUS7,KLF12,FOXP1,NFIB,H2AC8,POU5F1B,ZFHX2,ZHX2,ZNF236,PRDM1,ERC1,H2AC17,H2AC20,H2AC11,ZNF681,LCOR,H3C6,H4C5,DMD,H4C8,ZNF724,H1-3,H1-4,H1-5,H3C7,FOXP2,H4C2,H2AC21,H2AC14,H2AC13,H3C11
GO:BP	regulation of hemopoiesis	GO:1903706	0.000123951	3.90675	428	98	14	18092	H3C12,H3C2,PIK3R1,EP300,TNRC6B,FOXP1,PRDM1,H3C6,H4C5,H4C8,H3C7,GPR171,H4C2,H3C11
GO:BP	negative regulation of biological process	GO:0048519	0.000178367	3.74869	5833	98	57	18092	H2AC16,NKX6-2,F8A3,H3C12,H3C2,MTRNR2L6,PIK3R1,CBX5,PTBP3,POU2F1,EP300,PCM1,TNRC6B,PPP1R9A,MDM4,REST,PRR11,PUS7,KLF12,FOXP1,NFIB,DCBLD2,SPTAN1,H2AC8,WNK3,ZFHX2,ZHX2,PRDM1,ERC1,SEMA3E,AFF2,H2AC17,H2AC20,H2AC11,TRPA1,ANK2,LCOR,H3C6,H4C5,DMD,H4C8,ZNF724,H1-3,H1-4,H1-5,H3C7,FOXP2,GPR171,H4C2,MTRNR2L1,H2AC21,MTRNR2L11,H2AC14,H2AC13,MTRNR2L10,H3C11,SAG
GO:BP	transcription, DNA-templated	GO:0006351	0.000194037	3.71211	3687	98	43	18092	H2AC16,NKX6-2,H3C12,H3C2,PIK3R1,ASXL2,CBX5,POU2F1,EP300,POGZ,MDM4,REST,ETV1,KLF12,FOXP1,NFIB,H2AC8,POU5F1B,ZFHX2,ZHX2,ZNF236,PRDM1,ERC1,H2AC17,H2AC20,H2AC11,ZNF681,LCOR,H3C6,H4C5,DMD,H4C8,ZNF724,H1-3,H1-4,H1-5,H3C7,FOXP2,H4C2,H2AC21,H2AC14,H2AC13,H3C11
GO:BP	regulation of nucleobase-containing compound metabolic process	GO:0019219	0.000196665	3.70627	4123	98	46	18092	H2AC16,NKX6-2,H3C12,H3C2,PIK3R1,ASXL2,CBX5,PTBP3,POU2F1,EP300,POGZ,TNRC6B,MDM4,REST,ETV1,KLF12,FOXP1,NFIB,H2AC8,POU5F1B,ZFHX2,ZHX2,ZNF236,PRDM1,ERC1,AFF2,H2AC17,H2AC20,H2AC11,ZNF681,LCOR,H3C6,H4C5,DMD,H4C8,ZNF724,H1-3,H1-4,H1-5,H3C7,FOXP2,H4C2,H2AC21,H2AC14,H2AC13,H3C11
GO:BP	myeloid cell differentiation	GO:0030099	0.000205648	3.68688	446	98	14	18092	H3C12,H3C2,PIK3R1,PTBP3,EP300,TNRC6B,FOXP1,H3C6,H4C5,H4C8,H3C7,GPR171,H4C2,H3C11
GO:BP	regulation of macromolecule biosynthetic process	GO:0010556	0.000218783	3.65999	4137	98	46	18092	H2AC16,NKX6-2,H3C12,H3C2,PIK3R1,ASXL2,CBX5,PTBP3,POU2F1,EP300,POGZ,TNRC6B,MDM4,REST,ETV1,PUS7,KLF12,FOXP1,NFIB,H2AC8,POU5F1B,ZFHX2,ZHX2,ZNF236,PRDM1,ERC1,H2AC17,H2AC20,H2AC11,ZNF681,LCOR,H3C6,H4C5,DMD,H4C8,ZNF724,H1-3,H1-4,H1-5,H3C7,FOXP2,H4C2,H2AC21,H2AC14,H2AC13,H3C11
GO:BP	nucleic acid-templated transcription	GO:0097659	0.000282294	3.5493	3734	98	43	18092	H2AC16,NKX6-2,H3C12,H3C2,PIK3R1,ASXL2,CBX5,POU2F1,EP300,POGZ,MDM4,REST,ETV1,KLF12,FOXP1,NFIB,H2AC8,POU5F1B,ZFHX2,ZHX2,ZNF236,PRDM1,ERC1,H2AC17,H2AC20,H2AC11,ZNF681,LCOR,H3C6,H4C5,DMD,H4C8,ZNF724,H1-3,H1-4,H1-5,H3C7,FOXP2,H4C2,H2AC21,H2AC14,H2AC13,H3C11
GO:BP	RNA biosynthetic process	GO:0032774	0.000317677	3.49801	3749	98	43	18092	H2AC16,NKX6-2,H3C12,H3C2,PIK3R1,ASXL2,CBX5,POU2F1,EP300,POGZ,MDM4,REST,ETV1,KLF12,FOXP1,NFIB,H2AC8,POU5F1B,ZFHX2,ZHX2,ZNF236,PRDM1,ERC1,H2AC17,H2AC20,H2AC11,ZNF681,LCOR,H3C6,H4C5,DMD,H4C8,ZNF724,H1-3,H1-4,H1-5,H3C7,FOXP2,H4C2,H2AC21,H2AC14,H2AC13,H3C11
GO:BP	negative regulation of metabolic process	GO:0009892	0.00057116	3.24324	3539	98	41	18092	H2AC16,NKX6-2,F8A3,H3C12,H3C2,CBX5,PTBP3,POU2F1,EP300,TNRC6B,MDM4,REST,PUS7,KLF12,FOXP1,NFIB,H2AC8,ZFHX2,ZHX2,PRDM1,AFF2,H2AC17,H2AC20,H2AC11,LCOR,H3C6,H4C5,DMD,H4C8,ZNF724,H1-3,H1-4,H1-5,H3C7,FOXP2,H4C2,H2AC21,H2AC14,H2AC13,H3C11,SAG
GO:BP	regulation of cellular biosynthetic process	GO:0031326	0.000779362	3.10826	4310	98	46	18092	H2AC16,NKX6-2,H3C12,H3C2,PIK3R1,ASXL2,CBX5,PTBP3,POU2F1,EP300,POGZ,TNRC6B,MDM4,REST,ETV1,PUS7,KLF12,FOXP1,NFIB,H2AC8,POU5F1B,ZFHX2,ZHX2,ZNF236,PRDM1,ERC1,H2AC17,H2AC20,H2AC11,ZNF681,LCOR,H3C6,H4C5,DMD,H4C8,ZNF724,H1-3,H1-4,H1-5,H3C7,FOXP2,H4C2,H2AC21,H2AC14,H2AC13,H3C11
GO:BP	interleukin-7-mediated signaling pathway	GO:0038111	0.000897492	3.04697	30	98	5	18092	H3C12,H3C2,H3C6,H3C7,H3C11
GO:BP	regulation of biosynthetic process	GO:0009889	0.00143084	2.84441	4397	98	46	18092	H2AC16,NKX6-2,H3C12,H3C2,PIK3R1,ASXL2,CBX5,PTBP3,POU2F1,EP300,POGZ,TNRC6B,MDM4,REST,ETV1,PUS7,KLF12,FOXP1,NFIB,H2AC8,POU5F1B,ZFHX2,ZHX2,ZNF236,PRDM1,ERC1,H2AC17,H2AC20,H2AC11,ZNF681,LCOR,H3C6,H4C5,DMD,H4C8,ZNF724,H1-3,H1-4,H1-5,H3C7,FOXP2,H4C2,H2AC21,H2AC14,H2AC13,H3C11
GO:BP	cellular protein-containing complex assembly	GO:0034622	0.00279986	2.55286	1110	98	20	18092	H3C12,H3C2,POGZ,PPP1R9A,SPTAN1,EIF3CL,H3C6,H2BC4,H2BC14,H4C5,DMD,H4C8,H2BC7,H1-3,H1-4,H1-5,H3C7,H2BC17,H4C2,H3C11
GO:BP	cellular macromolecule biosynthetic process	GO:0034645	0.0042668	2.3699	5031	98	49	18092	H2AC16,NKX6-2,H3C12,H3C2,PIK3R1,ASXL2,CBX5,PTBP3,POU2F1,EP300,POGZ,TNRC6B,MDM4,REST,ETV1,PUS7,KLF12,FOXP1,NFIB,H2AC8,POU5F1B,ZFHX2,ZHX2,ZNF236,PRDM1,ERC1,H2AC17,ATG10,H2AC20,H2AC11,EIF3CL,ZNF681,LCOR,H3C6,POMK,H4C5,DMD,H4C8,ZNF724,H1-3,H1-4,H1-5,H3C7,FOXP2,H4C2,H2AC21,H2AC14,H2AC13,H3C11
GO:BP	regulation of cell differentiation	GO:0045595	0.00436213	2.3603	1695	98	25	18092	NKX6-2,H3C12,H3C2,PIK3R1,ASXL2,PTBP3,EP300,PCM1,TNRC6B,REST,PUS7,FOXP1,NREP,ZFHX2,ZHX2,PRDM1,SEMA3E,H3C6,H4C5,DMD,H4C8,H3C7,GPR171,H4C2,H3C11
GO:BP	RNA metabolic process	GO:0016070	0.00471527	2.32649	4732	98	47	18092	H2AC16,NKX6-2,H3C12,H3C2,PIK3R1,ASXL2,CBX5,PTBP3,POU2F1,EP300,POGZ,TNRC6B,MDM4,REST,ETV1,PUS7,KLF12,FOXP1,NFIB,H2AC8,POU5F1B,ZFHX2,ZHX2,ZNF236,PRDM1,ERC1,AFF2,H2AC17,H2AC20,H2AC11,ZNF681,LCOR,H3C6,H4C5,DMD,H4C8,ZNF724,H1-3,H1-4,H1-5,H3C7,FOXP2,H4C2,H2AC21,H2AC14,H2AC13,H3C11
GO:BP	response to interleukin-7	GO:0098760	0.00508899	2.29337	42	98	5	18092	H3C12,H3C2,H3C6,H3C7,H3C11
GO:BP	cellular response to interleukin-7	GO:0098761	0.00508899	2.29337	42	98	5	18092	H3C12,H3C2,H3C6,H3C7,H3C11
GO:BP	negative regulation of execution phase of apoptosis	GO:1900118	0.00611522	2.21359	20	98	4	18092	MTRNR2L6,MTRNR2L1,MTRNR2L11,MTRNR2L10
GO:BP	macromolecule biosynthetic process	GO:0009059	0.00821548	2.08537	5139	98	49	18092	H2AC16,NKX6-2,H3C12,H3C2,PIK3R1,ASXL2,CBX5,PTBP3,POU2F1,EP300,POGZ,TNRC6B,MDM4,REST,ETV1,PUS7,KLF12,FOXP1,NFIB,H2AC8,POU5F1B,ZFHX2,ZHX2,ZNF236,PRDM1,ERC1,H2AC17,ATG10,H2AC20,H2AC11,EIF3CL,ZNF681,LCOR,H3C6,POMK,H4C5,DMD,H4C8,ZNF724,H1-3,H1-4,H1-5,H3C7,FOXP2,H4C2,H2AC21,H2AC14,H2AC13,H3C11
GO:BP	nucleobase-containing compound biosynthetic process	GO:0034654	0.00857663	2.06668	4211	98	43	18092	H2AC16,NKX6-2,H3C12,H3C2,PIK3R1,ASXL2,CBX5,POU2F1,EP300,POGZ,MDM4,REST,ETV1,KLF12,FOXP1,NFIB,H2AC8,POU5F1B,ZFHX2,ZHX2,ZNF236,PRDM1,ERC1,H2AC17,H2AC20,H2AC11,ZNF681,LCOR,H3C6,H4C5,DMD,H4C8,ZNF724,H1-3,H1-4,H1-5,H3C7,FOXP2,H4C2,H2AC21,H2AC14,H2AC13,H3C11
GO:BP	animal organ development	GO:0048513	0.00892372	2.04945	3770	98	40	18092	NKX6-2,H3C12,H3C2,PIK3R1,ASXL2,TENM3,PTBP3,EP300,PCM1,TNRC6B,MDM4,REST,ETV1,PUS7,PLS3,WDR72,FOXP1,NFIB,MYL6B,ZFHX2,ZHX2,PRDM1,NNAT,SEMA3E,AFF2,ACTG2,ANK2,H3C6,POMK,H4C5,DNAH11,DMD,H4C8,H1-5,H3C7,FOXP2,GPR171,H4C2,CEMP1,H3C11
GO:BP	telomere organization	GO:0032200	0.00925788	2.03349	178	98	8	18092	H3C12,H3C2,H3C6,H4C5,H4C8,H3C7,H4C2,H3C11
GO:BP	regulation of gene expression	GO:0010468	0.00941515	2.02617	5162	98	49	18092	H2AC16,NKX6-2,H3C12,H3C2,PIK3R1,ASXL2,CBX5,PTBP3,POU2F1,EP300,POGZ,TNRC6B,MDM4,REST,ETV1,PUS7,KLF12,FOXP1,NFIB,H2AC8,POU5F1B,ZFHX2,ZHX2,ZNF236,PRDM1,ERC1,AFF2,H2AC17,H2AC20,H2AC11,ACTG2,ANK2,ZNF681,LCOR,H3C6,H4C5,DMD,H4C8,ZNF724,H1-3,H1-4,H1-5,H3C7,FOXP2,H4C2,H2AC21,H2AC14,H2AC13,H3C11
GO:BP	heterocycle biosynthetic process	GO:0018130	0.0130683	1.88378	4277	98	43	18092	H2AC16,NKX6-2,H3C12,H3C2,PIK3R1,ASXL2,CBX5,POU2F1,EP300,POGZ,MDM4,REST,ETV1,KLF12,FOXP1,NFIB,H2AC8,POU5F1B,ZFHX2,ZHX2,ZNF236,PRDM1,ERC1,H2AC17,H2AC20,H2AC11,ZNF681,LCOR,H3C6,H4C5,DMD,H4C8,ZNF724,H1-3,H1-4,H1-5,H3C7,FOXP2,H4C2,H2AC21,H2AC14,H2AC13,H3C11
GO:BP	aromatic compound biosynthetic process	GO:0019438	0.0139155	1.8565	4287	98	43	18092	H2AC16,NKX6-2,H3C12,H3C2,PIK3R1,ASXL2,CBX5,POU2F1,EP300,POGZ,MDM4,REST,ETV1,KLF12,FOXP1,NFIB,H2AC8,POU5F1B,ZFHX2,ZHX2,ZNF236,PRDM1,ERC1,H2AC17,H2AC20,H2AC11,ZNF681,LCOR,H3C6,H4C5,DMD,H4C8,ZNF724,H1-3,H1-4,H1-5,H3C7,FOXP2,H4C2,H2AC21,H2AC14,H2AC13,H3C11
GO:BP	negative regulation of transcription by RNA polymerase II	GO:0000122	0.0241395	1.61727	961	98	17	18092	NKX6-2,CBX5,EP300,MDM4,REST,KLF12,FOXP1,NFIB,ZFHX2,ZHX2,PRDM1,LCOR,ZNF724,H1-3,H1-4,H1-5,FOXP2
GO:BP	hemopoiesis	GO:0030097	0.0244662	1.61143	962	98	17	18092	H3C12,H3C2,PIK3R1,PTBP3,EP300,TNRC6B,REST,PUS7,FOXP1,PRDM1,H3C6,H4C5,H4C8,H3C7,GPR171,H4C2,H3C11
GO:BP	regulation of execution phase of apoptosis	GO:1900117	0.0249979	1.6021	28	98	4	18092	MTRNR2L6,MTRNR2L1,MTRNR2L11,MTRNR2L10
GO:BP	cellular nitrogen compound biosynthetic process	GO:0044271	0.0272225	1.56507	5025	98	47	18092	H2AC16,NKX6-2,H3C12,H3C2,PIK3R1,ASXL2,CBX5,PTBP3,POU2F1,EP300,POGZ,TNRC6B,MDM4,REST,ETV1,PUS7,KLF12,FOXP1,NFIB,H2AC8,POU5F1B,ZFHX2,ZHX2,ZNF236,PRDM1,ERC1,H2AC17,H2AC20,H2AC11,EIF3CL,ZNF681,LCOR,H3C6,H4C5,DMD,H4C8,ZNF724,H1-3,H1-4,H1-5,H3C7,FOXP2,H4C2,H2AC21,H2AC14,H2AC13,H3C11
GO:BP	regulation of nitrogen compound metabolic process	GO:0051171	0.0339879	1.46868	5885	98	52	18092	H2AC16,NKX6-2,F8A3,H3C12,H3C2,PIK3R1,ASXL2,CBX5,PTBP3,POU2F1,EP300,POGZ,TNRC6B,PPP1R9A,MDM4,REST,ETV1,PUS7,KLF12,FOXP1,NFIB,H2AC8,WNK3,POU5F1B,ZFHX2,ZHX2,ZNF236,PRDM1,ERC1,AFF2,H2AC17,ATG10,H2AC20,H2AC11,ZNF681,LCOR,H3C6,H4C5,DMD,H4C8,ZNF724,H1-3,H1-4,H1-5,H3C7,FOXP2,H4C2,H2AC21,H2AC14,H2AC13,H3C11,SAG
GO:BP	organic cyclic compound biosynthetic process	GO:1901362	0.037154	1.42999	4449	98	43	18092	H2AC16,NKX6-2,H3C12,H3C2,PIK3R1,ASXL2,CBX5,POU2F1,EP300,POGZ,MDM4,REST,ETV1,KLF12,FOXP1,NFIB,H2AC8,POU5F1B,ZFHX2,ZHX2,ZNF236,PRDM1,ERC1,H2AC17,H2AC20,H2AC11,ZNF681,LCOR,H3C6,H4C5,DMD,H4C8,ZNF724,H1-3,H1-4,H1-5,H3C7,FOXP2,H4C2,H2AC21,H2AC14,H2AC13,H3C11
GO:BP	nucleic acid metabolic process	GO:0090304	0.0381918	1.41803	5247	98	48	18092	H2AC16,NKX6-2,H3C12,H3C2,PIK3R1,ASXL2,CBX5,PTBP3,POU2F1,EP300,POGZ,TNRC6B,MDM4,REST,ETV1,PUS7,KLF12,FOXP1,NFIB,H2AC8,POU5F1B,INO80D,ZFHX2,ZHX2,ZNF236,PRDM1,ERC1,AFF2,H2AC17,H2AC20,H2AC11,ZNF681,LCOR,H3C6,H4C5,DMD,H4C8,ZNF724,H1-3,H1-4,H1-5,H3C7,FOXP2,H4C2,H2AC21,H2AC14,H2AC13,H3C11
GO:BP	hematopoietic or lymphoid organ development	GO:0048534	0.0412627	1.38444	1002	98	17	18092	H3C12,H3C2,PIK3R1,PTBP3,EP300,TNRC6B,REST,PUS7,FOXP1,PRDM1,H3C6,H4C5,H4C8,H3C7,GPR171,H4C2,H3C11
GO:BP	protein-containing complex assembly	GO:0065003	0.0444297	1.35233	1689	98	23	18092	H3C12,H3C2,EP300,POGZ,PPP1R9A,MDM4,SPTAN1,TRPA1,EIF3CL,H3C6,H2BC4,H2BC14,H4C5,DMD,H4C8,H2BC7,H1-3,H1-4,H1-5,H3C7,H2BC17,H4C2,H3C11
GO:BP	chromatin remodeling	GO:0006338	0.0475629	1.32273	223	98	8	18092	H3C12,H3C2,H3C6,H4C5,H4C8,H3C7,H4C2,H3C11

## Sheet: DEG Irie up
geneID	symbol	baseMean	log2FoldChange	pvalue	padj
ENSG00000184374	COLEC10	203182634237097	100135576428637	2.01834e+08	8.17917e+09
ENSG00000189001	SBSN	843056979843484	100318156720928	6.25373e+08	0,000219468382585665
ENSG00000159247	NA	484033869829497	100409728049889	787809	6.25506e+07
ENSG00000173641	HSPB7	863530067199715	10044621625762	3.35165e+08	0,000127850957194232
ENSG00000286743	NA	813959973943358	100673845510634	1.31013e+09	0,000417978780311644
ENSG00000054356	PTPRN	320368172148027	10071694610111	2.64335e+06	1.77712e+08
ENSG00000271121	NA	815291187134354	100830846385173	1.10146e+08	4.78399e+09
ENSG00000118137	APOA1	202407340104277	100978669560322	1.25385e-05	0.00880052
ENSG00000154553	PDLIM3	445605277997527	101078230241966	3.27572	798.321
ENSG00000234851	RPL23AP42	355301432775819	101081463504968	4.53725e-21	3.98075e-17
ENSG00000156466	GDF6	886034416265256	101236883789186	1.74352e+08	7.14236e+09
ENSG00000227306	NA	838473180960275	101272582616243	2.52872e+08	9.97112e+09
ENSG00000002933	TMEM176A	967611188718044	101432186616505	1.17312e+08	5.04528e+09
ENSG00000160182	TFF1	865592425302231	101447698163645	2.45943e+09	0,000716256984798807
ENSG00000168542	COL3A1	279233689133913	101592813825896	1.98447e-18	8.70537e-15
ENSG00000161671	EMC10	927075766745994	101642766127742	2.93056e-19	1.02845e-14
ENSG00000197635	DPP4	852185733853548	101803806454556	0.000265791	0.141328
ENSG00000140274	DUOXA2	939418544244779	102310856423592	1.75042e+08	7.14294e+09
ENSG00000165495	PKNOX2	101193311120425	102332002048789	1.67744e+08	6.9094e+09
ENSG00000180739	S1PR5	908826065912527	102400034308121	2.13819e+08	8.60523e+09
ENSG00000159167	STC1	399296801058401	102855336111139	34.1853	7315.24
ENSG00000115461	IGFBP5	979080437139827	102909114777501	1.27167e-11	2.78924e-08
ENSG00000196878	LAMB3	268157591103305	103021416186143	1.37902e+08	5.80281e+09
ENSG00000167244	IGF2	232039704822125	103246744296882	7.9083e-12	1.98238e-08
ENSG00000197558	SSPOP	782768720888625	103339147270602	5.7461e+07	2.65334e+09
ENSG00000120645	IQSEC3	688103909595973	103857396878882	3.06587e+08	0,000117460164526524
ENSG00000227232	WASH7P	103242631869947	104087165638938	2.25459e+07	1.167e+09
ENSG00000116711	PLA2G4A	105388933353127	104368715034337	3.88085e+08	0,00014488788649865
ENSG00000100739	BDKRB1	116960701061353	10450109466956	1.31105e+08	5.57021e+09
ENSG00000106366	SERPINE1	806245993025823	104649234529225	4.66838e-20	2.73054e-16
ENSG00000182742	HOXB4	107676613208044	104686919798706	4.16019e+07	2.01373e+09
ENSG00000128713	HOXD11	108887759758198	104747549422439	4.59777e+07	2.18637e+09
ENSG00000173376	NDNF	112491660305842	104767695837493	5.6746e+06	2.62724e+08
ENSG00000106565	TMEM176B	110267957707857	104953463296803	3.71561e+07	1.80603e+09
ENSG00000286039	NA	113163550930509	105372675303168	6.89662e+07	3.11128e+09
ENSG00000108511	HOXB6	115524634110801	105581077557296	2.92782e+07	1.48053e+09
ENSG00000153714	LURAP1L	114805657517817	105586113460534	6.83574e+07	3.0994e+09
ENSG00000152207	CYSLTR2	136527490747569	105621772075479	2.9067e+08	0,000112840303147593
ENSG00000091704	CPA1	127416527580675	1056546288675	4.45618e+07	2.13057e+08
ENSG00000259974	LINC00261	951556012585823	10597801908074	2.07132e+07	1.0785e+08
ENSG00000162692	VCAM1	118260870061223	106026103461138	1.89931e+07	1.00427e+09
ENSG00000267645	POLR2J2	118801577941871	106116647875451	9.53611e+06	5.46831e+08
ENSG00000170689	HOXB9	119934077125167	106219001521588	6.94892e+07	3.12648e+09
ENSG00000131620	ANO1	13211261664507	106517397146846	7.53149e+07	3.3457e+09
ENSG00000163586	FABP1	101825657975325	106741014911446	4.60934e+08	0,000167107643352794
ENSG00000197467	COL13A1	138355706602601	106978808851086	2.42385e+07	1.24361e+09
ENSG00000106034	CPED1	311064715962248	10712793901016	103041	7.89547e+07
ENSG00000128710	HOXD10	138227474962022	107332947245144	7.13005e+07	3.19161e+09
ENSG00000132872	SYT4	144717133990623	107389649969938	9.70468e+06	5.54684e+08
ENSG00000138080	EMILIN1	148592572184781	107424620919612	0.111954	302.225
ENSG00000140285	FGF7	673026373719423	107602649231388	0.0268841	0.813335
ENSG00000146833	TRIM4	150310618941086	107680534543975	4.26011e+06	2.73818e+08
ENSG00000159184	HOXB13	134305717228841	107881285328663	3.10372e+07	1.54718e+09
ENSG00000136869	TLR4	135230118113701	107961834642901	534553	2.49463e+09
ENSG00000142961	MOB3C	140264592081605	108089707990829	3.21093e+07	1.59159e+09
ENSG00000189334	S100A14	739419737323633	108136775501007	24454.5	3.02185e+06
ENSG00000173918	C1QTNF1	131274347137644	108333136137122	3.59909e+07	1.75914e+09
ENSG00000100427	MLC1	139169807597247	108546622016115	8.0285e+06	4.68027e+08
ENSG00000166670	MMP10	153704204861064	108799997303902	5.45776e+07	2.54025e+07
ENSG00000165966	PDZRN4	152277159490361	109056377350984	5.15051e+07	2.42295e+09
ENSG00000227121	NA	153640436148321	10912140497561	7.15901e+06	4.24389e+08
ENSG00000121691	CAT	140104400378826	109242262070318	3.19361e+06	2.12266e+08
ENSG00000285292	ABCF2-H2BE1	152703330569822	109743487417263	2.13524e+06	1.46355e+07
ENSG00000235655	NA	152532327699863	10977891992343	2.95293e+07	1.48467e+09
ENSG00000204291	COL15A1	151609098641441	109810091536208	23.106	5068
ENSG00000241506	PSMC1P1	157835294429846	110268478310337	2.30647e+06	1.56261e+08
ENSG00000138207	RBP4	168667627043888	110377281384236	1.94094e+07	1.02275e+09
ENSG00000142178	SIK1	171612871308831	110418261173601	5.1937e+06	3.2432e+08
ENSG00000105472	CLEC11A	163323268975669	110473356846169	1.38002e+06	1.02174e+08
ENSG00000196639	HRH1	168511519727672	110484905894106	4.96181e+07	2.34046e+08
ENSG00000177989	ODF3B	168187118572703	110523399907055	1.92891e+06	1.35386e+07
ENSG00000228830	NA	161936597848097	110644968542569	4.31098e+06	2.74685e+08
ENSG00000140945	CDH13	931916531951188	110670737914544	0.000193927	0.106339
ENSG00000101076	HNF4A	148694601961907	110964807284941	1.21469e+07	6.57843e+08
ENSG00000259781	NA	166405194237064	111012328096552	946052	7.31294e+07
ENSG00000085117	CD82	761550209106823	111182416031089	72.1565	14722.4
ENSG00000174028	NA	17111572780064	111444033766993	1.94508e+06	1.35977e+08
ENSG00000165092	ALDH1A1	182544191458773	111514641104615	1.05287e+07	5.84641e+08
ENSG00000130234	ACE2	169808486126279	111882436144285	2.17539e+06	1.48527e+08
ENSG00000250742	LINC02381	371486441261899	111938790621624	109206	1.1272e+07
ENSG00000168398	BDKRB2	496675023802798	112113480072174	1.44047e+06	1.06201e+07
ENSG00000116132	PRRX1	222429696317635	112221640367359	1.47196e+06	1.08069e+08
ENSG00000128271	ADORA2A	174454287558455	112276175924516	920217	7.17218e+07
ENSG00000118271	TTR	171033753795823	112293181812829	1.31908e+06	9.8914e+07
ENSG00000284779	INS-IGF2	186898972400056	112655280438063	3.72444e+06	2.43853e+08
ENSG00000118526	TCF21	373338176688145	112818797226803	68138.7	7.56728e+06
ENSG00000116667	C1orf21	521320733107543	112927009637262	562789	4.63627e+07
ENSG00000268388	FENDRR	200503753432512	113000332403205	206171	1.4187e+08
ENSG00000095303	PTGS1	212865037513868	113154099165747	6.99229e+06	4.15911e+08
ENSG00000269113	TRABD2B	200707414532943	11327465083803	5.25984e+06	3.27285e+08
ENSG00000104415	CCN4	515550949958105	113453759329806	2.38702e+06	1.61096e+08
ENSG00000166126	AMN	163994206586594	113745965949038	923755	7.17218e+07
ENSG00000131409	LRRC4B	226318766214813	114534133060462	16843	1.64777e+07
ENSG00000121068	TBX2	261916588899993	114602471277012	2.24473e+06	1.52668e+06
ENSG00000123689	G0S2	215698951426644	114742833414108	6.67244e+06	4.00963e+08
ENSG00000109321	AREG	232754161994468	114871462369724	696135	5.65513e+07
ENSG00000215914	MMP23A	218279050217182	11498708107907	220304	2.06721e+07
ENSG00000269955	FMC1-LUC7L2	227066879420168	115491099256303	118386	1.19943e+07
ENSG00000081041	CXCL2	234511240218101	115648218888924	558017	4.61864e+07
ENSG00000285283	NA	229867236024166	115672232003226	229169	2.13752e+07
ENSG00000120093	HOXB3	248612422442831	116726777871303	274900	2.48218e+07
ENSG00000197859	ADAMTSL2	137026640483333	117428472199159	1.50879	401.131
ENSG00000181234	TMEM132C	267039920057808	117790021044468	206460	1.94772e+07
ENSG00000130812	ANGPTL6	309834714497115	119043362366393	275845	2.48218e+07
ENSG00000187800	PEAR1	309371609379303	119851050963783	141477	1.40254e+07
ENSG00000135346	CGA	322732539177303	119919645813428	242363	2.21497e+07
ENSG00000099869	IGF2-AS	323234849653267	12027405771255	109050	1.1272e+07
ENSG00000260914	NA	318466699074538	120384305439927	12261	1.64232e+06
ENSG00000167617	CDC42EP5	378014296201633	121360871979285	15945.1	2.04225e+06
ENSG00000105825	TFPI2	12012960832088	121640886772671	135.696	27057.5
ENSG00000143839	REN	358321765860729	122052711685083	169031	1.64777e+07
ENSG00000169429	CXCL8	350526241674589	122181156410646	230917	2.13752e+07
ENSG00000161544	CYGB	401925375697715	123185250385361	16238.7	206478
ENSG00000266010	GATA6-AS1	400588047120481	123759705478128	2581.35	393870
ENSG00000169245	CXCL10	416263416288554	124242464195886	44923.3	5.22033e+06
ENSG00000064300	NGFR	432722171592449	124703519441499	0,000106395204597387	0,00243722800923022
ENSG00000166510	CCDC68	428136208793796	124791403733772	50633.8	5.807e+06
ENSG00000118004	COLEC11	473642751074207	124910761083111	11068.7	150685
ENSG00000196990	FAM163B	450085426376248	125681637069349	0,000113587542964582	0,00256514879845497
ENSG00000134240	HMGCS2	589259950667352	127380166190167	505.957	90592.1
ENSG00000158874	APOA2	567921649582542	127796702259351	1518.62	1.9859e+06
ENSG00000282416	NA	557411818378994	128485876035561	0,000186442459626969	0,00389001883362
ENSG00000133048	CHI3L1	138969762325758	128573496801062	70.7369	14602.6
ENSG00000171246	NPTX1	620569137960748	130035191485088	0,000217088540788843	0,00441908657218309
ENSG00000197406	DIO3	739299595317628	13118213191395	1.64676e-09	2.22275e-06
ENSG00000176907	TCIM	713674431398305	131952082589324	3916	587299
ENSG00000164949	GEM	902147346829355	135816176264095	365.726	67551.4
ENSG00000081051	AFP	161961148378474	136668002513861	0,000214629889776526	0,00439452820992847
ENSG00000169908	TM4SF1	118961389818466	138643286686612	0.206009	531.594
ENSG00000084674	APOB	214986619991078	146953015190128	8.53235e+09	0,00202594173069109
ENSG00000110244	APOA4	251238367950416	150150103762843	0,000145562236197247	0,00316111455266473
ENSG00000171564	FGB	252192428403779	150688418596356	2.54224e+09	0,000737332330276165
ENSG00000143125	PROK1	291252582158129	152241971854588	0.00573885	19.745
ENSG00000122176	FMOD	51140313387105	159643199198617	1.70569e+06	1.21666e+08
ENSG00000196611	MMP1	623395773581345	16327510263408	6.69751e+06	4.01096e+08
ENSG00000167657	DAPK3	133977521213684	373024166669873	0,000243700493454165	0,00483187859733359
ENSG00000162576	MXRA8	134153314940976	378615142112486	0,000152426167803932	0,00326970900544693
ENSG00000115318	LOXL3	439489550217685	379671978245965	0,000341259525477779	0,00643188065903178
ENSG00000138834	MAPK8IP3	163465278429932	386110621831463	0,000295672084672793	0,00568343757050673
ENSG00000105701	FKBP8	256849272745531	387635325641501	3.75284e+09	0,00102412174065838
ENSG00000103152	MPG	710359576547309	388796388302834	0,000151741415635181	0,00325900443102878
ENSG00000160789	LMNA	224582604167832	393902857980902	0,000399021171004228	0,0073009640121076
ENSG00000065485	PDIA5	105959974689252	394607158697918	0,000118587979373143	0,00265078124084144
ENSG00000257524	ST6GALNAC6	369091345487425	394793706166395	0,000461204394577488	0,00825791174658285
ENSG00000101199	ARFGAP1	350662351226874	395849695275267	2.85308e+09	0,000811393104254685
ENSG00000173846	PLK3	347565185655476	407089414405638	0,000305942464096635	0,00584113377962439
ENSG00000106367	AP1S1	493280153424043	410769915562073	0,000432894755406172	0,00779311984568527
ENSG00000242779	ZNF702P	350795532536691	415735440557143	0,000124062575457942	0,00274517782037894
ENSG00000108679	LGALS3BP	12305856989025	416549493852283	0,000512164297742659	0,0089959428753658
ENSG00000078808	SDF4	147865484719663	416751569237708	3.99043e+09	0,0010755772773148
ENSG00000142156	COL6A1	147276200459961	420379178296207	0,000498997572812665	0,00880876298807226
ENSG00000134013	LOXL2	331887549098086	423354861491439	0,000115257713558132	0,00259952069383618
ENSG00000206341	NA	155798714485861	427686865685521	0,000405977610351908	0,00739739265715984
ENSG00000172819	RARG	318686047889961	428419511309863	4.20553e+09	0,00112663323240771
ENSG00000106348	IMPDH1	490950050794176	429599727496089	7.16816e+09	0,00175915601876256
ENSG00000182871	COL18A1	635384335994348	432728305492212	9.10528e+07	4.01433e+09
ENSG00000196557	CACNA1H	436546123166283	435595064730787	3.72327e+09	0,00101763516978205
ENSG00000128016	ZFP36	421675205654338	435902285315581	3.76272e+09	0,0010252238079311
ENSG00000142102	PGGHG	206015779986668	436543118626249	3.89406e+09	0,00105446139080011
ENSG00000183010	PYCR1	158294293495448	436637078379742	1.57117e+09	0,00049143270316798
ENSG00000188483	IER5L	321520219105012	43753505105088	0,000241838927997088	0,00480039329136302
ENSG00000167601	AXL	109091098421856	437649883514681	0,000401727618259976	0,00733518680292175
ENSG00000172889	EGFL7	45520805700587	438996684904471	2.75386e+09	0,000788599310195565
ENSG00000120889	TNFRSF10B	205736830714851	441285571930295	2.90024e+07	0,00011283943482753
ENSG00000101955	SRPX	63549623930616	441548071000898	0,000237643759431528	0,00473856255311934
ENSG00000084764	MAPRE3	274616295833896	443291174908934	0,000493647996542665	0,00874070776522114
ENSG00000139211	AMIGO2	622156003720948	443380427900143	0,000142942512084531	0,00311579162676679
ENSG00000092096	SLC22A17	161169884120504	444074420160269	1.23256e+08	5.27505e+09
ENSG00000068971	PPP2R5B	28265564551454	446601379229345	9.91338e+08	0,000329451060347157
ENSG00000144596	GRIP2	426164641293407	446999750370958	1.92134e+07	7.82223e+09
ENSG00000272398	CD24	699153007405535	448466989769795	0,000393440930414689	0,00722726283781929
ENSG00000244486	SCARF2	304147505737686	448482248295481	0,000392113990086619	0,00721975255409225
ENSG00000178573	MAF	39027446968404	448688192580764	0,000257097678622608	0,00505183982843327
ENSG00000166482	MFAP4	161463862893725	450965693199603	7.59479e+09	0,00184578620685286
ENSG00000241644	INMT	220333702710914	452505208146419	0,000110570932305764	0,00251645674341018
ENSG00000167680	SEMA6B	234882838237643	454109562233343	0,000117006529527591	0,00262882659874601
ENSG00000273066	NA	507301000068339	45470316446877	2.33837e+09	0,000686144812781481
ENSG00000170345	FOS	136719851197948	455395151164331	1.19072e+06	9.08417e+07
ENSG00000166925	TSC22D4	328958155286579	455999217770411	0,000118082004313183	0,00264283792051457
ENSG00000160469	BRSK1	595490769120857	45629784855	5.73095e+08	0,00146164296463642
ENSG00000116717	GADD45A	312807128240202	457419473473585	2.31501e+09	0,00068156957637889
ENSG00000101680	LAMA1	292979173437151	461762600138109	7.78784e+06	4.58568e+08
ENSG00000122971	ACADS	14239721792211	461937888262136	0,000239022274456666	0,00476064001122714
ENSG00000168140	VASN	437488417327247	462365979989064	0,000512823820017096	0,00899851956983999
ENSG00000079337	RAPGEF3	175580253288166	463854788935647	0,000195014549631993	0,00404960982531666
ENSG00000197461	PDGFA	275642546672717	465106081791677	0,000193640214452148	0,00402583512202825
ENSG00000240771	ARHGEF25	421118914113963	467742192868786	0,000489092356414078	0,00867243084945061
ENSG00000186715	MST1L	340844879935928	467932561058661	1.47592e+08	6.1809e+09
ENSG00000179588	ZFPM1	203725819034829	469233037543409	2.20044e+09	0,000656650670514912
ENSG00000108819	PPP1R9B	72610616767498	471216759114644	7.77517e+09	0,00188180599467332
ENSG00000164733	CTSB	744418688107882	472775655490495	8.50396e+08	0,000288624587776249
ENSG00000011028	MRC2	630556779052039	474606915546547	2.50076e+08	9.88308e+08
ENSG00000115255	REEP6	361974793769331	475129131687943	9.3881e+09	0,00219351549500593
ENSG00000149090	PAMR1	112531881278042	476645734296255	1.40279e+09	0,000445920647164819
ENSG00000065054	SLC9A3R2	202353824091544	477028234873293	3.81936e+09	0,00103702353987136
ENSG00000138449	SLC40A1	381769043305791	477147390631639	2.17184e+09	0,00065032752229761
ENSG00000020577	SAMD4A	229382855656324	479034734724153	3.03561e+09	0,000853215930439043
ENSG00000174498	IGDCC3	153013007049973	479517369948298	6.73682e+09	0,00166729082335713
ENSG00000141756	FKBP10	938799516562914	480027498393151	721654	5.78213e+07
ENSG00000166106	ADAMTS15	124012293488614	480778295032961	3.11786e+09	0,00087064312668356
ENSG00000139318	DUSP6	409883478047184	480800823025661	1.56526e+08	6.49304e+09
ENSG00000250479	CHCHD10	156173017193552	480854177867635	4.71962e+09	0,00124534178499485
ENSG00000265972	TXNIP	261112920832381	482791363374406	4.03564e+08	0,000149711282991527
ENSG00000159403	C1R	463458596166051	483353735568742	0,000216368115071659	0,00441606435756927
ENSG00000134363	FST	29711912363155	485740470766684	8.1829e+09	0,00196692193707444
ENSG00000113248	PCDHB15	230595031630255	486863303322379	0,000142704150812396	0,00311446484366307
ENSG00000180011	ZADH2	573091953326614	487699145244117	8.23973e+09	0,00197293616274687
ENSG00000197712	FAM114A1	225353289480264	488049167193727	4.65687e+09	0,00123435248033945
ENSG00000075407	ZNF37A	143130901664567	489635436773211	0,000203546384866131	0,00420686503562544
ENSG00000187955	COL14A1	432432871175243	489699891708895	0,00021050222322746	0,00433022568695455
ENSG00000165424	ZCCHC24	648752738720271	489998126882031	9.80503e+09	0,00226678327893049
ENSG00000103253	HAGHL	107156416360521	496903458839227	0,000372465378446975	0,00691603174138526
ENSG00000185909	KLHDC8B	902032821519198	500137802053318	5.53799e+09	0,00141654581239231
ENSG00000130303	BST2	123035892525292	502781816030578	1.0353e+09	0,000341473583519846
ENSG00000082014	SMARCD3	225115593034303	505486589636212	5.96099e+09	0,00151152399621086
ENSG00000130829	DUSP9	164246591327641	506875542271185	6.23514e+09	0,00156969881717242
ENSG00000073150	PANX2	255483685097467	507784645944206	5.48018e+09	0,00140410725100177
ENSG00000112096	SOD2	432552237967029	508680098671664	4.85321e+09	0,00126913842961513
ENSG00000167779	IGFBP6	129168388834469	512368285188609	0,000351626576239451	0,00658276533834093
ENSG00000177045	SIX5	321101396704682	512375305324338	2.9047e+09	0,000820324114092831
ENSG00000143344	RGL1	311847916600733	513602877874662	9.60775e+09	0,00222704264592282
ENSG00000051128	HOMER3	255241673049401	51422667443482	3.34287e+06	1.65232e+09
ENSG00000159388	BTG2	649582954218243	514581075876773	5.78924e+09	0,00147436625716455
ENSG00000160801	PTH1R	303048053606169	51540398124232	0,000336743687461455	0,00635359299342598
ENSG00000176170	SPHK1	364934157280572	515799915964156	3.84823e+06	2.51022e+08
ENSG00000256235	SMIM3	510458240711577	516746099495223	0,000236930317571568	0,00472971135657373
ENSG00000233913	RPL10P9	315394990640674	517648805041903	2.44078e+07	1.24612e+09
ENSG00000164692	COL1A2	374156425478282	518130548544674	7.0199e+07	3.15034e+09
ENSG00000143333	RGS16	93804898288669	520407305012551	7.84598e+08	0,00026893469185129
ENSG00000141753	IGFBP4	133692131843379	520934105875899	1.59308e+09	0,000497200944234057
ENSG00000237187	NR2F1-AS1	476734669472406	521804496578792	0,000221879631078567	0,00450615959089771
ENSG00000101670	LIPG	535641547748882	522095893628348	9.49898e+09	0,00221059115989613
ENSG00000143847	PPFIA4	239682181643216	522590918582495	6.66372e+09	0,00165386552611806
ENSG00000181085	MAPK15	959188823561833	523537122844512	0,000330565985339428	0,00624374741092675
ENSG00000140450	ARRDC4	358403287392088	52459721675872	5.05501e+08	0,00131157113208907
ENSG00000174939	ASPHD1	16279978595484	525359667960218	0,000393757523961659	0,00722726283781929
ENSG00000144476	ACKR3	104406992927849	526459693377097	3.40119e+09	0,000941335485847706
ENSG00000189409	MMP23B	417466651206592	528874391959921	4.55412e+08	0,000165447552684057
ENSG00000157514	TSC22D3	91446139064208	530184774153049	5.19256e+08	0,000185190875855684
ENSG00000136859	ANGPTL2	104756640150109	530512079167155	1.05378e+09	0,000345952721864956
ENSG00000119138	KLF9	396505516515014	530942034450166	0,00037867951092771	0,00700916601081069
ENSG00000167100	SAMD14	133895820183979	531357255940993	0,000312326918607835	0,00594403518526213
ENSG00000113739	STC2	179909521977518	531467246728133	0,000146856528295311	0,00318527997774762
ENSG00000184557	SOCS3	430250687523661	531591724605896	1.15987e+07	6.32057e+08
ENSG00000107331	ABCA2	253596136647732	531912115657779	6.46817e+09	0,00161217391316899
ENSG00000130589	HELZ2	317309848325751	533637705444699	4.84938e+09	0,00126913842961513
ENSG00000168675	LDLRAD4	191250255614733	535622895334336	6.48431e+08	0,000226653770732536
ENSG00000086696	HSD17B2	104232760665372	535645721178675	0,00010869800551056	0,00248349466496588
ENSG00000185650	ZFP36L1	639757288959514	536959827289766	1.64826e+08	6.8052e+09
ENSG00000189350	TOGARAM2	110140531342954	537895950391666	0,000322969042668901	0,0061134172510369
ENSG00000164176	EDIL3	626762782274424	538175198740321	1.44661e+08	6.07264e+09
ENSG00000118495	PLAGL1	825725501022182	539582288059194	1.21728e+09	0,000391203051006757
ENSG00000170412	GPRC5C	132630438039245	540496677381263	196470	1.36264e+08
ENSG00000136840	ST6GALNAC4	184770639491815	540615712151476	2.46141e+09	0,000716256984798807
ENSG00000122691	TWIST1	263908414790847	540694160896732	3.38745e+07	0,000939015115108722
ENSG00000133110	POSTN	653846343587265	542805406544621	1.84272e+09	0,000563314625604551
ENSG00000176845	METRNL	507704694207651	543099609411115	2.16802e+07	1.12551e+09
ENSG00000065717	TLE2	179470212606643	543707453425413	1.76112e+08	0,000540250641482578
ENSG00000234456	MAGI2-AS3	24137657604166	545617405179693	4.80474e+09	0,001260221256468
ENSG00000106333	PCOLCE	141797321653462	545867172432786	5.41947e+06	3.36026e+08
ENSG00000107796	ACTA2	158430880167446	547451406921467	9.61666e+07	4.20807e+09
ENSG00000113504	SLC12A7	800239437034854	547980143033275	3.28689e+09	0,000912581245024511
ENSG00000230202	NA	196509218272899	549044964765022	1.18198e+08	5.07094e+09
ENSG00000188677	PARVB	255733016628147	549300540804274	0,000137544920565631	0,00302715866331023
ENSG00000106031	HOXA13	129149021680669	5497622068387	2.85027e+08	0,000811393104254685
ENSG00000114315	HES1	131131654734038	549791251817714	3.0471e+08	0,000117253181008199
ENSG00000180875	GREM2	110184679993166	552217653548241	2.16521e+09	0,000649453176452215
ENSG00000185989	RASA3	656145479437897	553686320949476	1.51427e+09	0,000477034908597473
ENSG00000165655	ZNF503	575553565345017	557079832161129	2.56875e+09	0,000741514364470289
ENSG00000088340	FER1L4	226739608906505	56012691745279	3.68644e+08	0,000138513906588924
ENSG00000134668	SPOCD1	129188590660906	560200436150812	2.81717e+08	0,000109850929550564
ENSG00000121753	ADGRB2	272035119084171	560962365434311	0,000174240389677046	0,00369056852569165
ENSG00000196205	NA	255713119840369	562316263157287	4.1327e+06	2.66605e+08
ENSG00000120708	TGFBI	347863603845524	562534904278635	7.14762e+08	0,00024786425558171
ENSG00000224389	C4B	106843238815533	563603786426467	2.40898e+09	0,00070450529139333
ENSG00000013563	DNASE1L1	544831605362575	564205064998227	62412.4	6.97548e+06
ENSG00000142173	COL6A2	184524391431673	565158054050916	2944.48	3.56322e+06
ENSG00000112773	TENT5A	814087537316558	565219421136076	9.0134e+08	0,000303566415142924
ENSG00000085741	WNT11	333850090524292	566122635128365	1.1991e+09	0,000386776096847192
ENSG00000285958	NA	292272060812173	566787671254454	2.90786e+09	0,000820324114092831
ENSG00000186301	NA	244358647441977	567381376826535	4.30655e+06	2.74685e+08
ENSG00000072682	P4HA2	179501476144293	568061764139641	9.86122e+08	0,00227677399055667
ENSG00000117525	F3	299190277576891	568517763451599	344438	3.02192e+07
ENSG00000050555	LAMC3	25874127157884	570073409542102	1.22175e+09	0,000391920931341251
ENSG00000026559	KCNG1	131069647529978	570464384418658	0,000438912931504845	0,00789098894376589
ENSG00000169554	ZEB2	973299302389021	57058227379676	2.60777e+08	0,000102368282974457
ENSG00000172216	CEBPB	115517537089651	572751602104567	3.50885e+08	0,000132693516443122
ENSG00000204388	HSPA1B	249580720869643	573868420848845	51307.9	5.8461e+06
ENSG00000213949	ITGA1	383911661730304	574647336444817	2.18863e+08	8.78809e+07
ENSG00000103742	IGDCC4	101182587474284	574868510565594	0,000385226174374975	0,00710784824580199
ENSG00000198959	TGM2	36889613376949	575970096703478	1.13149e+08	4.87819e+09
ENSG00000079150	FKBP7	423891531886515	578414034885758	1.5072e+08	6.29687e+09
ENSG00000135740	SLC9A5	14656539629228	578656329271118	4.71715e+09	0,00124534178499485
ENSG00000113140	SPARC	405690202748045	579249821310846	714412	5.75036e+07
ENSG00000072422	RHOBTB1	123583548339388	581406382132706	6.0449e+09	0,00152838460090333
ENSG00000246695	NA	113101510754158	582134900991534	7.5677e+09	0,0018417527376563
ENSG00000128052	KDR	224332618797522	583051919698326	2.01043e+07	1.05304e+09
ENSG00000122861	PLAU	825629129807749	583072252698204	9.84008e+06	5.58783e+08
ENSG00000184371	CSF1	588573563229243	58461242668514	2.54816e+08	0,000100252370939344
ENSG00000155760	FZD7	636761607524283	585993674716887	9.49515e+07	4.16529e+09
ENSG00000065989	PDE4A	196752882248865	589218888426113	2.01644e+07	1.05305e+09
ENSG00000173157	ADAMTS20	139124632135721	591163868118939	1.05658e+09	0,000345952721864956
ENSG00000105808	RASA4	454855376697882	591242289291168	2.75474e+07	1.39703e+08
ENSG00000087303	NID2	419465424213943	592729049146102	8913.95	1.2614e+06
ENSG00000198075	SULT1C4	354028602677328	593109870430295	1.5661e+09	0,000491066237683715
ENSG00000143320	CRABP2	809708247235944	594416131797329	3.09399e+07	1.54673e+08
ENSG00000107731	UNC5B	22781108738331	595642613168793	1.40367e+07	7.55527e+08
ENSG00000137809	ITGA11	391505291221756	595805260253501	5.11257e+06	3.20394e+08
ENSG00000175164	ABO	756100036689569	596314208831029	0,000181859836402216	0,00381709874324124
ENSG00000141338	ABCA8	13709458962395	597293719552138	2.28446e+09	0,000674839176504354
ENSG00000010310	GIPR	223855027257511	598663631044939	1.3812e+09	0,00043985322932803
ENSG00000258643	BCL2L2-PABPN1	168263641024351	600642794758432	0,00018403777000042	0,00385819683416651
ENSG00000142871	CCN1	357359962058095	600779064807809	1.15132e+07	6.29354e+08
ENSG00000139946	PELI2	21631221494151	601372919930856	2.23937e+08	8.95084e+09
ENSG00000123358	NR4A1	793515490754405	601976262267766	3.81952e+08	0,00103702353987136
ENSG00000214783	POLR2J4	731069623367012	602202806762469	6.64322e+09	0,00165111196506356
ENSG00000155269	GPR78	688882894617876	603605937478216	0,000137788788531628	0,00302715866331023
ENSG00000157766	ACAN	824334861741729	604358544139006	9.442e+09	0,00220074095482846
ENSG00000285901	NA	808715670387076	604370965581759	0,000292522337456835	0,00563434627371579
ENSG00000185112	FAM43A	149244494787783	604797130691841	7.00289e+08	0,000244293673718702
ENSG00000148344	PTGES	379846875970369	605966729724953	3.17589e+07	1.57868e+09
ENSG00000169116	PARM1	166444775391182	606158983605854	5.88846e+07	2.71194e+09
ENSG00000125089	SH3TC1	189720776381629	606174641941093	0,000227610275092793	0,0045801347443271
ENSG00000237125	HAND2-AS1	140682009698989	608419286801467	495067	4.19659e+07
ENSG00000135111	TBX3	302210111770189	609767934504281	481434	4.12084e+07
ENSG00000004799	PDK4	354845777763229	610305711729171	4.32056e+06	2.74685e+08
ENSG00000102755	FLT1	23833257028779	611870442604787	7.93205e+06	4.63945e+08
ENSG00000137166	FOXP4	144180885355893	612607207300051	1.9492e+07	1.02403e+09
ENSG00000105971	CAV2	141861623003875	612805751302597	0,000101449295038577	0,00233001411000249
ENSG00000135046	ANXA1	425606211664091	614236962521952	9306.51	1.30641e+06
ENSG00000164532	TBX20	235426478548035	6153002568264	0,00046212094394931	0,00826588807694041
ENSG00000115414	FN1	138210901814306	615356412492766	57386.8	6.45491e+06
ENSG00000184304	PRKD1	117059265959671	615659151318399	9.71225e+08	0,000324611045966463
ENSG00000111913	RIPOR2	554783462206875	615685111522404	0,000276943741327203	0,00535780797030699
ENSG00000125675	GRIA3	123735337629734	615915386159504	2.02453e+08	8.18537e+09
ENSG00000165794	SLC39A2	149248862726652	617652698941261	1.04173e+07	5.82143e+08
ENSG00000163884	KLF15	593687275407578	617857452580705	0,000507408134380104	0,00894181937841764
ENSG00000025039	RRAGD	698176835329095	618413974183506	0,000122827672500341	0,00272472461360745
ENSG00000171223	JUNB	901016438286769	618965702582694	259.232	48911.2
ENSG00000113361	CDH6	544650155388439	61940338754944	0,00015600098795261	0,00334230688107992
ENSG00000180340	FZD2	359493627207221	619921119233746	3.29613e+06	2.17433e+07
ENSG00000197872	CYRIA	69027949597972	620241433441152	0,000206809644655138	0,00426391076668588
ENSG00000164023	SGMS2	108405383537338	62201249199136	2.92165e+09	0,000822892184609248
ENSG00000135929	CYP27A1	538845581628846	622100025848812	118938	1.19943e+07
ENSG00000107819	SFXN3	168616160948524	622808410109484	2.63137e+08	0,000103063813619018
ENSG00000184985	SORCS2	939283971695126	623156180199235	0,000486793813484058	0,00866033424493356
ENSG00000130881	LRP3	187010340035772	623953142425633	1.92098e+09	0,000583173594456405
ENSG00000128011	LRFN1	476612559961366	62595243646052	0,000456817204073247	0,00818771346258761
ENSG00000189221	MAOA	115635259165143	626215919822499	1.00704e+07	5.70015e+08
ENSG00000140044	JDP2	107747564670655	631645659647769	2366.88	2.17443e+07
ENSG00000100385	IL2RB	159811825365933	632145493241707	0,000125786250475045	0,00277981276711034
ENSG00000177283	FZD8	302078201883039	634454626199326	1.00838e+09	0,000333849274791993
ENSG00000141505	ASGR1	265235698565956	63489557207273	4.42457e+08	0,000162199943513219
ENSG00000107984	1,00 DKK	78190852873472	634903872477137	0,000107623145422141	0,00246214254592218
ENSG00000110811	P3H3	97230763685892	635153725668996	0.288552	85.8173
ENSG00000105329	TGFB1	202111133364907	636712729826051	490513	4.17817e+07
ENSG00000254656	RTL1	508933777274639	63705982636575	5.99174e+07	2.75228e+09
ENSG00000131584	ACAP3	702495336411728	637069475225953	2.01556e+06	1.3924e+08
ENSG00000061455	PRDM6	271620854682741	639679627561081	3.04609e+08	0,000117253181008199
ENSG00000157833	GAREM2	728454415107884	640570731280788	7.25785e+09	0,0017712580150756
ENSG00000151491	EPS8	238662811012702	643040517249915	3.05193e+09	0,00085546602652437
ENSG00000138944	SHISAL1	133022606565412	643254733993801	0,000234991727260396	0,00469635516883618
ENSG00000069702	TGFBR3	664028025638987	64425350567895	196288	1.86176e+07
ENSG00000164220	F2RL2	957335777892839	64567522082583	0,000498559479314416	0,00880876298807226
ENSG00000019549	SNAI2	859625685799798	645704359371112	1.09779e+09	0,000357383442145012
ENSG00000125872	LRRN4	410240890334674	645708844225768	1.03364e+09	0,000341473583519846
ENSG00000064692	SNCAIP	971028611016818	645828240784147	0,000177027114155734	0,00372904534464666
ENSG00000101197	BIRC7	986286014058776	64595474225925	6.94388e+09	0,00171129529652563
ENSG00000170801	HTRA3	198072984546982	648214385041315	1.31382e+06	9.8914e+07
ENSG00000159200	RCAN1	513760295627073	648693130695011	1.17085e+07	6.36065e+08
ENSG00000113196	HAND1	153318782279961	648861507978659	657386	3.96397e+08
ENSG00000229644	NAMPTP1	803150661727833	649993813917288	0,000433025123926776	0,00779311984568527
ENSG00000285628	NA	141824756391212	651127691075078	1.50656e+09	0,000476283761416331
ENSG00000105672	ETV2	205608194530772	651164656924405	8.47e+07	3.74365e+09
ENSG00000140937	CDH11	37474111738069	651329113572907	283238	2.53122e+07
ENSG00000118503	TNFAIP3	225808298100824	651455492685174	1.10698e+07	6.08908e+08
ENSG00000144655	CSRNP1	197156227716555	65201735732464	650919	3.93851e+08
ENSG00000099864	PALM	422783306445582	653780364571753	42518.5	4.97381e+06
ENSG00000177875	CCDC184	544314031422552	654082755931392	4.97999e+06	3.1433e+08
ENSG00000162772	ATF3	293187061420792	654498209910165	0.0105946	4.22506
ENSG00000181444	ZNF467	150589846894745	655392702817273	3.59922e+08	0,00013581832087728
ENSG00000108691	CCL2	189533973240258	655575307330259	1276.94	20746.7
ENSG00000020181	ADGRA2	207681943010319	65688260619822	986.136	166382
ENSG00000166897	ELFN2	103684530198645	658091954238349	3.62e+08	0,000136309303964752
ENSG00000279457	WASH9P	140667305677523	658157064740446	3.89456e+06	2.53103e+08
ENSG00000105357	MYH14	723390370691953	658973232015137	5.13771e+09	0,00132770934916796
ENSG00000176641	RNF152	263147018504697	660121444777618	1.28019e+08	5.45231e+09
ENSG00000163485	ADORA1	117417776523004	660599413525972	0,00047190179298633	0,00842494905408062
ENSG00000183876	ARSI	481533736590294	661133919596215	1361.28	219141
ENSG00000175084	DES	125222384123789	661723811147665	9.77638e+06	4.26732e+09
ENSG00000284194	SCO2	100079700171241	662269350565306	1.87722e+09	0,000571866471320632
ENSG00000129226	CD68	211946672217265	663264052616337	0,000291262009152186	0,00561623568636637
ENSG00000139289	PHLDA1	581405679340844	664584636877315	540909	4.54131e+07
ENSG00000128335	APOL2	253459761735463	666408020248173	5.23738e+07	2.45723e+08
ENSG00000174791	RIN1	286792817986378	666844162780554	73658.4	7.97829e+06
ENSG00000165379	LRFN5	335846409384864	667704083811804	1.48384e+06	1.08487e+08
ENSG00000100985	MMP9	335059666996587	669214438640985	2.37942e+08	9.44609e+09
ENSG00000153823	PID1	988734759341598	669753090119263	0,000174359224243368	0,00369056852569165
ENSG00000157557	ETS2	194333440691072	671882141633084	15449.4	1.99332e+06
ENSG00000130513	GDF15	384717363318034	672809726092998	184.788	36027.5
ENSG00000111348	ARHGDIB	842234013555681	672876757748386	6.34695e+09	0,00158872837218814
ENSG00000148053	NTRK2	250722899884823	67451861272779	1.9492e+09	0,000588685502746779
ENSG00000164093	PITX2	126520228009864	675410291349073	0.0996188	273.127
ENSG00000173917	HOXB2	120343616859821	677897982547227	1.05677e+09	0,000345952721864956
ENSG00000160161	CILP2	714041866812616	678016921657754	8.88632e+09	0,00209299574819252
ENSG00000120129	DUSP1	760526544863367	681236347515065	6.99861	159.486
ENSG00000165617	DACT1	122664263463672	681605660237505	3.40961e+06	2.24077e+08
ENSG00000169860	P2RY1	185006314685151	681821810855729	8.72093e+06	5.03376e+08
ENSG00000162004	CCDC78	108317021892768	684256100917862	187935	1.32971e+08
ENSG00000188290	HES4	688057835275387	685142097769073	0,0001130644888604	0,00256323331528868
ENSG00000023445	BIRC3	216103220900549	687213088505945	5.55386e+08	0,000196875811722451
ENSG00000116016	EPAS1	198077062282131	68945613857394	1.06393e+08	4.63245e+09
ENSG00000141570	CBX8	109010082140008	690381786076937	3.54432e+07	1.73721e+09
ENSG00000279364	NA	729122326181437	690743038858267	3.71994e+09	0,00101763516978205
ENSG00000225138	NA	10859352096957	691321243067292	1.77493e-05	0.0115351
ENSG00000127528	KLF2	343441472074754	691551730799192	7.2526e+07	3.22998e+09
ENSG00000101194	SLC17A9	6042978469405	691601174194581	5.94853	12426.1
ENSG00000116962	NID1	366940681820775	694467334154481	30557.9	367259
ENSG00000076344	RGS11	591782928730262	694939905063459	0,000304611157627907	0,00582880259857894
ENSG00000285304	NA	22133123882659	695985358414227	1.04072e+07	5.82143e+08
ENSG00000187479	C11orf96	166427005916431	696288710111981	178064	1.72624e+07
ENSG00000130528	HRC	575090424185268	697062395610147	0,000224642068424959	0,00455118056454439
ENSG00000011465	DCN	227734700836069	698610360685447	911663	7.1415e+07
ENSG00000166033	HTRA1	574671518749999	698870822127983	1.57339e+06	1.13148e+08
ENSG00000124762	CDKN1A	19204479812705	702339560564996	3250.01	491621
ENSG00000019991	HGF	27170227248506	702828502585595	23145.2	2.13752e+07
ENSG00000164946	FREM1	185049558697296	705154189270373	4.20684e+07	2.0224e+09
ENSG00000196843	ARID5A	108390061837672	705735441119968	3.70622e+09	0,00101763516978205
ENSG00000128591	FLNC	17177769961145	706331307655703	7219.56	7.86842e+06
ENSG00000060709	RIMBP2	48169427305014	707331340060063	0,00028504657015799	0,00550849357550908
ENSG00000125538	IL1B	504351433964368	707602001644143	12904.2	6.9671e+08
ENSG00000225756	DBH-AS1	181888475650801	708861984403628	8.53789e+08	0,000289217002110069
ENSG00000221866	PLXNA4	677211348890048	709236895287585	1.92496e+06	1.35386e+07
ENSG00000172935	MRGPRF	115625800161227	710849294305814	2.44296e+07	1.24612e+09
ENSG00000130635	COL5A1	321431451059157	71094149049836	20.842	4629.29
ENSG00000163359	COL6A3	193008153527997	71298467338017	6.41498e+06	3.89494e+08
ENSG00000119508	NR4A3	265827391114273	713736762238574	4.21168e+08	0,000155583990960197
ENSG00000182179	UBA7	175868986092934	714313505672102	2.31604e+06	1.19528e+09
ENSG00000215644	GCGR	105343239435759	715721998601975	0,000206098656894321	0,00425460368532312
ENSG00000065325	GLP2R	93995476311345	716115458393454	0,000202192067742522	0,00418874169147347
ENSG00000167981	ZNF597	870922455869566	71726632053376	1.61694e+09	0,000502180151929856
ENSG00000204381	LAYN	316306451713171	719773446386259	1.74621e+08	7.14236e+09
ENSG00000171408	PDE7B	60706982554068	722108344591676	0,000509230289625474	0,00895337063332483
ENSG00000126218	F10	817303358329922	722476095921294	8.14582e+09	0,00196069449050119
ENSG00000274565	NA	648883548705189	722820109787804	0,000121790673658339	0,00270856901227233
ENSG00000179981	TSHZ1	596596795053301	723690503879049	4.55374e+08	0,000165447552684057
ENSG00000162510	MATN1	578352797392616	727620139388188	0,000148387781716952	0,00320759574145362
ENSG00000221890	NPTXR	988729907809521	728516640419874	3.56954e+09	0,000984821942831653
ENSG00000164129	NPY5R	181209796264086	729874409131441	1.11231e+08	4.8192e+08
ENSG00000167994	RAB3IL1	141940328440545	730884807539627	6.55811e+07	2.98896e+08
ENSG00000172058	SERF1A	126549589627579	732854520999691	4.63115e+07	0,000167552196034115
ENSG00000109625	CPZ	143635407671329	734553510575225	2.80365e-06	0.00213894
ENSG00000148848	ADAM12	275731412178336	735405863750335	778153	6.20648e+07
ENSG00000043355	ZIC2	148701248001972	735898081969298	0,000189810094059921	0,00395262480588598
ENSG00000134853	PDGFRA	574353240492652	73623133292411	387382	3.36505e+06
ENSG00000164188	RANBP3L	194375314962854	737099841509376	1.02576e+07	5.7689e+08
ENSG00000154127	UBASH3B	768721401398447	741046693270506	7.62273e+08	0,00026278211199171
ENSG00000151702	FLI1	805043570774006	741497788609417	8.75117e+09	0,00206671369480937
ENSG00000104368	PLAT	168807270917101	742083952390435	4.18391	1005.69
ENSG00000162654	GBP4	102631098386934	744071717233685	5.06934e+06	3.18823e+08
ENSG00000166105	GLB1L3	672891008323814	744916691378947	0,000386691292251662	0,00712738666506294
ENSG00000077943	ITGA8	201986988658163	747454085984009	1.52574e+06	1.11088e+08
ENSG00000147883	CDKN2B	12239725420075	74814814631661	1.75376e+09	0,000538973102451303
ENSG00000177606	JUN	590118714541123	750795015833201	0.423007	119.718
ENSG00000230630	NA	567320260971413	753706171698591	1.30471e-05	0.0088053
ENSG00000287725	NA	113992526510325	755601158684947	6.16803e+07	2.82586e+09
ENSG00000148288	GBGT1	114315703211057	757014756022707	3.72477e+08	0,000139654862964097
ENSG00000204248	COL11A2	544092155720519	757360320131055	0,000370276285221766	0,0068826673482906
ENSG00000204366	ZBTB12	806343967011463	75927119599332	1.21048e+09	0,000389729504360238
ENSG00000125740	FOSB	822003273130284	761607141615199	1.57456e-07	0.000184192
ENSG00000127507	ADGRE2	111634094980679	762731620698518	3.71501e+09	0,00101763516978205
ENSG00000258636	NA	63818480163037	762734342329358	0,000226075695209784	0,00456495998141091
ENSG00000125845	BMP2	235130672376014	762766792950929	5.83681e+06	3.56859e+08
ENSG00000198517	MAFK	565474149321469	765380109515621	0.00361035	1.54514
ENSG00000010932	FMO1	123642086185395	767251884188806	8.14568e+08	0,00027753836738611
ENSG00000026508	CD44	304499462563295	770339892274884	3.9679e+06	2.56918e+08
ENSG00000178773	CPNE7	624434671250861	770445508018477	0,000180662746988049	0,00379651403760394
ENSG00000150630	VEGFC	895291189491355	770823707443095	1.1821e+09	0,000381993181985627
ENSG00000111341	MGP	186442331911102	772317282603791	75986.2	8.17994e+06
ENSG00000187017	ESPN	536169035095034	772397402503673	0,000455200667465528	0,00816708191412844
ENSG00000189056	RELN	154844416170682	776551926276187	2.34669e+07	1.20755e+09
ENSG00000122585	NPY	614985201241117	777890131998368	0.0228862	0.836632
ENSG00000184232	OAF	714206883012893	778156885949089	0.32151	94.0255
ENSG00000221869	CEBPD	112378266454233	780346368351925	5.3425	1249.93
ENSG00000197261	C6orf141	127735765781653	781319616640928	1.57337e+06	1.13148e+08
ENSG00000120913	PDLIM2	870582131466458	78242513139293	5.4724e+06	3.36927e+07
ENSG00000122035	RASL11A	253263386800452	783161059154372	556812	4.61864e+07
ENSG00000028137	TNFRSF1B	333385784723707	784949235005755	11077.9	150685
ENSG00000145506	NKD2	651704776485438	786619082882066	14077.8	1.85732e+06
ENSG00000125787	GNRH2	988278238657633	788668066472324	2.71832e+09	0,000780660567585006
ENSG00000111728	ST8SIA1	192933387199581	789112256403519	49233.6	568357
ENSG00000137273	FOXF2	154627234524018	790475781086091	2.93763e+07	1.48122e+09
ENSG00000198759	EGFL6	215954698248138	791997297707768	0.0190636	7.27193
ENSG00000171992	SYNPO	39057248081275	794365313067919	88255.9	9.32907e+06
ENSG00000146477	SLC22A3	260163458803493	795805870304776	1751.8	279443
ENSG00000159674	SPON2	124852388993944	796125302294192	2.66527	5773.76
ENSG00000258498	DIO3OS	73538272140008	796165048339962	10061.7	139017
ENSG00000167711	SERPINF2	110915213797385	798225446287926	1.70083e+09	0,000526355879159404
ENSG00000128342	LIF	133423187746952	803519535832644	4978.08	734036
ENSG00000250575	NA	231034734768104	803614015461618	3.63404e+07	1.77129e+09
ENSG00000100300	TSPO	132083810393494	803952997301969	6.89741e+07	3.11128e+09
ENSG00000139637	MYG1	2431005267123	804539088462047	11458.2	1.54659e+06
ENSG00000168685	IL7R	114199155093086	804693678298709	0,000158124631734176	0,00337955287824555
ENSG00000143867	OSR1	828084015930696	811427562969766	9.62846e+08	0,000322424798323118
ENSG00000104044	OCA2	586275566268837	813641936310182	0,000249948197928917	0,00494457838676291
ENSG00000142634	EFHD2	431447602769223	814862375832004	129048	1.28659e+07
ENSG00000112715	VEGFA	422359152784286	815860091534791	2.77281e-07	0.000270302
ENSG00000152377	SPOCK1	113679587870266	818073594613312	7.19175e+08	0,00176088803128245
ENSG00000073756	PTGS2	249931733340434	81901552110058	18725.6	2.34698e+06
ENSG00000234444	ZNF736	825034618293831	819169104465885	2.47574e+07	9.80629e+09
ENSG00000185551	NR2F2	707093177317595	819964948283892	0,000231366411539371	0,00464914634792298
ENSG00000084636	COL16A1	160953697901718	822146231486185	4800.37	713832
ENSG00000197355	UAP1L1	263136317466469	823640361319157	1946.36	304935
ENSG00000066382	MPPED2	76880524872628	825642402016378	3.4692e+07	0,000131477502235846
ENSG00000137801	THBS1	123398625062966	826899404510532	4.28223e-05	0.0259104
ENSG00000139329	LUM	955130738088413	831367092768936	1.03045e-06	0.000861019
ENSG00000104964	TLE5	203938161657178	832174130525467	0.0263399	9.43236
ENSG00000165548	TMEM63C	274711902075409	836197292200858	24669.3	3.02708e+06
ENSG00000198829	SUCNR1	679694098549358	836655200156846	0,000171811795175239	0,00364985662220329
ENSG00000108821	COL1A1	671540031612614	836989606672054	1.71499e-07	0.000188081
ENSG00000232434	AJM1	68654379955751	838107932777418	0,000111091393899259	0,00252176027005213
ENSG00000261456	TUBB8	615101016711737	842368713665607	0,000375580300279458	0,00696649844503556
ENSG00000095752	IL11	55000386852521	843985937511086	212.022	40883.1
ENSG00000205277	MUC12	122799729073268	844152534668981	35334.4	4.16116e+06
ENSG00000182256	GABRG3	166997405763814	844606477511997	472816	4.06691e+07
ENSG00000168952	STXBP6	142029744741524	846601839677798	871027	6.85377e+07
ENSG00000171476	HOPX	875556498385506	847895590778713	0.00169864	0.827943
ENSG00000102081	FMR1	242291495741544	848408461768858	89630.9	941769
ENSG00000168367	LINC00917	303084676001126	849775743635417	0,000415155579804295	0,00754113349774945
ENSG00000250271	NA	273072938409689	852212149612248	0,000489297688548248	0,00867243084945061
ENSG00000122756	CNTFR	486571927428884	852243199973269	615.281	109054
ENSG00000240801	NA	445021300357903	85529877124072	0.248199	77.7704
ENSG00000149295	DRD2	136837134028818	855427551433423	3.99034e+08	0,000148344215358935
ENSG00000177679	SRRM3	137255152401891	856124117261493	1.26179e+08	5.38702e+08
ENSG00000105509	HAS1	366067742087381	857251865092962	0,000300852419984447	0,00577577397534693
ENSG00000197956	S100A6	261122890139407	857365772891501	19440	2.41924e+06
ENSG00000141574	SECTM1	343844707397238	861085247570383	0,000497412571381704	0,00879848628027698
ENSG00000115041	KCNIP3	284903986298101	862049036005404	0,000405221153051305	0,00739128437899298
ENSG00000179292	TMEM151A	30079801160353	862858271222933	0,000368756623561009	0,00686168873130967
ENSG00000142530	FAM71E1	29179389811856	863968292975004	0,000430447454808363	0,00777864211073362
ENSG00000145721	LIX1	224401796981506	864107758915849	602171	4.93752e+07
ENSG00000129757	CDKN1C	269601991116562	864337412795906	0.000191705	0.106339
ENSG00000271579	NA	30514040054737	864648589073899	0,00041383740395576	0,00752497919918312
ENSG00000127920	GNG11	826151033762873	864767851103838	7.93583e+09	0,00191540577629482
ENSG00000286237	ARMCX5-GPRASP2	309259749240731	866805072704267	0,000315733361423524	0,00598937653286333
ENSG00000286151	NA	174986107717458	869061262833083	2.66553e+06	1.78519e+08
ENSG00000146674	IGFBP3	707734368335009	86906504408768	2.02286e-10	3.54951e-08
ENSG00000215837	NA	31698048386863	870846922862141	0,000239785574008097	0,00477042796725633
ENSG00000234769	NA	319667760225363	871357659487857	0,000379920451355617	0,00702472514218863
ENSG00000185559	DLK1	194580625548985	872669714039552	1.3134e-06	0.00104755
ENSG00000251493	FOXD1	354197613926381	873283819396902	0,000507554117564482	0,00894181937841764
ENSG00000104953	TLE6	332481644547328	87391012712928	0,000365417104695576	0,00682124886818432
ENSG00000148204	CRB2	666395018359072	875222174978817	0.0573668	19.745
ENSG00000106236	NPTX2	336315208363695	875506971560504	0,000195609572981843	0,00405716451195318
ENSG00000113249	HAVCR1	910095491668506	877347629083616	0,000231569721780628	0,00464914634792298
ENSG00000186056	MATN1-AS1	38940183027139	877586307131908	0,000169235126446243	0,00360384558707795
ENSG00000125798	FOXA2	334588197547464	877738881509872	0,000260100701453079	0,00508239087794786
ENSG00000270136	NA	331290977975491	877943717282506	0,000189893583596164	0,00395262480588598
ENSG00000128709	HOXD9	335366377953594	878090216057019	0,000232066111046611	0,00465292982659511
ENSG00000120669	SOHLH2	336198541433691	878528699476674	0,000176251017481619	0,00371715937950716
ENSG00000104059	FAM189A1	364969572813952	879658609236923	0,000368056402950858	0,0068612249549559
ENSG00000250739	LINC01262	338583459285607	880163968600522	0,000224874539776599	0,00455118056454439
ENSG00000187583	PLEKHN1	37023434266293	881193687706633	0,000138191210232499	0,00303105145743708
ENSG00000225953	SATB2-AS1	316280285084425	881579875041676	0,000306254235895278	0,00584113377962439
ENSG00000137463	MGARP	346296036558712	883364162548885	0,000148433791648734	0,00320759574145362
ENSG00000107738	VSIR	286363121158405	883432697508112	0,000270603930578793	0,00524124321029333
ENSG00000158050	DUSP2	285484077328095	88360578174165	15278.7	1.9859e+06
ENSG00000128262	POM121L9P	361294080807409	884451669026092	0,000144849678443962	0,00314953817553434
ENSG00000152932	RAB3C	315464783928966	884607377297333	0,000258262376815042	0,00506338539214922
ENSG00000186212	SOWAHB	350867948954012	884845722936667	0,000323861545865839	0,00612370532899556
ENSG00000115009	CCL20	349806858612026	884874991586351	0,00021427215632048	0,00439452820992847
ENSG00000172137	CALB2	325832293063764	885023366366795	0,000304292359059592	0,00582880259857894
ENSG00000128714	HOXD13	358692606760927	888108717176482	0,000265307927350908	0,00516115099914233
ENSG00000216490	IFI30	659441865062497	888469789335613	1.9164e+07	0,000582790257775873
ENSG00000115594	IL1R1	24573245812939	889078344616563	14369.2	1.4165e+07
ENSG00000133107	TRPC4	329312043891704	889088278386278	0,000184959466117934	0,00386827622404218
ENSG00000120068	HOXB8	909281398075516	889869918285495	3.65522e+09	0,00100529890474965
ENSG00000176692	FOXC2	363206032737742	890534472194763	0,000202466881701361	0,00418948864765777
ENSG00000102878	HSF4	361880869697473	890625986521277	0,000129424038926555	0,00285660831577895
ENSG00000105376	ICAM5	387640809986094	890814713065005	0,000122361946251199	0,00271782920363265
ENSG00000146374	RSPO3	610069443451463	890855457415898	789.656	135844
ENSG00000279809	NA	366947955336198	891680567474371	0,000110721720162551	0,00251662438302109
ENSG00000161681	SHANK1	434660924552795	892017039940246	0,000116352690194085	0,00261748801902001
ENSG00000213030	CGB8	368439328486795	893078978646377	0,000225450066091587	0,00455757178537913
ENSG00000164761	TNFRSF11B	190203805564225	893142576909452	1.33613e+08	5.66306e+09
ENSG00000042980	ADAM28	394516212888312	893459612434241	0,000115975072027165	0,00261234221933333
ENSG00000114771	AADAC	369863984167328	893754553864517	0,000429762047600695	0,00777426252499937
ENSG00000253816	NA	368537077218709	893948597670765	0,000119958677710316	0,00267121182459761
ENSG00000231487	NA	369418334970165	894436748443717	0,000140199085044691	0,00306360316971257
ENSG00000110148	CCKBR	395814472258166	894907333507121	8.82669e+09	0,00208174742183011
ENSG00000174600	CMKLR1	426603218792311	896674926373696	7.22366e+09	0,0017653690080737
ENSG00000284713	SMIM38	352043800951325	897171191378217	0,000269175371901053	0,00523058721013044
ENSG00000244242	IFITM10	102231557886606	897731396140103	4.09159e+09	0,0010997827461075
ENSG00000168619	ADAM18	335911074185979	898036814720948	0,000149717090328676	0,00322737811301876
ENSG00000117152	RGS4	212783874118757	898149478636528	2.76956e+06	1.84781e+07
ENSG00000139874	SSTR1	386000384760415	898846570386377	9.07034e+09	0,00213061946691492
ENSG00000115008	IL1A	128663828287119	89888041624818	0.12972	42.1517
ENSG00000172322	CLEC12A	378806498395185	898956067865459	9.16616e+09	0,00215024777359027
ENSG00000182782	HCAR2	386907689653194	898976254700293	0,000173946529934897	0,00369056852569165
ENSG00000225614	ZNF469	401718883428981	899196967975829	7.19817e+06	4.25274e+08
ENSG00000161905	ALOX15	400912809337303	900548091756393	0,000117666912735763	0,00264028301505681
ENSG00000282339	NA	389311598865694	901818322304632	0,000223009899204673	0,00452387826745016
ENSG00000232527	LSP1P5/LINC02802/LOC107985200	473402874110861	904273134205167	6.32791e+09	0,0015884955751804
ENSG00000135625	EGR4	399624015381715	90477008039002	0,000478579281141392	0,00853417748596342
ENSG00000175691	ZNF77	406781959939333	905610604121769	6.3444e+09	0,00158872837218814
ENSG00000054598	FOXC1	409189460971698	90701678567497	0,000216688403252245	0,00441606435756927
ENSG00000151224	MAT1A	400897541775112	907512577535427	0,000251711669119903	0,00496826170758936
ENSG00000119630	PGF	906175149075343	90864428294826	5.90976e-06	0.00432078
ENSG00000015413	DPEP1	416835127355309	909558161804528	9.55002e+09	0,00221952687678454
ENSG00000137767	SQOR	45685586341968	910082925193193	0,000207035503118275	0,00426391076668588
ENSG00000159182	PRAC1	421194258041432	910898926753333	0,000211696752182746	0,00434969895849022
ENSG00000243509	TNFRSF6B	424009788729173	911953756801976	7.19529e+09	0,00176088803128245
ENSG00000267520	NA	427828477574118	913576666066729	8.03664e+09	0,00193707292433452
ENSG00000175745	NR2F1	188145475486813	914825540371526	5.13234e+08	0,000183416000739329
ENSG00000155926	SLA	410944351864463	91609959218689	6.24976e+09	0,00157112596730397
ENSG00000172987	HPSE2	477405853227151	91683092838799	0,000233343935485552	0,00466874120406497
ENSG00000270882	H4C14	45992377709716	9171366949541	4.48363e+09	0,00119565628673859
ENSG00000016082	ISL1	442561629950532	917151086439479	5.0748e+09	0,0013133852494503
ENSG00000183072	NKX2-5	44856708748184	917165210029433	9.88111e+09	0,00227836734752073
ENSG00000057593	F7	454610236313955	918401864790635	0,000102775135255134	0,00235737947493051
ENSG00000124253	PCK1	297937808397952	918624639387672	0,000151319134548915	0,00325570812386023
ENSG00000140279	DUOX2	221130888728125	919437874021489	1.55538e+06	1.12778e+08
ENSG00000253522	MIR3142HG	452274533262824	920994950457764	5.9355e+09	0,00150824742269484
ENSG00000105963	ADAP1	437634728717865	92156579214354	3.61452e+09	0,000995666098740571
ENSG00000184911	DMRTC1B	355419691556342	921959113180276	8.55138e+09	0,00202771755602536
ENSG00000235407	CYMP-AS1	453379151220503	922172090435134	5.68579e+09	0,00145223641960238
ENSG00000179921	GPBAR1	262705544364558	922781878542424	1.35435e+06	1.01127e+08
ENSG00000090104	RGS1	975535471735562	923727789544584	1.57177e+08	6.50466e+09
ENSG00000169418	1,00 NPR	491619326196151	924288366471536	6.83763e+09	0,0016898575589298
ENSG00000205866	FAM99A	458175512114937	924587865708679	8.501e+09	0,00202123395825403
ENSG00000107821	KAZALD1	199881416185374	924671084187937	248567	2.2599e+07
ENSG00000140254	DUOXA1	500346096784785	924791238379304	6.19325e+09	0,00156139224606271
ENSG00000186652	PRG2	471538386629298	92525538414423	6.96138e+08	0,00171137802188578
ENSG00000111344	RASAL1	10069695619781	926450295888815	6.17974e+08	0,000217306553657686
ENSG00000267059	NA	465570486119107	926630700508293	2.75495e+09	0,000788599310195565
ENSG00000254692	NA	46591433036862	926724136070667	4.95543e+09	0,00129010252865177
ENSG00000181195	PENK	529431824253808	926931270646586	2.27015e+09	0,00067174308636615
ENSG00000145777	TSLP	469308508840531	926939711919156	7.77152e+09	0,00188180599467332
ENSG00000174080	CTSF	458870196190911	92759470135727	3.07047e+08	0,000859292019449198
ENSG00000176490	DIRAS1	488772798653206	928277024759733	3.9304e+09	0,00106266089986031
ENSG00000162520	SYNC	46791645428728	92840884232129	6.68375e+09	0,00165649371105167
ENSG00000285608	NA	475944209752051	929051668884541	2.81697e+08	0,000803728464263138
ENSG00000169393	ELSPBP1	500238019495901	92932924816797	6.01253e+09	0,00152239283820168
ENSG00000122420	PTGFR	531501570293596	929359152975675	0,000140104689704567	0,00306360316971257
ENSG00000141448	GATA6	712503048997949	929682009815826	6.59228	1522.04
ENSG00000241158	ADAMTS9-AS1	458634698137607	931178611144025	9.94041e+09	0,00228603341435585
ENSG00000069696	DRD4	534757918980203	931881110631509	4.55399e+09	0,00121074048024651
ENSG00000163501	IHH	488300124434448	932740836144149	4.5691e+09	0,00121291855911382
ENSG00000148948	LRRC4C	554009421426659	933372868651615	0,000110429015600087	0,00251645674341018
ENSG00000075043	KCNQ2	497783391783162	935635533535358	5.02839e+09	0,0013071566191688
ENSG00000128564	VGF	480391520764744	936460518279115	2.57458e+09	0,000741809070341114
ENSG00000166342	NETO1	471407263361837	936902919442871	0,000113242152144144	0,00256394844344941
ENSG00000166183	ASPG	441818688657817	937390282274681	2.56933e+09	0,000741514364470289
ENSG00000106688	SLC1A1	523350645793236	937453606746064	2.5525e+09	0,000739086613961646
ENSG00000170485	NPAS2	581471065301389	939142839755612	6.42945e+09	0,00160480102871354
ENSG00000279488	NA	512809767031442	940241326383907	2.29164e+09	0,00067582268736403
ENSG00000131459	GFPT2	152921313681093	94063250571736	3.19155	788.762
ENSG00000148702	HABP2	548625326991917	940644014120097	8.3095e+09	0,00198646760773021
ENSG00000177932	ZNF354C	13961579137935	940647627540302	2.32552e+08	9.25304e+09
ENSG00000176971	FIBIN	518151684929869	941764672431561	2.34519e+08	0,000686997001522005
ENSG00000198576	ARC	516819643005169	941860060962775	1.93695e+09	0,000585995155532444
ENSG00000109072	VTN	567906795367872	944364831686552	0.161319	51.4666
ENSG00000181617	FDCSP	52132772274627	944526866111451	7.68363e+09	0,00186479563428574
ENSG00000185640	KRT79	548451834070446	944662332331557	6.50196e+09	0,00161829702119768
ENSG00000185736	ADARB2	553741008542184	947001818999052	1.83303e+09	0,000561330739396917
ENSG00000171119	NRTN	544342285456732	9484021881918	2.33198e+09	0,000685413836884943
ENSG00000113083	LOX	185582281508038	949733256491079	0.00416114	1.73846
ENSG00000241684	ADAMTS9-AS2	555565027045786	95265354318547	2.22053e+09	0,000660401757963487
ENSG00000197757	HOXC6	695817460419829	954731857594673	1.56128e+09	0,000490962372497415
ENSG00000124731	TREM1	461474576283412	954837559916017	1.61698e+09	0,000502180151929856
ENSG00000162645	GBP2	110208438371983	95492572233158	0.427461	1013.6
ENSG00000069011	PITX1	972016115485736	95630363227489	2.18993e-07	0.000226039
ENSG00000101210	EEF1A2	402341861918778	957113803130612	0.349496	100.534
ENSG00000149972	CNTN5	584179777672393	957683035646619	8.22545e+08	0,000279713054145562
ENSG00000256500	NA	578489811894388	95768498411572	9.56814e+08	0,000321017368954504
ENSG00000137204	SLC22A7	706193136935434	958620010187636	9.34263e+09	0,00218580177087282
ENSG00000123096	SSPN	585005097773326	95925748579658	8.23197e+09	0,00197293616274687
ENSG00000037965	HOXC8	589075237372347	959553347002469	1.85896e+08	0,000567290555999363
ENSG00000005073	HOXA11	602797793129075	961802424615651	7.07105e+08	0,000245694357336691
ENSG00000109205	ODAM	661234068332396	961965908974856	9.50427e+08	0,00031948554848118
ENSG00000243414	TICAM2	37106427492969	962036993983079	2.23789e+09	0,000663969991263588
ENSG00000123454	DBH	600595107807665	962605350559221	5.06032e+09	0,00131157113208907
ENSG00000171303	KCNK3	310250188046897	963954496016547	70110.6	5.66926e+07
ENSG00000162975	KCNF1	613243662917717	965479116751527	2.59143e+09	0,000745441079801718
ENSG00000126353	CCR7	682666003101428	966491884309876	5.84903e+08	0,000206504746393836
ENSG00000183691	NOG	61895482717905	966962496108063	6.40715e+08	0,000224403740275959
ENSG00000122641	INHBA	550342539756267	968091406288278	1.46807e+09	0,000464986630480494
ENSG00000161677	JOSD2	603621561338433	968580557473721	7.96559e+08	0,000272460542568822
ENSG00000185614	INKA1	629162355950594	969089954355458	1.5672e+09	0,000491066237683715
ENSG00000130600	H19/LOC102724852	224292682961467	970340365054878	4.62142e-07	0.0004268
ENSG00000205236	NA	640351545174269	97175900263897	5.52897e+08	0,000196390274462287
ENSG00000040731	CDH10	168888914985338	974559003135781	3.04035e+08	0,000117253181008199
ENSG00000115604	IL18R1	760115644514904	975415404249246	1.45829e+09	0,000462723173012994
ENSG00000125510	OPRL1	666135679430448	977569953424648	1.30071e+09	0,000415728631094373
ENSG00000164107	HAND2	50041115553094	97930813473375	1.54181e-09	2.22275e-06
ENSG00000278621	NA	680882646488449	980965880826304	4.26862e+08	0,00015735621275478
ENSG00000254852	NPIPA2	678356461303014	98126940701229	1.16997e+09	0,000378772810373972
ENSG00000205763	RP9P	69745489051498	981620596934242	4.96894e+08	0,000178667872063041
ENSG00000198353	HOXC4	608123816810543	981910024837538	9.88962e+08	0,000329284986448182
ENSG00000181449	SOX2	185267134369871	981912886087789	2.21029e+09	0,000658470328834128
ENSG00000275410	HNF1B	706328974852103	983047871810619	4.69523e+07	0,000169521151300009
ENSG00000137491	SLCO2B1	800872274426621	983398252024741	4.55251e+08	0,000165447552684057
ENSG00000275772	NA	690641537366646	983631272431941	1.12055e+09	0,000364116274111692
ENSG00000113209	PCDHB5	193202720895386	986185351635894	4.46828e+07	2.13057e+08
ENSG00000139800	ZIC5	707959889107095	986271791810968	4.54946e+09	0,00121074048024651
ENSG00000204262	COL5A2	150870429176794	986380559418529	4.86722e-14	1.42342e-10
ENSG00000167034	NKX3-1	671481539267412	986416995587271	2.15883e+09	0,000648647074756494
ENSG00000135744	AGT	711941431813992	987204599283858	3.53424e+09	0,00097661834679041
ENSG00000271447	MMP28	919582131898568	987290228928244	3.80617e+08	0,000142402551108558
ENSG00000060566	CREB3L3	818093868492288	987572985246556	1.00077e+09	0,000331957563650397
ENSG00000124749	COL21A1	676572240520264	9889477956486	4.42775e+07	0,000162199943513219
ENSG00000158089	GALNT14	714919756656121	989621110221224	4.16014e+08	0,000154004124487751
ENSG00000174358	SLC6A19	743173847798217	990004093975495	9.82419e+08	0,00032772817411194
ENSG00000127241	MASP1	138393988452558	993203597135342	0.0116437	4.54028
ENSG00000128510	CPA4	367355039630978	994461154912781	16966.2	2.14177e+06
ENSG00000144619	CNTN4	804020423604087	995155295290744	1.37741e+08	5.80281e+09
ENSG00000099860	GADD45B	826542383337332	995274865108386	0.00280427	1.26171
ENSG00000105696	TMEM59L	760238944933587	995490344640271	3.05696e+07	0,000117375394951852
ENSG00000215146	LOC441666	181567592709589	997330631326625	6.84453e+06	4.08506e+08
ENSG00000213759	UGT2B11	821424884395615	997636749314324	1.72277e+09	0,000532209713038364
ENSG00000198028	ZNF560	790985993273856	998795089739133	1.71143e+08	7.03288e+09

## Sheet: GO terms Irie up
source	term_name	term_id	adjusted_p_value	negative_log10_of_adjusted_p_value	term_size	query_size	intersection_size	effective_domain_size	intersections
GO:BP	extracellular matrix organization	GO:0030198	4.14052e-33	32.3829	399	596	76	18092	COL3A1,DPP4,LAMB3,SERPINE1,NDNF,VCAM1,COL13A1,EMILIN1,MMP10,COL15A1,TTR,ADAMTSL2,FGB,FMOD,MMP1,LOXL3,COL6A1,LOXL2,COL18A1,MFAP4,LAMA1,PDGFA,FKBP10,ADAMTS15,COL14A1,COL1A2,MMP23B,POSTN,TGFBI,COL6A2,LAMC3,ITGA1,SPARC,KDR,ADAMTS20,NID2,ITGA11,CCN1,ACAN,CAV2,FN1,TGFB1,MMP9,NID1,DCN,HTRA1,COL5A1,COL6A3,MATN1,ADAM12,PDGFRA,ITGA8,COL11A2,BMP2,CD44,TNFRSF1B,FOXF2,EGFL6,SERPINF2,COL16A1,THBS1,LUM,COL1A1,H…
GO:BP	extracellular structure organization	GO:0043062	4.96378e-33	32.3042	400	596	76	18092	COL3A1,DPP4,LAMB3,SERPINE1,NDNF,VCAM1,COL13A1,EMILIN1,MMP10,COL15A1,TTR,ADAMTSL2,FGB,FMOD,MMP1,LOXL3,COL6A1,LOXL2,COL18A1,MFAP4,LAMA1,PDGFA,FKBP10,ADAMTS15,COL14A1,COL1A2,MMP23B,POSTN,TGFBI,COL6A2,LAMC3,ITGA1,SPARC,KDR,ADAMTS20,NID2,ITGA11,CCN1,ACAN,CAV2,FN1,TGFB1,MMP9,NID1,DCN,HTRA1,COL5A1,COL6A3,MATN1,ADAM12,PDGFRA,ITGA8,COL11A2,BMP2,CD44,TNFRSF1B,FOXF2,EGFL6,SERPINF2,COL16A1,THBS1,LUM,COL1A1,H…
GO:BP	anatomical structure morphogenesis	GO:0009653	6.59173e-29	28.181	2865	596	210	18092	APOA1,COL3A1,EMC10,STC1,IGFBP5,LAMB3,IGF2,SERPINE1,HOXB4,HOXD11,NDNF,TMEM176B,HOXB6,HOXB9,COL13A1,HOXD10,SYT4,EMILIN1,FGF7,HOXB13,COL15A1,RBP4,CDH13,HNF4A,PRRX1,ADORA2A,TCF21,TBX2,AREG,HOXB3,ANGPTL6,CDC42EP5,CXCL8,CXCL10,NGFR,CHI3L1,NPTX1,DIO3,TM4SF1,APOB,FGB,PROK1,DAPK3,MAPK8IP3,COL6A1,LOXL2,RARG,COL18A1,CACNA1H,AXL,EGFL7,SEMA6B,BRSK1,GADD45A,LAMA1,RAPGEF3,PDGFA,ZFPM1,SLC40A1,FKBP10,FST,SMARCD3,…
GO:BP	multicellular organism development	GO:0007275	3.30183e-28	27.4812	5718	596	324	18092	HSPB7,PTPRN,APOA1,PDLIM3,GDF6,TMEM176A,COL3A1,EMC10,S1PR5,STC1,IGFBP5,LAMB3,IGF2,SERPINE1,HOXB4,HOXD11,NDNF,TMEM176B,HOXB6,VCAM1,HOXB9,ANO1,COL13A1,HOXD10,SYT4,EMILIN1,FGF7,HOXB13,TLR4,CAT,COL15A1,RBP4,SIK1,CDH13,HNF4A,PRRX1,ADORA2A,TCF21,CCN4,AMN,LRRC4B,TBX2,AREG,HOXB3,ADAMTSL2,ANGPTL6,CGA,REN,CXCL8,CXCL10,NGFR,COLEC11,CHI3L1,NPTX1,DIO3,TCIM,AFP,TM4SF1,APOB,PROK1,DAPK3,MXRA8,LOXL3,MAPK8IP3,FKBP8…
GO:BP	anatomical structure development	GO:0048856	1.96184e-27	26.7073	6210	596	340	18092	COLEC10,HSPB7,PTPRN,APOA1,PDLIM3,GDF6,TMEM176A,COL3A1,EMC10,S1PR5,STC1,IGFBP5,LAMB3,IGF2,SERPINE1,HOXB4,HOXD11,NDNF,TMEM176B,HOXB6,VCAM1,HOXB9,ANO1,COL13A1,HOXD10,SYT4,EMILIN1,FGF7,HOXB13,TLR4,CAT,COL15A1,RBP4,SIK1,CDH13,HNF4A,PRRX1,ADORA2A,TCF21,CCN4,AMN,LRRC4B,TBX2,AREG,HOXB3,ADAMTSL2,ANGPTL6,CGA,CDC42EP5,REN,CXCL8,CXCL10,NGFR,COLEC11,CHI3L1,NPTX1,DIO3,TCIM,AFP,TM4SF1,APOB,FGB,PROK1,DAPK3,MXRA8…
GO:BP	system development	GO:0048731	5.27019e-27	26.2782	5151	596	300	18092	HSPB7,PTPRN,APOA1,PDLIM3,GDF6,TMEM176A,COL3A1,EMC10,S1PR5,STC1,IGFBP5,LAMB3,IGF2,SERPINE1,HOXB4,HOXD11,NDNF,TMEM176B,HOXB6,VCAM1,HOXB9,COL13A1,HOXD10,SYT4,EMILIN1,FGF7,HOXB13,TLR4,CAT,COL15A1,RBP4,SIK1,CDH13,HNF4A,PRRX1,ADORA2A,TCF21,CCN4,LRRC4B,TBX2,AREG,HOXB3,ADAMTSL2,ANGPTL6,CGA,REN,CXCL8,CXCL10,NGFR,CHI3L1,NPTX1,DIO3,TCIM,AFP,APOB,PROK1,DAPK3,MXRA8,LOXL3,MAPK8IP3,FKBP8,LMNA,SDF4,LOXL2,RARG,CO…
GO:BP	multicellular organismal process	GO:0032501	5.37052e-27	26.27	8065	596	402	18092	HSPB7,PTPRN,APOA1,PDLIM3,GDF6,TMEM176A,TFF1,COL3A1,EMC10,DPP4,S1PR5,STC1,IGFBP5,LAMB3,IGF2,PLA2G4A,BDKRB1,SERPINE1,HOXB4,HOXD11,NDNF,TMEM176B,HOXB6,VCAM1,HOXB9,ANO1,FABP1,COL13A1,HOXD10,SYT4,EMILIN1,FGF7,HOXB13,TLR4,C1QTNF1,CAT,COL15A1,RBP4,SIK1,CLEC11A,HRH1,CDH13,HNF4A,ALDH1A1,ACE2,BDKRB2,PRRX1,ADORA2A,TCF21,PTGS1,CCN4,AMN,LRRC4B,TBX2,G0S2,AREG,HOXB3,ADAMTSL2,ANGPTL6,PEAR1,CGA,TFPI2,REN,CXCL8,CX…
GO:BP	developmental process	GO:0032502	1.96475e-25	24.7067	6745	596	354	18092	COLEC10,HSPB7,PTPRN,APOA1,PDLIM3,GDF6,TMEM176A,TFF1,COL3A1,EMC10,S1PR5,STC1,IGFBP5,LAMB3,IGF2,SERPINE1,HOXB4,HOXD11,NDNF,TMEM176B,HOXB6,VCAM1,HOXB9,ANO1,COL13A1,HOXD10,SYT4,EMILIN1,FGF7,HOXB13,TLR4,CAT,COL15A1,RBP4,SIK1,CDH13,HNF4A,PRRX1,ADORA2A,TCF21,CCN4,AMN,LRRC4B,TBX2,AREG,HOXB3,ADAMTSL2,ANGPTL6,CGA,CDC42EP5,REN,CXCL8,CXCL10,NGFR,COLEC11,CHI3L1,NPTX1,DIO3,TCIM,AFP,TM4SF1,APOB,FGB,PROK1,DAPK3,…
GO:BP	tube development	GO:0035295	1.7779e-24	23.7501	1178	596	117	18092	COL3A1,EMC10,IGFBP5,SERPINE1,HOXD11,NDNF,EMILIN1,FGF7,HOXB13,CAT,COL15A1,RBP4,CDH13,PRRX1,TCF21,TBX2,AREG,HOXB3,ADAMTSL2,ANGPTL6,CXCL8,CXCL10,NGFR,CHI3L1,APOB,PROK1,LOXL3,MAPK8IP3,FKBP8,LOXL2,RARG,COL18A1,EGFL7,CD24,GADD45A,LAMA1,RAPGEF3,PDGFA,FKBP10,SPHK1,ACKR3,ANGPTL2,ZFP36L1,TWIST1,HES1,ADGRB2,TGFBI,WNT11,F3,ZEB2,TGM2,SPARC,KDR,CSF1,UNC5B,CCN1,NR4A1,TBX3,FLT1,ANXA1,TBX20,FN1,PRKD1,JUNB,FZD2,FZ…
GO:BP	blood vessel development	GO:0001568	3.03101e-23	22.5184	810	596	93	18092	COL3A1,EMC10,SERPINE1,NDNF,EMILIN1,HOXB13,COL15A1,CDH13,PRRX1,TCF21,TBX2,HOXB3,ANGPTL6,CXCL8,CXCL10,NGFR,CHI3L1,APOB,PROK1,LOXL2,COL18A1,EGFL7,GADD45A,LAMA1,RAPGEF3,PDGFA,FKBP10,SPHK1,COL1A2,ACKR3,ANGPTL2,SOCS3,ZFP36L1,TWIST1,ACTA2,HES1,ADGRB2,TGFBI,WNT11,F3,SPARC,KDR,UNC5B,CCN1,NR4A1,TBX3,FLT1,ANXA1,TBX20,FN1,PRKD1,JUNB,FZD8,TGFB1,TGFBR3,HAND1,ETV2,TNFAIP3,CCL2,ADGRA2,NTRK2,EPAS1,KLF2,DCN,HGF,IL…
GO:BP	circulatory system development	GO:0072359	3.73728e-23	22.4274	1219	596	117	18092	HSPB7,PDLIM3,COL3A1,EMC10,SERPINE1,NDNF,VCAM1,EMILIN1,HOXB13,COL15A1,RBP4,SIK1,CDH13,PRRX1,TCF21,TBX2,HOXB3,ANGPTL6,CXCL8,CXCL10,NGFR,CHI3L1,APOB,PROK1,LMNA,LOXL2,COL18A1,EGFL7,GADD45A,LAMA1,RAPGEF3,PDGFA,ZFPM1,FKBP10,DUSP6,SMARCD3,DUSP9,SOD2,SPHK1,COL1A2,ACKR3,ANGPTL2,SOCS3,ZFP36L1,TWIST1,ACTA2,HES1,ADGRB2,TGFBI,WNT11,F3,SPARC,KDR,FZD7,UNC5B,CCN1,NR4A1,ACAN,TBX3,FLT1,ANXA1,TBX20,FN1,PRKD1,JUNB,F…
GO:BP	vasculature development	GO:0001944	4.78578e-23	22.32	847	596	95	18092	COL3A1,EMC10,SERPINE1,NDNF,EMILIN1,HOXB13,COL15A1,CDH13,PRRX1,TCF21,TBX2,HOXB3,ANGPTL6,CXCL8,CXCL10,NGFR,CHI3L1,APOB,PROK1,LOXL2,COL18A1,EGFL7,GADD45A,LAMA1,RAPGEF3,PDGFA,FKBP10,SOD2,SPHK1,COL1A2,ACKR3,ANGPTL2,SOCS3,ZFP36L1,TWIST1,ACTA2,HES1,ADGRB2,TGFBI,WNT11,F3,SPARC,KDR,UNC5B,CCN1,NR4A1,TBX3,FLT1,ANXA1,TBX20,FN1,PRKD1,JUNB,FZD8,TGFB1,TGFBR3,HAND1,ETV2,TNFAIP3,CCL2,ADGRA2,NTRK2,EPAS1,KLF2,DCN,H…
GO:BP	animal organ morphogenesis	GO:0009887	8.3706e-23	22.0772	1106	596	110	18092	COL3A1,STC1,IGFBP5,LAMB3,IGF2,SERPINE1,HOXB4,HOXD11,TMEM176B,HOXB6,HOXB9,COL13A1,HOXD10,FGF7,HOXB13,RBP4,PRRX1,TCF21,TBX2,AREG,HOXB3,NGFR,DIO3,MAPK8IP3,RARG,COL18A1,LAMA1,PDGFA,ZFPM1,SLC40A1,FST,SMARCD3,COL1A2,TWIST1,TLE2,ACTA2,HES1,GREM2,WNT11,LAMC3,CEBPB,TGM2,CSF1,FZD7,CCN1,ACAN,TBX3,TBX20,RIPOR2,FZD2,TGFB1,TGFBR3,SNAI2,HAND1,TNFAIP3,CSRNP1,CCL2,NTRK2,PITX2,HOXB2,DACT1,DCN,HTRA1,HGF,FREM1,COL5A…
GO:BP	regulation of developmental process	GO:0050793	9.37981e-23	22.0278	2648	596	187	18092	APOA1,GDF6,TMEM176A,EMC10,S1PR5,IGFBP5,IGF2,SERPINE1,HOXB4,TMEM176B,SYT4,EMILIN1,FGF7,TLR4,RBP4,SIK1,HNF4A,PRRX1,CCN4,LRRC4B,TBX2,AREG,HOXB3,CGA,CDC42EP5,CXCL8,CXCL10,NGFR,CHI3L1,DIO3,TCIM,APOB,FGB,PROK1,DAPK3,LOXL3,MAPK8IP3,LMNA,LOXL2,RARG,ZFP36,AXL,AMIGO2,CD24,MAF,SEMA6B,FOS,BRSK1,GADD45A,LAMA1,VASN,RAPGEF3,PDGFA,ZFPM1,DUSP6,FST,ZADH2,SMARCD3,DUSP9,SOD2,SPHK1,STC2,SOCS3,LDLRAD4,ZFP36L1,TWIST1,P…
GO:BP	tube morphogenesis	GO:0035239	1.38972e-22	21.8571	975	596	102	18092	COL3A1,EMC10,SERPINE1,HOXD11,NDNF,EMILIN1,HOXB13,COL15A1,CDH13,PRRX1,TCF21,TBX2,AREG,HOXB3,ANGPTL6,CXCL8,CXCL10,NGFR,CHI3L1,APOB,PROK1,LOXL2,RARG,COL18A1,EGFL7,GADD45A,LAMA1,RAPGEF3,PDGFA,FKBP10,SPHK1,ACKR3,ANGPTL2,ZFP36L1,TWIST1,HES1,ADGRB2,TGFBI,WNT11,F3,ZEB2,TGM2,SPARC,KDR,CSF1,UNC5B,CCN1,NR4A1,TBX3,FLT1,ANXA1,TBX20,FN1,PRKD1,JUNB,FZD2,FZD8,TGFB1,TGFBR3,HAND1,ETV2,TNFAIP3,CCL2,ADGRA2,NTRK2,DAC…
GO:BP	animal organ development	GO:0048513	7.82302e-22	21.1066	3770	596	233	18092	HSPB7,PTPRN,APOA1,PDLIM3,GDF6,TMEM176A,COL3A1,STC1,IGFBP5,LAMB3,IGF2,SERPINE1,HOXB4,HOXD11,TMEM176B,HOXB6,VCAM1,HOXB9,COL13A1,HOXD10,SYT4,EMILIN1,FGF7,HOXB13,TLR4,CAT,RBP4,SIK1,HNF4A,PRRX1,TCF21,CCN4,TBX2,AREG,HOXB3,ADAMTSL2,CGA,REN,CXCL8,CXCL10,NGFR,CHI3L1,DIO3,TCIM,AFP,LOXL3,MAPK8IP3,FKBP8,LMNA,SDF4,LOXL2,RARG,COL18A1,CACNA1H,ZFP36,AXL,AMIGO2,CD24,MAF,SEMA6B,FOS,LAMA1,VASN,PDGFA,ZFPM1,PPP1R9B,C…
GO:BP	blood vessel morphogenesis	GO:0048514	1.17156e-21	20.9312	723	596	85	18092	COL3A1,EMC10,SERPINE1,NDNF,EMILIN1,HOXB13,COL15A1,CDH13,PRRX1,TCF21,TBX2,HOXB3,ANGPTL6,CXCL8,CXCL10,NGFR,CHI3L1,APOB,PROK1,LOXL2,COL18A1,EGFL7,GADD45A,LAMA1,RAPGEF3,PDGFA,FKBP10,SPHK1,ACKR3,ANGPTL2,ZFP36L1,TWIST1,HES1,ADGRB2,TGFBI,WNT11,F3,SPARC,KDR,UNC5B,CCN1,NR4A1,FLT1,ANXA1,TBX20,FN1,PRKD1,JUNB,FZD8,TGFB1,TGFBR3,HAND1,ETV2,TNFAIP3,CCL2,ADGRA2,NTRK2,EPAS1,KLF2,DCN,HGF,IL1B,ADAM12,PDGFRA,JUN,VEG…
GO:BP	anatomical structure formation involved in morphogenesis	GO:0048646	1.49444e-21	20.8255	1235	596	115	18092	EMC10,LAMB3,SERPINE1,NDNF,EMILIN1,HOXB13,COL15A1,RBP4,CDH13,TCF21,TBX2,HOXB3,ANGPTL6,CXCL8,CXCL10,NGFR,CHI3L1,TM4SF1,PROK1,COL6A1,LOXL2,RARG,COL18A1,CACNA1H,EGFL7,GADD45A,RAPGEF3,PDGFA,ZFPM1,SLC40A1,SMARCD3,SPHK1,ACKR3,ANGPTL2,ABCA2,TWIST1,HES1,ADGRB2,TGFBI,WNT11,F3,ZEB2,TGM2,SPARC,KDR,FZD7,UNC5B,CCN1,NR4A1,TBX3,FLT1,ANXA1,TBX20,FN1,PRKD1,RIPOR2,JUNB,FZD2,FZD8,TGFB1,TGFBR3,SNAI2,HAND1,ETV2,TNFAIP…
GO:BP	tissue development	GO:0009888	3.76616e-21	20.4241	2161	596	161	18092	GDF6,COL3A1,STC1,IGFBP5,LAMB3,IGF2,SERPINE1,HOXB4,HOXD11,HOXD10,FGF7,HOXB13,CAT,COL15A1,RBP4,SIK1,HNF4A,PRRX1,TCF21,CCN4,TBX2,AREG,HOXB3,ADAMTSL2,CXCL10,NGFR,CHI3L1,LOXL3,FKBP8,LMNA,COL6A1,LOXL2,RARG,COL18A1,ZFP36,CD24,MAF,SEMA6B,FOS,BRSK1,LAMA1,VASN,RAPGEF3,PDGFA,ZFPM1,CTSB,SLC40A1,TXNIP,FST,BTG2,PTH1R,COL1A2,STC2,SOCS3,LDLRAD4,ZFP36L1,TWIST1,POSTN,ACTA2,HES1,TGFBI,WNT11,LAMC3,ZEB2,CEBPB,TGM2,KD…
GO:BP	response to organic substance	GO:0010033	5.69293e-21	20.2447	3459	596	218	18092	HSPB7,PTPRN,APOA1,GDF6,TFF1,COL3A1,STC1,IGFBP5,IGF2,BDKRB1,SERPINE1,VCAM1,ANO1,EMILIN1,FGF7,HOXB13,TLR4,S100A14,MLC1,CAT,RBP4,HRH1,CDH13,HNF4A,ADORA2A,TCF21,AREG,CXCL2,ADAMTSL2,CGA,REN,CXCL8,CXCL10,NGFR,APOA2,CHI3L1,APOB,APOA4,FGB,FMOD,MMP1,DAPK3,FKBP8,LMNA,PDIA5,ARFGAP1,SDF4,COL6A1,RARG,CACNA1H,ZFP36,AXL,PPP2R5B,CD24,FOS,VASN,RAPGEF3,PPP1R9B,CTSB,DUSP6,TXNIP,FST,BST2,SOD2,BTG2,SPHK1,COL1A2,ACKR3…
GO:BP	cell population proliferation	GO:0008283	7.80292e-21	20.1077	2091	596	157	18092	PTPRN,APOA1,TFF1,EMC10,DPP4,STC1,IGFBP5,IGF2,PLA2G4A,HOXB4,VCAM1,FGF7,TLR4,RBP4,CLEC11A,CDH13,HNF4A,ACE2,PRRX1,ADORA2A,PTGS1,CCN4,TBX2,AREG,CGA,CXCL8,CXCL10,NGFR,PROK1,LMNA,LOXL2,RARG,IMPDH1,COL18A1,ZFP36,EGFL7,SRPX,CD24,PDGFA,PPP1R9B,TXNIP,FST,BST2,SMARCD3,SOD2,IGFBP6,SIX5,BTG2,PTH1R,SPHK1,IGFBP4,LIPG,MAPK15,KLF9,ZFP36L1,TWIST1,HES1,ZNF503,TGFBI,WNT11,F3,ZEB2,CEBPB,HSPA1B,ITGA1,TGM2,SPARC,KDR,PL…
GO:BP	cellular response to chemical stimulus	GO:0070887	4.09149e-20	19.3881	3438	596	215	18092	PTPRN,APOA1,GDF6,COL3A1,DPP4,STC1,IGFBP5,IGF2,PLA2G4A,SERPINE1,NDNF,VCAM1,HOXB9,ANO1,FABP1,SYT4,EMILIN1,FGF7,TLR4,S100A14,MLC1,CAT,HRH1,HNF4A,BDKRB2,TCF21,PTGS1,CXCL2,ADAMTSL2,CGA,REN,CXCL8,CYGB,CXCL10,NGFR,CHI3L1,APOB,APOA4,FGB,FMOD,MMP1,DAPK3,FKBP8,LMNA,PDIA5,ARFGAP1,PLK3,COL6A1,RARG,CACNA1H,ZFP36,PYCR1,AXL,PPP2R5B,CD24,FOS,VASN,RAPGEF3,PPP1R9B,CTSB,SLC40A1,FST,BST2,SOD2,SPHK1,COL1A2,ACKR3,KLF9…
GO:BP	regulation of cell communication	GO:0010646	7.89148e-20	19.1028	3600	596	221	18092	APOA1,GDF6,COL3A1,EMC10,DPP4,IGFBP5,IGF2,IQSEC3,SERPINE1,LURAP1L,ANO1,SYT4,EMILIN1,FGF7,TLR4,C1QTNF1,CAT,RBP4,HRH1,CDH13,HNF4A,BDKRB2,PRRX1,ADORA2A,TCF21,TRABD2B,CCN4,G0S2,AREG,ADAMTSL2,CGA,REN,CXCL8,NGFR,CHI3L1,NPTX1,TCIM,FGB,PROK1,DAPK3,LOXL3,MAPK8IP3,FKBP8,LMNA,ARFGAP1,PLK3,AXL,EGFL7,TNFRSF10B,SRPX,PPP2R5B,CD24,BRSK1,GADD45A,VASN,RAPGEF3,PDGFA,ARHGEF25,PPP1R9B,DUSP6,FST,BST2,DUSP9,SOD2,IGFBP6,…
GO:BP	regulation of multicellular organismal process	GO:0051239	8.89049e-20	19.0511	2894	596	191	18092	HSPB7,APOA1,GDF6,TMEM176A,EMC10,STC1,IGFBP5,IGF2,SERPINE1,TMEM176B,SYT4,EMILIN1,FGF7,TLR4,C1QTNF1,RBP4,HRH1,HNF4A,ALDH1A1,ACE2,BDKRB2,ADORA2A,CCN4,LRRC4B,TBX2,G0S2,HOXB3,CGA,REN,CXCL8,CXCL10,NGFR,APOA2,CHI3L1,NPTX1,DIO3,TCIM,APOA4,FGB,PROK1,DAPK3,LOXL3,LMNA,LOXL2,RARG,CACNA1H,ZFP36,AXL,AMIGO2,CD24,MAF,SEMA6B,FOS,GADD45A,LAMA1,VASN,RAPGEF3,PDGFA,ZFPM1,DUSP6,FST,BST2,SMARCD3,DUSP9,PANX2,HOMER3,SPHK…
GO:BP	skeletal system development	GO:0001501	8.90606e-20	19.0503	525	596	69	18092	GDF6,COL3A1,STC1,IGF2,HOXB4,HOXB6,HOXB9,COL13A1,HOXD10,RBP4,PRRX1,CCN4,HOXB3,CHI3L1,LOXL2,RARG,MAF,ZFPM1,FST,PTH1R,COL1A2,TWIST1,HOXA13,TGFBI,WNT11,SPARC,CCN1,ACAN,TBX3,TGFB1,SNAI2,HAND1,CDH11,CSRNP1,MMP9,ETS2,PITX2,HOXB2,FREM1,MATN1,PDGFRA,RANBP3L,FLI1,COL11A2,BMP2,CD44,MGP,OSR1,LUM,TLE5,COL1A1,CDKN1C,HOXD9,HOXD13,HOXB8,FOXC2,TNFRSF11B,CMKLR1,FOXC1,IHH,LOX,HOXC6,PITX1,HOXC8,HOXA11,NOG,HAND2,HOXC…
GO:BP	regulation of cell population proliferation	GO:0042127	1.71413e-19	18.766	1798	596	140	18092	PTPRN,TFF1,EMC10,DPP4,IGFBP5,IGF2,PLA2G4A,VCAM1,FGF7,TLR4,RBP4,CLEC11A,CDH13,HNF4A,ACE2,PRRX1,ADORA2A,PTGS1,CCN4,TBX2,AREG,CGA,CXCL8,CXCL10,NGFR,PROK1,LMNA,RARG,COL18A1,ZFP36,EGFL7,SRPX,CD24,PDGFA,PPP1R9B,TXNIP,BST2,SMARCD3,SOD2,IGFBP6,SIX5,BTG2,PTH1R,SPHK1,MAPK15,KLF9,ZFP36L1,TWIST1,HES1,ZNF503,WNT11,F3,CEBPB,HSPA1B,ITGA1,TGM2,SPARC,KDR,PLAU,CSF1,FZD7,CCN1,NR4A1,PTGES,TBX3,FLT1,CAV2,ANXA1,TBX20,…
GO:BP	regulation of signaling	GO:0023051	2.99168e-19	18.5241	3636	596	221	18092	APOA1,GDF6,COL3A1,EMC10,DPP4,IGFBP5,IGF2,IQSEC3,SERPINE1,LURAP1L,ANO1,SYT4,EMILIN1,FGF7,TLR4,C1QTNF1,CAT,RBP4,HRH1,CDH13,HNF4A,ACE2,BDKRB2,PRRX1,ADORA2A,TCF21,TRABD2B,CCN4,G0S2,AREG,ADAMTSL2,CGA,REN,CXCL8,NGFR,CHI3L1,NPTX1,TCIM,FGB,PROK1,DAPK3,LOXL3,MAPK8IP3,FKBP8,LMNA,ARFGAP1,PLK3,AXL,EGFL7,TNFRSF10B,SRPX,PPP2R5B,CD24,BRSK1,GADD45A,VASN,RAPGEF3,PDGFA,ARHGEF25,PPP1R9B,DUSP6,FST,BST2,DUSP9,SOD2,IG…
GO:BP	cell communication	GO:0007154	4.70715e-19	18.3272	6882	596	342	18092	PTPRN,APOA1,GDF6,TFF1,COL3A1,EMC10,DPP4,S1PR5,STC1,IGFBP5,IGF2,IQSEC3,PLA2G4A,BDKRB1,SERPINE1,NDNF,LURAP1L,CYSLTR2,VCAM1,ANO1,SYT4,EMILIN1,FGF7,TLR4,S100A14,C1QTNF1,CAT,COL15A1,RBP4,SIK1,CLEC11A,HRH1,CDH13,HNF4A,BDKRB2,PRRX1,ADORA2A,TTR,INS-IGF2,TCF21,TRABD2B,CCN4,TBX2,G0S2,AREG,CXCL2,ADAMTSL2,PEAR1,CGA,CDC42EP5,REN,CXCL8,CXCL10,NGFR,CCDC68,CHI3L1,NPTX1,TCIM,GEM,AFP,APOB,FGB,PROK1,FMOD,MMP1,DAPK3…
GO:BP	positive regulation of biological process	GO:0048518	7.13327e-19	18.1467	6466	596	327	18092	COLEC10,PTPRN,APOA1,GDF6,COL3A1,EMC10,DPP4,DUOXA2,STC1,IGFBP5,IGF2,PLA2G4A,BDKRB1,SERPINE1,HOXB4,NDNF,LURAP1L,VCAM1,HOXB9,ANO1,FABP1,HOXD10,SYT4,EMILIN1,FGF7,TLR4,S100A14,C1QTNF1,MLC1,CAT,RBP4,SIK1,CLEC11A,HRH1,CDH13,HNF4A,ACE2,PRRX1,ADORA2A,TCF21,TRABD2B,CCN4,LRRC4B,TBX2,G0S2,AREG,HOXB3,CGA,CDC42EP5,CXCL8,CXCL10,NGFR,COLEC11,APOA2,CHI3L1,DIO3,TCIM,APOB,APOA4,FGB,PROK1,MMP1,DAPK3,LOXL3,MAPK8IP3,F…
GO:BP	response to chemical	GO:0042221	9.18778e-19	18.0368	4834	596	267	18092	COLEC10,HSPB7,PTPRN,APOA1,GDF6,TFF1,COL3A1,DPP4,STC1,IGFBP5,IGF2,PLA2G4A,BDKRB1,SERPINE1,NDNF,VCAM1,HOXB9,ANO1,FABP1,SYT4,EMILIN1,FGF7,HOXB13,TLR4,S100A14,MLC1,CAT,RBP4,HRH1,CDH13,HNF4A,BDKRB2,ADORA2A,TCF21,PTGS1,AREG,CXCL2,ADAMTSL2,CGA,REN,CXCL8,CYGB,CXCL10,NGFR,APOA2,CHI3L1,APOB,APOA4,FGB,FMOD,MMP1,DAPK3,MAPK8IP3,FKBP8,LMNA,PDIA5,ARFGAP1,PLK3,SDF4,COL6A1,LOXL2,RARG,COL18A1,CACNA1H,ZFP36,PYCR1,A…
GO:BP	positive regulation of cellular process	GO:0048522	1.06913e-18	17.971	5863	596	305	18092	PTPRN,APOA1,GDF6,COL3A1,EMC10,DPP4,DUOXA2,IGFBP5,IGF2,PLA2G4A,BDKRB1,SERPINE1,HOXB4,NDNF,LURAP1L,VCAM1,HOXB9,ANO1,FABP1,HOXD10,SYT4,EMILIN1,FGF7,TLR4,S100A14,C1QTNF1,MLC1,CAT,RBP4,SIK1,CLEC11A,HRH1,CDH13,HNF4A,ACE2,PRRX1,ADORA2A,TCF21,TRABD2B,CCN4,LRRC4B,TBX2,G0S2,AREG,HOXB3,CGA,CDC42EP5,CXCL8,CXCL10,NGFR,APOA2,CHI3L1,TCIM,APOB,APOA4,FGB,PROK1,MMP1,DAPK3,LOXL3,MAPK8IP3,FKBP8,LMNA,PLK3,LOXL2,RARG,…
GO:BP	regulation of response to stimulus	GO:0048583	1.17731e-18	17.9291	4324	596	247	18092	COLEC10,APOA1,GDF6,COL3A1,EMC10,DPP4,DUOXA2,IGFBP5,IGF2,IQSEC3,PLA2G4A,SERPINE1,LURAP1L,VCAM1,EMILIN1,FGF7,TLR4,S100A14,C1QTNF1,MLC1,CAT,CDH13,HNF4A,ACE2,BDKRB2,PRRX1,ADORA2A,TCF21,TRABD2B,CCN4,G0S2,AREG,ADAMTSL2,CGA,REN,CXCL8,CXCL10,NGFR,COLEC11,CHI3L1,NPTX1,TCIM,FGB,PROK1,DAPK3,LOXL3,MAPK8IP3,FKBP8,LMNA,ARFGAP1,PLK3,ZFP36,PYCR1,AXL,EGFL7,TNFRSF10B,SRPX,PPP2R5B,CD24,MFAP4,SEMA6B,FOS,GADD45A,VASN…
GO:BP	signaling	GO:0023052	1.44498e-18	17.8401	6864	596	340	18092	PTPRN,APOA1,GDF6,TFF1,COL3A1,EMC10,DPP4,S1PR5,STC1,IGFBP5,IGF2,IQSEC3,PLA2G4A,BDKRB1,SERPINE1,NDNF,LURAP1L,CYSLTR2,VCAM1,ANO1,SYT4,EMILIN1,FGF7,TLR4,S100A14,C1QTNF1,CAT,COL15A1,RBP4,SIK1,CLEC11A,HRH1,CDH13,HNF4A,ACE2,BDKRB2,PRRX1,ADORA2A,TTR,INS-IGF2,TCF21,TRABD2B,CCN4,TBX2,G0S2,AREG,CXCL2,ADAMTSL2,PEAR1,CGA,CDC42EP5,REN,CXCL8,CXCL10,NGFR,CCDC68,CHI3L1,NPTX1,TCIM,GEM,AFP,APOB,FGB,PROK1,FMOD,MMP1,…
GO:BP	embryo development	GO:0009790	3.32316e-18	17.4784	1093	596	101	18092	APOA1,LAMB3,IGF2,HOXB4,HOXB6,HOXB9,COL13A1,HOXD10,RBP4,HNF4A,PRRX1,TCF21,TBX2,HOXB3,CXCL8,TM4SF1,APOB,LOXL3,MAPK8IP3,FKBP8,COL6A1,RARG,LAMA1,PDGFA,ZFPM1,FKBP10,PTH1R,SOCS3,HSD17B2,ZFP36L1,TWIST1,HES1,GREM2,WNT11,ZEB2,CEBPB,KDR,FZD7,CRABP2,CCN1,TBX3,FLT1,TBX20,FN1,RIPOR2,JUNB,FZD2,TGFB1,HAND1,ETV2,SCO2,MMP9,ETS2,HOXB2,DUSP1,DACT1,EPAS1,KLF2,COL5A1,NR4A3,TSHZ1,PDGFRA,ITGA8,BMP2,VEGFC,C6ORF141,FOXF2…
GO:BP	cell surface receptor signaling pathway	GO:0007166	7.82217e-18	17.1067	3242	596	201	18092	PTPRN,APOA1,GDF6,COL3A1,IGFBP5,IGF2,SERPINE1,VCAM1,EMILIN1,FGF7,TLR4,CDH13,HNF4A,BDKRB2,PRRX1,ADORA2A,TRABD2B,CCN4,TBX2,G0S2,AREG,CXCL2,ADAMTSL2,CXCL8,CXCL10,NGFR,TCIM,GEM,AFP,FGB,FMOD,MMP1,DAPK3,LOXL3,FKBP8,LMNA,RARG,AXL,EGFL7,TNFRSF10B,SRPX,PPP2R5B,GRIP2,CD24,SEMA6B,FOS,GADD45A,LAMA1,VASN,PDGFA,TXNIP,FST,BST2,SOD2,IGFBP6,HOMER3,PTH1R,SPHK1,COL1A2,IGFBP4,ACKR3,SOCS3,LDLRAD4,TWIST1,POSTN,TLE2,HES…
GO:BP	negative regulation of cellular process	GO:0048523	1.16886e-17	16.9322	5208	596	278	18092	APOA1,TMEM176A,TFF1,COL3A1,DPP4,STC1,IGFBP5,IGF2,BDKRB1,SERPINE1,HOXB4,NDNF,TMEM176B,FABP1,SYT4,EMILIN1,HOXB13,TLR4,C1QTNF1,CAT,RBP4,SIK1,CDH13,HNF4A,BDKRB2,PRRX1,ADORA2A,TCF21,TRABD2B,CCN4,TBX2,AREG,HOXB3,ADAMTSL2,TFPI2,CXCL8,CYGB,CXCL10,NGFR,APOA2,DIO3,TCIM,GEM,APOA4,FGB,DAPK3,LOXL3,FKBP8,LMNA,PLK3,LOXL2,RARG,COL18A1,ZFP36,PYCR1,AXL,EGFL7,TNFRSF10B,SRPX,AMIGO2,PPP2R5B,MAF,SEMA6B,TSC22D4,BRSK1,G…
GO:BP	regulation of signal transduction	GO:0009966	1.25429e-17	16.9016	3207	596	199	18092	APOA1,GDF6,COL3A1,EMC10,IGFBP5,IGF2,IQSEC3,SERPINE1,LURAP1L,EMILIN1,FGF7,TLR4,C1QTNF1,CAT,CDH13,HNF4A,BDKRB2,PRRX1,ADORA2A,TCF21,TRABD2B,CCN4,G0S2,AREG,ADAMTSL2,CGA,REN,CXCL8,NGFR,CHI3L1,NPTX1,TCIM,FGB,PROK1,DAPK3,LOXL3,MAPK8IP3,FKBP8,LMNA,ARFGAP1,PLK3,AXL,EGFL7,TNFRSF10B,SRPX,PPP2R5B,CD24,GADD45A,VASN,PDGFA,ARHGEF25,PPP1R9B,DUSP6,FST,BST2,DUSP9,SOD2,IGFBP6,HOMER3,SPHK1,RGS16,IGFBP4,ACKR3,SOCS3,L…
GO:BP	cellular response to organic substance	GO:0071310	1.44457e-17	16.8403	2812	596	182	18092	PTPRN,APOA1,GDF6,COL3A1,STC1,IGFBP5,IGF2,SERPINE1,VCAM1,ANO1,EMILIN1,FGF7,TLR4,MLC1,CAT,HRH1,HNF4A,TCF21,CXCL2,ADAMTSL2,CGA,REN,CXCL8,CXCL10,NGFR,CHI3L1,APOB,FGB,FMOD,MMP1,DAPK3,FKBP8,LMNA,PDIA5,ARFGAP1,COL6A1,RARG,CACNA1H,ZFP36,AXL,PPP2R5B,CD24,FOS,VASN,RAPGEF3,PPP1R9B,CTSB,FST,BST2,SOD2,SPHK1,COL1A2,ACKR3,KLF9,STC2,SOCS3,LDLRAD4,ZFP36L1,TWIST1,POSTN,PCOLCE,HES1,GREM2,WNT11,F3,CEBPB,HSPA1B,SPARC…
GO:BP	cell migration	GO:0016477	5.60338e-17	16.2515	1684	596	129	18092	APOA1,COL3A1,EMC10,DPP4,STC1,IGFBP5,LAMB3,BDKRB1,SERPINE1,NDNF,VCAM1,HOXB9,EMILIN1,FGF7,S100A14,HRH1,CDH13,CCN4,CXCL2,CGA,CXCL8,CYGB,CXCL10,APOB,MMP1,DAPK3,MAPK8IP3,LMNA,LOXL2,COL18A1,AXL,TNFRSF10B,CD24,SEMA6B,GADD45A,LAMA1,PDGFA,PPP1R9B,BST2,SOD2,IGFBP6,SPHK1,COL1A2,MAPK15,ACKR3,LDLRAD4,TWIST1,POSTN,HES1,WNT11,F3,LAMC3,ZEB2,ITGA1,SPARC,KDR,PLAU,CSF1,ITGA11,CCN1,NR4A1,FLT1,ANXA1,TBX20,FN1,PRKD1,R…
GO:BP	embryonic morphogenesis	GO:0048598	1.78227e-16	15.749	616	596	70	18092	APOA1,LAMB3,IGF2,HOXB4,HOXB6,HOXB9,HOXD10,RBP4,HNF4A,PRRX1,TCF21,TBX2,HOXB3,COL6A1,RARG,SOCS3,ZFP36L1,TWIST1,HES1,GREM2,WNT11,ZEB2,FZD7,CRABP2,CCN1,TBX3,FLT1,TBX20,FN1,RIPOR2,FZD2,TGFB1,HAND1,ETV2,MMP9,ETS2,HOXB2,DUSP1,DACT1,COL5A1,NR4A3,TSHZ1,PDGFRA,ITGA8,VEGFC,FOXF2,OSR1,CDKN1C,CRB2,FOXA2,HOXD9,DUSP2,HOXD13,HOXB8,FOXC2,RSPO3,FOXC1,NKX2-5,GATA6,IHH,VTN,PITX1,HOXA11,NOG,INHBA,HAND2,HOXC4,SOX2,HNF…
GO:BP	signal transduction	GO:0007165	1.84424e-16	15.7342	6353	596	316	18092	PTPRN,APOA1,GDF6,TFF1,COL3A1,EMC10,S1PR5,STC1,IGFBP5,IGF2,IQSEC3,BDKRB1,SERPINE1,NDNF,LURAP1L,CYSLTR2,VCAM1,ANO1,EMILIN1,FGF7,TLR4,S100A14,C1QTNF1,CAT,COL15A1,SIK1,CLEC11A,HRH1,CDH13,HNF4A,BDKRB2,PRRX1,ADORA2A,TTR,INS-IGF2,TCF21,TRABD2B,CCN4,TBX2,G0S2,AREG,CXCL2,ADAMTSL2,PEAR1,CGA,CDC42EP5,REN,CXCL8,CXCL10,NGFR,CCDC68,CHI3L1,NPTX1,TCIM,GEM,AFP,APOB,FGB,PROK1,FMOD,MMP1,DAPK3,LOXL3,MAPK8IP3,FKBP8,L…
GO:BP	cell differentiation	GO:0030154	2.56082e-16	15.5916	4440	596	245	18092	APOA1,GDF6,TMEM176A,TFF1,COL3A1,S1PR5,STC1,IGFBP5,LAMB3,IGF2,SERPINE1,HOXB4,NDNF,TMEM176B,VCAM1,COL13A1,HOXD10,SYT4,FGF7,HOXB13,TLR4,CAT,COL15A1,SIK1,HNF4A,PRRX1,ADORA2A,TCF21,CCN4,TBX2,AREG,HOXB3,ANGPTL6,REN,CXCL10,NGFR,NPTX1,DIO3,APOB,FGB,DAPK3,MXRA8,LOXL3,MAPK8IP3,FKBP8,LMNA,SDF4,COL6A1,LOXL2,RARG,COL18A1,CACNA1H,ZFP36,AXL,EGFL7,PPP2R5B,CD24,MAF,SEMA6B,FOS,BRSK1,LAMA1,VASN,RAPGEF3,ZFPM1,PPP1R9…
GO:BP	cellular developmental process	GO:0048869	2.58026e-16	15.5883	4518	596	248	18092	APOA1,GDF6,TMEM176A,TFF1,COL3A1,S1PR5,STC1,IGFBP5,LAMB3,IGF2,SERPINE1,HOXB4,NDNF,TMEM176B,VCAM1,COL13A1,HOXD10,SYT4,FGF7,HOXB13,TLR4,CAT,COL15A1,SIK1,HNF4A,PRRX1,ADORA2A,TCF21,CCN4,TBX2,AREG,HOXB3,ANGPTL6,REN,CXCL10,NGFR,NPTX1,DIO3,APOB,FGB,DAPK3,MXRA8,LOXL3,MAPK8IP3,FKBP8,LMNA,SDF4,COL6A1,LOXL2,RARG,COL18A1,CACNA1H,ZFP36,AXL,EGFL7,PPP2R5B,CD24,MAF,SEMA6B,FOS,BRSK1,LAMA1,VASN,RAPGEF3,ZFPM1,PPP1R9…
GO:BP	positive regulation of cell population proliferation	GO:0008284	3.0886e-16	15.5102	997	596	92	18092	PTPRN,EMC10,DPP4,IGFBP5,IGF2,VCAM1,FGF7,TLR4,CLEC11A,CDH13,PRRX1,CCN4,TBX2,AREG,CGA,CXCL10,NGFR,PROK1,RARG,COL18A1,EGFL7,CD24,PDGFA,BST2,SMARCD3,PTH1R,SPHK1,MAPK15,TWIST1,HES1,F3,TGM2,KDR,CSF1,FZD7,CCN1,NR4A1,TBX3,FLT1,CAV2,ANXA1,TBX20,FN1,PRKD1,TGFB1,TGFBR3,TNFAIP3,ATF3,MMP9,PID1,NTRK2,CBX8,HTRA1,CDKN1A,IL1B,NR4A3,GLP2R,NPY5R,PDGFRA,JUN,BMP2,VEGFC,ST8SIA1,SERPINF2,LIF,TSPO,IL7R,OSR1,VEGFA,PTGS2,…
GO:BP	response to stimulus	GO:0050896	9.54855e-16	15.0201	9469	596	417	18092	COLEC10,HSPB7,PTPRN,APOA1,GDF6,TFF1,COL3A1,EMC10,DPP4,DUOXA2,S1PR5,STC1,IGFBP5,IGF2,IQSEC3,PLA2G4A,BDKRB1,SERPINE1,NDNF,LURAP1L,CYSLTR2,VCAM1,HOXB9,ANO1,FABP1,SYT4,EMILIN1,FGF7,TRIM4,HOXB13,TLR4,S100A14,C1QTNF1,MLC1,CAT,COL15A1,RBP4,SIK1,CLEC11A,HRH1,CDH13,HNF4A,ACE2,BDKRB2,PRRX1,ADORA2A,TTR,INS-IGF2,TCF21,PTGS1,TRABD2B,CCN4,TBX2,G0S2,AREG,CXCL2,ADAMTSL2,PEAR1,CGA,CDC42EP5,TFPI2,REN,CXCL8,CYGB,CX…
GO:BP	negative regulation of biological process	GO:0048519	1.18431e-15	14.9265	5833	596	295	18092	APOA1,TMEM176A,TFF1,COL3A1,DPP4,STC1,IGFBP5,IGF2,BDKRB1,SERPINE1,HOXB4,NDNF,TMEM176B,FABP1,SYT4,EMILIN1,HOXB13,TLR4,C1QTNF1,CAT,RBP4,SIK1,CDH13,HNF4A,ALDH1A1,BDKRB2,PRRX1,ADORA2A,TCF21,TRABD2B,CCN4,TBX2,AREG,HOXB3,ADAMTSL2,CGA,TFPI2,CXCL8,CYGB,CXCL10,NGFR,APOA2,DIO3,TCIM,GEM,APOA4,FGB,DAPK3,LOXL3,FKBP8,LMNA,PLK3,LOXL2,RARG,COL18A1,ZFP36,PYCR1,AXL,EGFL7,TNFRSF10B,SRPX,AMIGO2,PPP2R5B,CD24,MAF,SEMA6…
GO:BP	positive regulation of signal transduction	GO:0009967	1.58997e-15	14.7986	1627	596	123	18092	APOA1,GDF6,COL3A1,EMC10,IGFBP5,IGF2,LURAP1L,FGF7,TLR4,C1QTNF1,CAT,CDH13,PRRX1,ADORA2A,CCN4,G0S2,AREG,NGFR,CHI3L1,TCIM,FGB,PROK1,DAPK3,LOXL3,MAPK8IP3,FKBP8,AXL,TNFRSF10B,SRPX,PPP2R5B,CD24,GADD45A,PDGFA,DUSP6,BST2,DUSP9,IGFBP6,SPHK1,IGFBP4,ACKR3,HES1,WNT11,F3,ZEB2,HSPA1B,ITGA1,TGM2,KDR,CSF1,FZD7,ADAMTS20,UNC5B,GIPR,CCN1,PELI2,FLT1,CAV2,PRKD1,RRAGD,MAOA,FZD8,TGFBR3,F2RL2,BIRC7,TNFAIP3,ATF3,CCL2,ADGR…
GO:BP	cellular response to stimulus	GO:0051716	1.6224e-15	14.7898	7840	596	364	18092	PTPRN,APOA1,GDF6,TFF1,COL3A1,EMC10,DPP4,S1PR5,STC1,IGFBP5,IGF2,IQSEC3,PLA2G4A,BDKRB1,SERPINE1,NDNF,LURAP1L,CYSLTR2,VCAM1,HOXB9,ANO1,FABP1,SYT4,EMILIN1,FGF7,TLR4,S100A14,C1QTNF1,MLC1,CAT,COL15A1,SIK1,CLEC11A,HRH1,CDH13,HNF4A,BDKRB2,PRRX1,ADORA2A,TTR,INS-IGF2,TCF21,PTGS1,TRABD2B,CCN4,TBX2,G0S2,AREG,CXCL2,ADAMTSL2,PEAR1,CGA,CDC42EP5,TFPI2,REN,CXCL8,CYGB,CXCL10,NGFR,CCDC68,CHI3L1,NPTX1,TCIM,GEM,AFP,A…
GO:BP	positive regulation of cell communication	GO:0010647	3.12641e-15	14.505	1808	596	131	18092	APOA1,GDF6,COL3A1,EMC10,IGFBP5,IGF2,LURAP1L,ANO1,FGF7,TLR4,C1QTNF1,CAT,RBP4,CDH13,PRRX1,ADORA2A,CCN4,G0S2,AREG,NGFR,CHI3L1,TCIM,FGB,PROK1,DAPK3,LOXL3,MAPK8IP3,FKBP8,AXL,TNFRSF10B,SRPX,PPP2R5B,CD24,GADD45A,PDGFA,DUSP6,BST2,DUSP9,IGFBP6,SPHK1,IGFBP4,ACKR3,HES1,WNT11,F3,ZEB2,HSPA1B,ITGA1,TGM2,KDR,CSF1,FZD7,ADAMTS20,UNC5B,GIPR,CCN1,PELI2,FLT1,CAV2,PRKD1,RRAGD,MAOA,FZD8,TGFBR3,F2RL2,BIRC7,TNFAIP3,ATF3…
GO:BP	biological adhesion	GO:0022610	3.75081e-15	14.4259	1501	596	116	18092	APOA1,COL3A1,DPP4,LAMB3,IGF2,SERPINE1,NDNF,VCAM1,COL13A1,EMILIN1,C1QTNF1,COL15A1,CDH13,ACE2,ADORA2A,CCN4,LRRC4B,PEAR1,CXCL8,APOA4,FGB,DAPK3,MXRA8,LOXL3,LGALS3BP,COL6A1,LOXL2,COL18A1,AXL,EGFL7,SRPX,AMIGO2,CD24,SCARF2,MFAP4,LAMA1,PCDHB15,COL14A1,ACKR3,ZFP36L1,EDIL3,POSTN,PARVB,HES1,TGFBI,COL6A2,LAMC3,CEBPB,ITGA1,TGM2,KDR,PLAU,CSF1,FZD7,NID2,ITGA11,CCN1,ACAN,ANXA1,FN1,RIPOR2,CDH6,TGFB1,SNAI2,CDH11,C…
GO:BP	positive regulation of signaling	GO:0023056	3.94469e-15	14.404	1813	596	131	18092	APOA1,GDF6,COL3A1,EMC10,IGFBP5,IGF2,LURAP1L,ANO1,FGF7,TLR4,C1QTNF1,CAT,RBP4,CDH13,PRRX1,ADORA2A,CCN4,G0S2,AREG,NGFR,CHI3L1,TCIM,FGB,PROK1,DAPK3,LOXL3,MAPK8IP3,FKBP8,AXL,TNFRSF10B,SRPX,PPP2R5B,CD24,GADD45A,PDGFA,DUSP6,BST2,DUSP9,IGFBP6,SPHK1,IGFBP4,ACKR3,HES1,WNT11,F3,ZEB2,HSPA1B,ITGA1,TGM2,KDR,CSF1,FZD7,ADAMTS20,UNC5B,GIPR,CCN1,PELI2,FLT1,CAV2,PRKD1,RRAGD,MAOA,FZD8,TGFBR3,F2RL2,BIRC7,TNFAIP3,ATF3…
GO:BP	response to oxygen-containing compound	GO:1901700	4.59483e-15	14.3377	1774	596	129	18092	PTPRN,TFF1,COL3A1,STC1,IGFBP5,IGF2,BDKRB1,SERPINE1,VCAM1,ANO1,FABP1,HOXB13,TLR4,S100A14,MLC1,CAT,RBP4,HRH1,HNF4A,AREG,CXCL2,REN,CXCL8,CXCL10,NGFR,APOA2,APOB,APOA4,PLK3,SDF4,COL6A1,RARG,COL18A1,ZFP36,PYCR1,AXL,FOS,RAPGEF3,PPP1R9B,TXNIP,SOD2,BTG2,SPHK1,COL1A2,KLF9,STC2,SOCS3,ABCA2,HSD17B2,ZFP36L1,POSTN,COL6A2,WNT11,CEBPB,SPARC,FZD7,GIPR,NR4A1,PTGES,PDK4,CAV2,ANXA1,PRKD1,KLF15,RRAGD,TGFB1,EPS8,TGFBR…
GO:BP	cell adhesion	GO:0007155	7.40913e-15	14.1302	1494	596	115	18092	APOA1,COL3A1,DPP4,LAMB3,IGF2,SERPINE1,NDNF,VCAM1,COL13A1,EMILIN1,C1QTNF1,COL15A1,CDH13,ADORA2A,CCN4,LRRC4B,PEAR1,CXCL8,APOA4,FGB,DAPK3,MXRA8,LOXL3,LGALS3BP,COL6A1,LOXL2,COL18A1,AXL,EGFL7,SRPX,AMIGO2,CD24,SCARF2,MFAP4,LAMA1,PCDHB15,COL14A1,ACKR3,ZFP36L1,EDIL3,POSTN,PARVB,HES1,TGFBI,COL6A2,LAMC3,CEBPB,ITGA1,TGM2,KDR,PLAU,CSF1,FZD7,NID2,ITGA11,CCN1,ACAN,ANXA1,FN1,RIPOR2,CDH6,TGFB1,SNAI2,CDH11,CCL2,L…
GO:BP	response to stress	GO:0006950	2.1591e-14	13.6657	4199	596	230	18092	COLEC10,HSPB7,PTPRN,APOA1,GDF6,TFF1,COL3A1,EMC10,DPP4,DUOXA2,STC1,PLA2G4A,BDKRB1,SERPINE1,NDNF,VCAM1,ANO1,FABP1,FGF7,TRIM4,HOXB13,TLR4,S100A14,C1QTNF1,MLC1,CAT,SIK1,HRH1,HNF4A,ACE2,BDKRB2,PRRX1,ADORA2A,PTGS1,CCN4,TBX2,AREG,CXCL2,PEAR1,CDC42EP5,TFPI2,REN,CXCL8,CYGB,CXCL10,COLEC11,CHI3L1,TCIM,APOA4,FGB,DAPK3,LOXL3,MAPK8IP3,MPG,LMNA,PDIA5,ARFGAP1,PLK3,LGALS3BP,LOXL2,COL18A1,ZFP36,PYCR1,AXL,TNFRSF10B…
GO:BP	cell motility	GO:0048870	2.78377e-14	13.5554	1856	596	131	18092	APOA1,COL3A1,EMC10,DPP4,DUOXA2,STC1,IGFBP5,LAMB3,BDKRB1,SERPINE1,NDNF,VCAM1,HOXB9,EMILIN1,FGF7,S100A14,HRH1,CDH13,CCN4,CXCL2,CGA,CXCL8,CYGB,CXCL10,APOB,MMP1,DAPK3,MAPK8IP3,LMNA,LOXL2,COL18A1,AXL,TNFRSF10B,CD24,SEMA6B,GADD45A,LAMA1,PDGFA,PPP1R9B,BST2,SOD2,IGFBP6,SPHK1,COL1A2,MAPK15,ACKR3,LDLRAD4,TWIST1,POSTN,HES1,WNT11,F3,LAMC3,ZEB2,ITGA1,SPARC,KDR,PLAU,CSF1,ITGA11,CCN1,NR4A1,FLT1,ANXA1,TBX20,FN1,…
GO:BP	localization of cell	GO:0051674	2.78377e-14	13.5554	1856	596	131	18092	APOA1,COL3A1,EMC10,DPP4,DUOXA2,STC1,IGFBP5,LAMB3,BDKRB1,SERPINE1,NDNF,VCAM1,HOXB9,EMILIN1,FGF7,S100A14,HRH1,CDH13,CCN4,CXCL2,CGA,CXCL8,CYGB,CXCL10,APOB,MMP1,DAPK3,MAPK8IP3,LMNA,LOXL2,COL18A1,AXL,TNFRSF10B,CD24,SEMA6B,GADD45A,LAMA1,PDGFA,PPP1R9B,BST2,SOD2,IGFBP6,SPHK1,COL1A2,MAPK15,ACKR3,LDLRAD4,TWIST1,POSTN,HES1,WNT11,F3,LAMC3,ZEB2,ITGA1,SPARC,KDR,PLAU,CSF1,ITGA11,CCN1,NR4A1,FLT1,ANXA1,TBX20,FN1,…
GO:BP	positive regulation of developmental process	GO:0051094	4.12911e-14	13.3841	1366	596	107	18092	APOA1,GDF6,EMC10,IGF2,SERPINE1,HOXB4,SYT4,CCN4,LRRC4B,TBX2,CXCL8,NGFR,CHI3L1,DIO3,APOB,FGB,MAPK8IP3,LMNA,LOXL2,ZFP36,AXL,AMIGO2,CD24,FOS,RAPGEF3,FST,SMARCD3,SOD2,SPHK1,SOCS3,ZFP36L1,TWIST1,METRNL,HES1,ADGRB2,WNT11,F3,ZEB2,CEBPB,HSPA1B,KDR,CSF1,ADAMTS20,CRABP2,CCN1,FLT1,ANXA1,TBX20,FN1,PRKD1,RIPOR2,JUNB,LRP3,TGFB1,TGFBR3,SNAI2,ETV2,GDF15,NTRK2,DCN,HGF,IL1B,PLXNA4,ADAM12,RANBP3L,JUN,BMP2,VEGFC,RELN…
GO:BP	response to endogenous stimulus	GO:0009719	4.81922e-14	13.317	1698	596	123	18092	PTPRN,APOA1,GDF6,TFF1,COL3A1,STC1,IGFBP5,IGF2,VCAM1,ANO1,EMILIN1,FGF7,TLR4,CAT,HRH1,CDH13,HNF4A,TCF21,AREG,ADAMTSL2,CGA,REN,CXCL8,NGFR,APOB,FGB,FMOD,FKBP8,COL6A1,RARG,CACNA1H,ZFP36,CD24,FOS,VASN,RAPGEF3,PPP1R9B,CTSB,TXNIP,FST,BTG2,COL1A2,KLF9,STC2,SOCS3,ABCA2,LDLRAD4,ZFP36L1,POSTN,HES1,GREM2,CEBPB,HSPA1B,SPARC,CCN1,NR4A1,PDK4,CAV2,ANXA1,KLF15,RRAGD,TGFB1,TGFBR3,SNAI2,HTRA3,RCAN1,ETV2,PALM,CCL2,CD…
GO:BP	regulation of multicellular organismal development	GO:2000026	5.32619e-14	13.2736	1472	596	112	18092	GDF6,TMEM176A,EMC10,SERPINE1,TMEM176B,SYT4,EMILIN1,TLR4,RBP4,HNF4A,CCN4,LRRC4B,TBX2,HOXB3,CXCL8,CXCL10,NGFR,CHI3L1,TCIM,PROK1,LOXL3,LOXL2,RARG,ZFP36,AXL,AMIGO2,CD24,MAF,SEMA6B,FOS,GADD45A,LAMA1,RAPGEF3,ZFPM1,DUSP6,FST,SMARCD3,DUSP9,SPHK1,ZFP36L1,TWIST1,HES1,ADGRB2,WNT11,F3,ZEB2,CEBPB,HSPA1B,SPARC,KDR,CSF1,CRABP2,CCN1,TBX3,FLT1,ANXA1,TBX20,FN1,PRKD1,SGMS2,TGFB1,TGFBR3,SNAI2,ETV2,TNFAIP3,ADGRA2,MMP…
GO:BP	response to external stimulus	GO:0009605	6.22932e-14	13.2056	2991	596	180	18092	COLEC10,APOA1,COL3A1,DPP4,DUOXA2,STC1,BDKRB1,SERPINE1,VCAM1,HOXB9,ANO1,FGF7,TRIM4,TLR4,S100A14,C1QTNF1,CAT,SIK1,HRH1,CDH13,ACE2,ADORA2A,CCN4,CXCL2,REN,CXCL8,CXCL10,NGFR,COLEC11,CHI3L1,APOB,APOA4,FGB,DAPK3,MAPK8IP3,AP1S1,ZFP36,AXL,TNFRSF10B,CD24,MFAP4,SEMA6B,FOS,BRSK1,GADD45A,LAMA1,PDGFA,PPP1R9B,REEP6,TXNIP,C1R,BST2,SOD2,BTG2,SPHK1,LIPG,ACKR3,STC2,SOCS3,POSTN,METRNL,ACTA2,C4B,TENT5A,WNT11,F3,CEBPB…
GO:BP	positive regulation of cellular metabolic process	GO:0031325	7.79771e-14	13.108	3361	596	195	18092	PTPRN,APOA1,GDF6,DUOXA2,IGF2,SERPINE1,HOXB4,HOXB9,FABP1,HOXD10,FGF7,TLR4,HRH1,CDH13,HNF4A,ACE2,PRRX1,TCF21,TRABD2B,TBX2,AREG,HOXB3,CGA,CXCL8,CXCL10,NGFR,APOA2,CHI3L1,TCIM,APOA4,PROK1,MAPK8IP3,LMNA,PLK3,RARG,ZFP36,AXL,TNFRSF10B,MAPRE3,PPP2R5B,CD24,MAF,FOS,GADD45A,RAPGEF3,PDGFA,ZFPM1,SLC40A1,SAMD4A,DUSP6,CHCHD10,SMARCD3,DUSP9,SOD2,IGFBP6,SIX5,BTG2,PTH1R,SPHK1,MAPK15,ARRDC4,SOCS3,ABCA2,HELZ2,ZFP36L1…
GO:BP	locomotion	GO:0040011	8.15675e-14	13.0885	2055	596	139	18092	COLEC10,APOA1,COL3A1,EMC10,DPP4,DUOXA2,STC1,IGFBP5,LAMB3,BDKRB1,SERPINE1,NDNF,VCAM1,HOXB9,EMILIN1,FGF7,S100A14,HRH1,CDH13,ADORA2A,CCN4,CXCL2,CGA,CXCL8,CYGB,CXCL10,NGFR,APOB,MMP1,DAPK3,MAPK8IP3,LMNA,LOXL2,COL18A1,AXL,TNFRSF10B,CD24,SEMA6B,GADD45A,LAMA1,PDGFA,PPP1R9B,BST2,SOD2,IGFBP6,SPHK1,COL1A2,MAPK15,ACKR3,LDLRAD4,TWIST1,POSTN,HES1,WNT11,F3,LAMC3,ZEB2,ITGA1,SPARC,KDR,PLAU,CSF1,UNC5B,ITGA11,CCN1,…
GO:BP	positive regulation of response to stimulus	GO:0048584	1.00939e-13	12.9959	2374	596	153	18092	COLEC10,APOA1,GDF6,COL3A1,EMC10,IGFBP5,IGF2,PLA2G4A,SERPINE1,LURAP1L,FGF7,TLR4,S100A14,C1QTNF1,CAT,CDH13,PRRX1,ADORA2A,CCN4,G0S2,AREG,CXCL8,CXCL10,NGFR,COLEC11,CHI3L1,TCIM,FGB,PROK1,DAPK3,LOXL3,MAPK8IP3,FKBP8,AXL,TNFRSF10B,SRPX,PPP2R5B,CD24,MFAP4,GADD45A,PDGFA,DUSP6,C1R,BST2,DUSP9,IGFBP6,SPHK1,IGFBP4,ACKR3,HES1,C4B,WNT11,F3,ZEB2,CEBPB,HSPA1B,ITGA1,TGM2,KDR,CSF1,FZD7,ADAMTS20,UNC5B,GIPR,CCN1,PELI2…
GO:BP	angiogenesis	GO:0001525	1.15661e-13	12.9368	627	596	66	18092	EMC10,SERPINE1,NDNF,EMILIN1,HOXB13,COL15A1,CDH13,TCF21,HOXB3,ANGPTL6,CXCL8,CXCL10,NGFR,CHI3L1,PROK1,LOXL2,COL18A1,EGFL7,GADD45A,RAPGEF3,PDGFA,SPHK1,ACKR3,ANGPTL2,TWIST1,ADGRB2,TGFBI,F3,SPARC,KDR,UNC5B,CCN1,NR4A1,FLT1,ANXA1,TBX20,FN1,PRKD1,FZD8,TGFBR3,HAND1,TNFAIP3,CCL2,ADGRA2,EPAS1,KLF2,DCN,HGF,IL1B,ADAM12,PDGFRA,JUN,VEGFC,VEGFA,PTGS2,THBS1,FOXC2,RSPO3,IL1A,FOXC1,PGF,ISL1,GATA6,IHH,HAND2,AGT
GO:BP	embryonic organ development	GO:0048568	1.38602e-13	12.8582	455	596	55	18092	IGF2,HOXB4,HOXB6,HOXB9,COL13A1,HOXD10,RBP4,PRRX1,TCF21,TBX2,HOXB3,CXCL8,RARG,PDGFA,ZFPM1,SOCS3,ZFP36L1,TWIST1,HES1,WNT11,CEBPB,KDR,CCN1,TBX3,TBX20,RIPOR2,JUNB,FZD2,TGFB1,HAND1,HOXB2,EPAS1,NR4A3,TSHZ1,PDGFRA,ITGA8,FOXF2,LIF,OSR1,VEGFA,NR2F2,CDKN1C,CRB2,HOXD9,HOXB8,FOXC2,RSPO3,FOXC1,NKX2-5,IHH,HOXA11,NOG,HAND2,HOXC4,HNF1B
GO:BP	response to wounding	GO:0009611	1.69219e-13	12.7716	682	596	69	18092	APOA1,COL3A1,PLA2G4A,SERPINE1,NDNF,FGF7,HOXB13,TLR4,C1QTNF1,HNF4A,ADORA2A,CCN4,PEAR1,TFPI2,FGB,MAPK8IP3,ZFP36,AXL,PDGFA,ZFPM1,FKBP10,SOD2,COL1A2,ZFP36L1,POSTN,F3,SPARC,KDR,PLAU,FZD7,GIPR,CCN1,ANXA1,FN1,TGFB1,F2RL2,TNFAIP3,P2RY1,DCN,CDKN1A,COL5A1,F10,PDGFRA,UBASH3B,PLAT,JUN,MAFK,CD44,SERPINF2,TSPO,VEGFA,THBS1,COL1A1,DRD2,FOXA2,FOXC2,IL1A,ALOX15,ISL1,F7,DUOX2,GATA6,SLC1A1,HABP2,VTN,LOX,ODAM,NOG,SOX2
GO:BP	response to growth factor	GO:0070848	2.09028e-13	12.6798	771	596	74	18092	GDF6,COL3A1,VCAM1,EMILIN1,FGF7,CAT,ADAMTSL2,CXCL8,NGFR,FMOD,FKBP8,ZFP36,PPP2R5B,FOS,VASN,PPP1R9B,DUSP6,FST,SPHK1,COL1A2,LDLRAD4,ZFP36L1,TWIST1,POSTN,HES1,GREM2,HSPA1B,SPARC,KDR,CCN1,NR4A1,FLT1,CAV2,ANXA1,PRKD1,TGFB1,TGFBR3,SNAI2,HTRA3,ETV2,CCL2,ADGRA2,GDF15,NTRK2,P2RY1,DCN,HTRA1,HGF,IL1B,PDGFRA,ITGA8,CDKN2B,JUN,BMP2,CD44,VEGFC,TNFRSF1B,VEGFA,THBS1,LUM,COL1A1,HAS1,CDKN1C,FOXD1,CRB2,FOXC1,PGF,PENK,…
GO:BP	positive regulation of metabolic process	GO:0009893	3.56703e-13	12.4477	3859	596	213	18092	PTPRN,APOA1,GDF6,DUOXA2,IGF2,SERPINE1,HOXB4,HOXB9,FABP1,HOXD10,EMILIN1,FGF7,TLR4,C1QTNF1,HRH1,CDH13,HNF4A,ACE2,PRRX1,TCF21,TRABD2B,TBX2,G0S2,AREG,HOXB3,CGA,CXCL8,CXCL10,NGFR,APOA2,CHI3L1,TCIM,APOB,APOA4,PROK1,MAPK8IP3,LMNA,PLK3,RARG,ZFP36,AXL,TNFRSF10B,MAPRE3,PPP2R5B,CD24,MAF,FOS,GADD45A,RAPGEF3,PDGFA,ZFPM1,SLC40A1,SAMD4A,DUSP6,CHCHD10,SMARCD3,DUSP9,PANX2,SOD2,IGFBP6,SIX5,BTG2,PTH1R,SPHK1,MAPK15,…
GO:BP	positive regulation of multicellular organismal process	GO:0051240	5.34068e-13	12.2724	1478	596	110	18092	GDF6,EMC10,IGF2,SERPINE1,TLR4,C1QTNF1,HRH1,ACE2,ADORA2A,LRRC4B,TBX2,G0S2,CXCL8,NGFR,APOA2,CHI3L1,DIO3,FGB,LOXL2,AXL,AMIGO2,FOS,RAPGEF3,ZFPM1,FST,SMARCD3,PANX2,SPHK1,LIPG,ZFP36L1,TWIST1,POSTN,HES1,ADGRB2,WNT11,F3,ZEB2,CEBPB,HSPA1B,KDR,CSF1,CRABP2,CCN1,FLT1,ANXA1,TBX20,FN1,PRKD1,TGFB1,TGFBR3,NTRK2,P2RY1,EPAS1,HRC,HGF,IL1B,PLXNA4,NR4A3,ADAM12,JUN,BMP2,VEGFC,RELN,TNFRSF1B,SPON2,SERPINF2,LIF,TSPO,IL7R…
GO:BP	epithelial cell proliferation	GO:0050673	6.42925e-13	12.1918	471	596	55	18092	PTPRN,APOA1,EMC10,IGFBP5,IGF2,FGF7,TLR4,CDH13,AREG,NGFR,LOXL2,ZFP36,EGFL7,FST,IGFBP4,KLF9,ZFP36L1,TWIST1,HES1,F3,CEBPB,SPARC,KDR,FZD7,NR4A1,FLT1,CAV2,PRKD1,TGFB1,TGFBR3,SNAI2,TNFAIP3,CCL2,HTRA1,HGF,NR4A3,CDKN2B,JUN,BMP2,VEGFC,OSR1,VEGFA,NR2F2,THBS1,CDKN1C,IGFBP3,PGF,ISL1,GPBAR1,IHH,ODAM,NOG,SOX2,HNF1B,NKX3-1
GO:BP	regulation of biological process	GO:0050789	1.03853e-12	11.9836	12145	596	487	18092	COLEC10,HSPB7,PTPRN,APOA1,GDF6,TMEM176A,TFF1,COL3A1,EMC10,DPP4,DUOXA2,PKNOX2,S1PR5,STC1,IGFBP5,IGF2,IQSEC3,PLA2G4A,BDKRB1,SERPINE1,HOXB4,HOXD11,NDNF,TMEM176B,HOXB6,LURAP1L,CYSLTR2,VCAM1,HOXB9,ANO1,FABP1,HOXD10,SYT4,EMILIN1,FGF7,TRIM4,HOXB13,TLR4,S100A14,C1QTNF1,MLC1,CAT,COL15A1,RBP4,SIK1,CLEC11A,HRH1,CDH13,HNF4A,ALDH1A1,ACE2,BDKRB2,PRRX1,ADORA2A,TTR,INS-IGF2,TCF21,PTGS1,TRABD2B,CCN4,AMN,LRRC4B,TB…
GO:BP	regulation of cell differentiation	GO:0045595	1.92011e-12	11.7167	1695	596	119	18092	APOA1,GDF6,TMEM176A,S1PR5,IGFBP5,IGF2,SERPINE1,HOXB4,TMEM176B,SYT4,TLR4,SIK1,CCN4,AREG,HOXB3,CXCL10,NGFR,DIO3,APOB,FGB,LOXL3,MAPK8IP3,LOXL2,RARG,ZFP36,AXL,CD24,MAF,SEMA6B,FOS,VASN,ZFPM1,FST,ZADH2,SMARCD3,SOD2,SOCS3,LDLRAD4,ZFP36L1,TWIST1,POSTN,METRNL,HES1,ZEB2,CEBPB,HSPA1B,KDR,CSF1,FZD7,ADAMTS20,CRABP2,CCN1,TBX3,ANXA1,FN1,PRKD1,RIPOR2,JUNB,LRP3,JDP2,TGFB1,PRDM6,SNAI2,RCAN1,ETV2,ADGRA2,MMP9,NTRK2,…
GO:BP	positive regulation of locomotion	GO:0040017	2.33682e-12	11.6314	615	596	63	18092	EMC10,DUOXA2,IGFBP5,BDKRB1,SERPINE1,FGF7,S100A14,CDH13,CCN4,CGA,CXCL8,CXCL10,DAPK3,MAPK8IP3,COL18A1,SEMA6B,PDGFA,SOD2,SPHK1,ACKR3,TWIST1,POSTN,WNT11,F3,SPARC,KDR,PLAU,CSF1,CCN1,FLT1,ANXA1,FN1,PRKD1,RIPOR2,TGFB1,SNAI2,ADGRA2,MMP9,HGF,IL1B,NR4A3,F10,PDGFRA,JUN,BMP2,VEGFC,RELN,VEGFA,PTGS2,THBS1,SUCNR1,COL1A1,VSIR,CCL20,IL1R1,FOXC2,CMKLR1,PGF,F7,DUOX2,VTN,CCR7,AGT
GO:BP	positive regulation of cell motility	GO:2000147	2.67084e-12	11.5734	600	596	62	18092	EMC10,DUOXA2,IGFBP5,BDKRB1,SERPINE1,FGF7,S100A14,CDH13,CCN4,CGA,CXCL8,CXCL10,DAPK3,MAPK8IP3,COL18A1,SEMA6B,PDGFA,SOD2,SPHK1,ACKR3,TWIST1,POSTN,WNT11,F3,SPARC,KDR,PLAU,CSF1,CCN1,FLT1,ANXA1,FN1,PRKD1,RIPOR2,TGFB1,SNAI2,ADGRA2,MMP9,HGF,IL1B,NR4A3,F10,PDGFRA,JUN,BMP2,VEGFC,RELN,VEGFA,PTGS2,THBS1,COL1A1,VSIR,CCL20,IL1R1,FOXC2,CMKLR1,PGF,F7,DUOX2,VTN,CCR7,AGT
GO:BP	tissue morphogenesis	GO:0048729	3.36334e-12	11.4732	688	596	67	18092	COL3A1,STC1,IGFBP5,HOXB4,HOXD11,FGF7,HOXB13,TCF21,TBX2,AREG,CXCL10,NGFR,RARG,BRSK1,LAMA1,PDGFA,ZFPM1,FST,SOCS3,TWIST1,ACTA2,HES1,WNT11,ZEB2,TGM2,KDR,CSF1,FZD7,CCN1,TBX3,TBX20,FZD2,TGFB1,TGFBR3,SNAI2,HAND1,ETV2,HOXB2,DACT1,HGF,COL5A1,NR4A3,MATN1,ITGA8,BMP2,CD44,VEGFC,FOXF2,LIF,OSR1,VEGFA,FOXD1,CRB2,HOXD13,FOXC2,RSPO3,FOXC1,ISL1,NKX2-5,IHH,HOXA11,NOG,INHBA,HAND2,HNF1B,NKX3-1,AGT
GO:BP	gland development	GO:0048732	3.39445e-12	11.4692	458	596	53	18092	APOA1,IGFBP5,IGF2,HOXB9,FGF7,HOXB13,HNF4A,TCF21,TBX2,AREG,HOXB3,CGA,RARG,LAMA1,PDGFA,SOD2,HES1,WNT11,CEBPB,TGM2,CSF1,TBX3,ANXA1,TGFB1,TGFBR3,SNAI2,TNFAIP3,PITX2,HGF,PDGFRA,JUN,BMP2,TSPO,VEGFA,DRD2,CDKN1C,HOXD9,HOXD13,CCKBR,FOXC1,ISL1,NKX2-5,PCK1,DUOX2,GATA6,IHH,PITX1,NOG,HAND2,SOX2,HNF1B,SLCO2B1,NKX3-1
GO:BP	cellular response to growth factor stimulus	GO:0071363	4.01961e-12	11.3958	743	596	70	18092	GDF6,COL3A1,VCAM1,EMILIN1,FGF7,CAT,ADAMTSL2,CXCL8,NGFR,FMOD,FKBP8,ZFP36,PPP2R5B,FOS,VASN,PPP1R9B,FST,SPHK1,COL1A2,LDLRAD4,ZFP36L1,TWIST1,POSTN,HES1,GREM2,HSPA1B,SPARC,KDR,CCN1,NR4A1,FLT1,CAV2,ANXA1,PRKD1,TGFB1,TGFBR3,SNAI2,HTRA3,ETV2,CCL2,ADGRA2,GDF15,NTRK2,DCN,HTRA1,HGF,IL1B,PDGFRA,ITGA8,CDKN2B,JUN,BMP2,CD44,VEGFC,TNFRSF1B,VEGFA,THBS1,COL1A1,HAS1,CDKN1C,FOXD1,CRB2,FOXC1,PGF,PENK,GATA6,VTN,LOX,NO…
GO:BP	positive regulation of cellular component movement	GO:0051272	7.308e-12	11.1362	613	596	62	18092	EMC10,DUOXA2,IGFBP5,BDKRB1,SERPINE1,FGF7,S100A14,CDH13,CCN4,CGA,CXCL8,CXCL10,DAPK3,MAPK8IP3,COL18A1,SEMA6B,PDGFA,SOD2,SPHK1,ACKR3,TWIST1,POSTN,WNT11,F3,SPARC,KDR,PLAU,CSF1,CCN1,FLT1,ANXA1,FN1,PRKD1,RIPOR2,TGFB1,SNAI2,ADGRA2,MMP9,HGF,IL1B,NR4A3,F10,PDGFRA,JUN,BMP2,VEGFC,RELN,VEGFA,PTGS2,THBS1,COL1A1,VSIR,CCL20,IL1R1,FOXC2,CMKLR1,PGF,F7,DUOX2,VTN,CCR7,AGT
GO:BP	response to lipid	GO:0033993	8.33934e-12	11.0789	937	596	80	18092	STC1,BDKRB1,SERPINE1,VCAM1,HOXB13,TLR4,S100A14,MLC1,CAT,RBP4,TCF21,AREG,CXCL2,REN,CXCL8,CXCL10,APOB,RARG,ZFP36,AXL,FOS,PPP1R9B,TXNIP,SOD2,KLF9,STC2,ABCA2,HSD17B2,ZFP36L1,POSTN,WNT11,CEBPB,SPARC,FZD7,GIPR,NR4A1,PTGES,PDK4,ANXA1,TGFB1,SNAI2,TNFAIP3,CCL2,CD68,PID1,DUSP1,DCN,CDKN1A,IL1B,NR4A3,JUN,FOSB,FMO1,TNFRSF1B,SPON2,TSPO,OSR1,PTGS2,NR2F2,THBS1,COL1A1,MGARP,HOXD13,SSTR1,IL1A,ISL1,F7,PCK1,GPBAR1,P…
GO:BP	ossification	GO:0001503	1.54193e-11	10.8119	428	596	50	18092	STC1,IGFBP5,IGF2,COL13A1,CAT,CLEC11A,CCN4,AREG,COL6A1,MRC2,PTH1R,COL1A2,TWIST1,WNT11,CEBPB,SPARC,CSF1,ITGA11,CCN1,PRKD1,JUNB,SGMS2,LRP3,TGFB1,SNAI2,CDH11,HGF,MATN1,RANBP3L,COL11A2,BMP2,VEGFC,MGP,CEBPD,OSR1,PTGS2,COL1A1,IGFBP3,FOXC2,ALOX15,FOXC1,DUOX2,KAZALD1,PENK,IHH,LOX,NOG,HAND2,SOX2,COL5A2
GO:BP	collagen fibril organization	GO:0030199	1.68175e-11	10.7742	56	596	19	18092	COL3A1,COL13A1,EMILIN1,FMOD,LOXL3,LOXL2,FKBP10,COL14A1,COL1A2,ACAN,COL5A1,COL11A2,SERPINF2,LUM,COL1A1,FOXC2,FOXC1,LOX,COL5A2
GO:BP	positive regulation of macromolecule metabolic process	GO:0010604	1.96652e-11	10.7063	3541	596	195	18092	PTPRN,GDF6,IGF2,SERPINE1,HOXB4,HOXB9,HOXD10,EMILIN1,FGF7,TLR4,C1QTNF1,CDH13,HNF4A,PRRX1,TCF21,TRABD2B,TBX2,AREG,HOXB3,CGA,CXCL8,CXCL10,NGFR,APOA2,CHI3L1,TCIM,APOB,PROK1,MAPK8IP3,LMNA,PLK3,RARG,ZFP36,TNFRSF10B,MAPRE3,PPP2R5B,CD24,MAF,FOS,GADD45A,RAPGEF3,PDGFA,ZFPM1,SLC40A1,SAMD4A,DUSP6,CHCHD10,SMARCD3,DUSP9,PANX2,IGFBP6,SIX5,BTG2,SPHK1,MAPK15,ARRDC4,SOCS3,ABCA2,HELZ2,ZFP36L1,PLAGL1,GPRC5C,TWIST1,P…
GO:BP	positive regulation of cell migration	GO:0030335	2.39121e-11	10.6214	578	596	59	18092	EMC10,IGFBP5,BDKRB1,SERPINE1,FGF7,S100A14,CDH13,CCN4,CGA,CXCL8,CXCL10,DAPK3,MAPK8IP3,COL18A1,SEMA6B,PDGFA,SOD2,SPHK1,ACKR3,POSTN,WNT11,F3,SPARC,KDR,PLAU,CSF1,CCN1,FLT1,ANXA1,FN1,PRKD1,RIPOR2,TGFB1,SNAI2,ADGRA2,MMP9,HGF,IL1B,NR4A3,F10,PDGFRA,JUN,BMP2,VEGFC,RELN,VEGFA,PTGS2,THBS1,COL1A1,VSIR,CCL20,IL1R1,FOXC2,CMKLR1,PGF,F7,VTN,CCR7,AGT
GO:BP	positive regulation of intracellular signal transduction	GO:1902533	2.78171e-11	10.5557	1054	596	85	18092	APOA1,GDF6,COL3A1,EMC10,IGFBP5,IGF2,LURAP1L,FGF7,TLR4,C1QTNF1,CAT,CDH13,AREG,CHI3L1,TCIM,FGB,PROK1,MAPK8IP3,AXL,TNFRSF10B,CD24,GADD45A,PDGFA,DUSP6,BST2,DUSP9,IGFBP6,SPHK1,IGFBP4,ACKR3,WNT11,F3,ZEB2,HSPA1B,ITGA1,TGM2,KDR,CSF1,FZD7,UNC5B,GIPR,PELI2,FLT1,CAV2,PRKD1,RRAGD,FZD8,F2RL2,BIRC7,CCL2,GDF15,NTRK2,P2RY1,BIRC3,DCN,HGF,IL1B,F10,NPY5R,PDGFRA,JUN,BMP2,CD44,RELN,SERPINF2,LIF,VEGFA,THBS1,IL11,DRD2,…
GO:BP	regulation of cell migration	GO:0030334	2.9045e-11	10.5369	1016	596	83	18092	COL3A1,EMC10,DPP4,STC1,IGFBP5,BDKRB1,SERPINE1,EMILIN1,FGF7,S100A14,CDH13,CCN4,CGA,CXCL8,CYGB,CXCL10,DAPK3,MAPK8IP3,LMNA,COL18A1,SEMA6B,GADD45A,LAMA1,PDGFA,BST2,SOD2,SPHK1,MAPK15,ACKR3,LDLRAD4,POSTN,WNT11,F3,SPARC,KDR,PLAU,CSF1,CCN1,FLT1,ANXA1,FN1,PRKD1,RIPOR2,TGFB1,SNAI2,CCL2,ADGRA2,ADORA1,MMP9,ARHGDIB,DUSP1,DCN,HGF,IL1B,PLXNA4,NR4A3,F10,PDGFRA,JUN,BMP2,VEGFC,RELN,VEGFA,PTGS2,NR2F2,THBS1,COL1A1,D…
GO:BP	regulation of cell motility	GO:2000145	3.17703e-11	10.498	1076	596	86	18092	COL3A1,EMC10,DPP4,DUOXA2,STC1,IGFBP5,BDKRB1,SERPINE1,EMILIN1,FGF7,S100A14,CDH13,CCN4,CGA,CXCL8,CYGB,CXCL10,DAPK3,MAPK8IP3,LMNA,COL18A1,SEMA6B,GADD45A,LAMA1,PDGFA,BST2,SOD2,SPHK1,MAPK15,ACKR3,LDLRAD4,TWIST1,POSTN,WNT11,F3,SPARC,KDR,PLAU,CSF1,CCN1,FLT1,ANXA1,FN1,PRKD1,RIPOR2,TGFB1,SNAI2,CCL2,ADGRA2,ADORA1,MMP9,ARHGDIB,DUSP1,DCN,HGF,IL1B,PLXNA4,NR4A3,F10,PDGFRA,JUN,BMP2,VEGFC,RELN,VEGFA,PTGS2,NR2F2,…
GO:BP	regulation of cellular process	GO:0050794	3.32265e-11	10.4785	11531	596	465	18092	PTPRN,APOA1,GDF6,TMEM176A,TFF1,COL3A1,EMC10,DPP4,DUOXA2,PKNOX2,S1PR5,STC1,IGFBP5,IGF2,IQSEC3,PLA2G4A,BDKRB1,SERPINE1,HOXB4,HOXD11,NDNF,TMEM176B,HOXB6,LURAP1L,CYSLTR2,VCAM1,HOXB9,ANO1,FABP1,HOXD10,SYT4,EMILIN1,FGF7,HOXB13,TLR4,S100A14,C1QTNF1,MLC1,CAT,COL15A1,RBP4,SIK1,CLEC11A,HRH1,CDH13,HNF4A,ACE2,BDKRB2,PRRX1,ADORA2A,TTR,INS-IGF2,TCF21,PTGS1,TRABD2B,CCN4,LRRC4B,TBX2,G0S2,AREG,CXCL2,HOXB3,ADAMTSL…
GO:BP	regulation of locomotion	GO:0040012	3.65254e-11	10.4374	1118	596	88	18092	COL3A1,EMC10,DPP4,DUOXA2,STC1,IGFBP5,BDKRB1,SERPINE1,EMILIN1,FGF7,S100A14,CDH13,ADORA2A,CCN4,CGA,CXCL8,CYGB,CXCL10,DAPK3,MAPK8IP3,LMNA,COL18A1,SEMA6B,GADD45A,LAMA1,PDGFA,BST2,SOD2,SPHK1,MAPK15,ACKR3,LDLRAD4,TWIST1,POSTN,WNT11,F3,SPARC,KDR,PLAU,CSF1,CCN1,FLT1,ANXA1,FN1,PRKD1,RIPOR2,TGFB1,SNAI2,CCL2,ADGRA2,ADORA1,MMP9,ARHGDIB,DUSP1,DCN,HGF,IL1B,PLXNA4,NR4A3,F10,PDGFRA,JUN,BMP2,VEGFC,RELN,VEGFA,PTGS…
GO:BP	positive regulation of nitrogen compound metabolic process	GO:0051173	5.18677e-11	10.2851	3151	596	178	18092	PTPRN,GDF6,IGF2,SERPINE1,HOXB4,HOXB9,HOXD10,FGF7,TLR4,CDH13,HNF4A,PRRX1,TCF21,TRABD2B,TBX2,AREG,HOXB3,CGA,CXCL10,NGFR,CHI3L1,TCIM,PROK1,MAPK8IP3,LMNA,PLK3,RARG,ZFP36,TNFRSF10B,MAPRE3,PPP2R5B,CD24,MAF,FOS,GADD45A,RAPGEF3,PDGFA,ZFPM1,SLC40A1,SAMD4A,DUSP6,CHCHD10,SMARCD3,DUSP9,SOD2,IGFBP6,SIX5,BTG2,SPHK1,MAPK15,ARRDC4,SOCS3,ABCA2,HELZ2,ZFP36L1,PLAGL1,GPRC5C,TWIST1,PCOLCE,ACTA2,HES1,WNT11,F3,ZEB2,CEB…
GO:BP	positive regulation of transcription by RNA polymerase II	GO:0045944	8.57273e-11	10.0669	1276	596	95	18092	PTPRN,IGF2,SERPINE1,HOXB4,HOXB9,HOXD10,TLR4,CDH13,HNF4A,PRRX1,TCF21,TBX2,HOXB3,CGA,CXCL10,NGFR,RARG,PPP2R5B,MAF,FOS,ZFPM1,SLC40A1,SMARCD3,SIX5,HELZ2,PLAGL1,TWIST1,HES1,ZEB2,CEBPB,CCN1,NR4A1,TBX3,TBX20,PRKD1,KLF15,JUNB,TGFB1,HAND1,ETV2,CSRNP1,ATF3,PID1,ETS2,PITX2,HOXB2,P2RY1,EPAS1,KLF2,DCN,HGF,IL1B,NR4A3,ZNF597,FLI1,ITGA8,CDKN2B,JUN,FOSB,BMP2,CEBPD,FOXF2,SERPINF2,LIF,OSR1,VEGFA,LUM,IL11,DRD2,FOXD1…
GO:BP	positive regulation of transcription, DNA-templated	GO:0045893	9.08082e-11	10.0419	1592	596	110	18092	PTPRN,GDF6,IGF2,SERPINE1,HOXB4,HOXB9,HOXD10,FGF7,TLR4,CDH13,HNF4A,PRRX1,TCF21,TBX2,HOXB3,CGA,CXCL10,NGFR,RARG,MAPRE3,PPP2R5B,MAF,FOS,ZFPM1,SLC40A1,CHCHD10,SMARCD3,SIX5,HELZ2,PLAGL1,TWIST1,ACTA2,HES1,WNT11,ZEB2,CEBPB,FZD7,CCN1,NR4A1,TBX3,TBX20,PRKD1,KLF15,JUNB,FZD2,TGFB1,HAND1,ETV2,CSRNP1,ATF3,PID1,ETS2,PITX2,HOXB2,P2RY1,EPAS1,KLF2,DCN,HGF,IL1B,NR4A3,ZNF597,ZIC2,FLI1,ITGA8,CDKN2B,JUN,FOSB,BMP2,CEB…
GO:BP	negative regulation of developmental process	GO:0051093	1.00887e-10	9.99617	1000	596	81	18092	TMEM176A,IGFBP5,IGF2,SERPINE1,TMEM176B,SYT4,EMILIN1,TLR4,RBP4,CCN4,TBX2,AREG,CGA,CXCL10,NGFR,DIO3,LOXL3,LOXL2,RARG,ZFP36,SEMA6B,GADD45A,VASN,RAPGEF3,ZFPM1,FST,ZADH2,SOD2,STC2,LDLRAD4,ZFP36L1,TWIST1,POSTN,HES1,ADGRB2,WNT11,SPARC,FZD7,TBX3,ANXA1,LRP3,JDP2,TGFB1,PRDM6,SNAI2,RCAN1,MMP9,GDF15,KLF2,DCN,CDKN1A,IL1B,COL5A1,RANBP3L,UBASH3B,BMP2,VEGFC,TSPO,OSR1,VEGFA,THBS1,HOPX,FOXA2,HOXB8,FOXC2,TNFRSF11B,…
GO:BP	response to abiotic stimulus	GO:0009628	1.13954e-10	9.94327	1282	596	95	18092	COL3A1,DPP4,STC1,BDKRB1,NDNF,VCAM1,ANO1,FABP1,TLR4,MLC1,CAT,SIK1,HRH1,BDKRB2,CYGB,CXCL10,NGFR,CHI3L1,TCIM,MMP1,LMNA,PLK3,SDF4,LOXL2,COL18A1,TNFRSF10B,CD24,MFAP4,FOS,TSC22D4,BRSK1,GADD45A,VASN,REEP6,TXNIP,SOD2,BTG2,TSC22D3,STC2,ZFP36L1,TWIST1,POSTN,METRNL,WNT11,HSPA1B,SPARC,PLAU,NR4A1,ANXA1,RIPOR2,TGFB1,TGFBR3,SNAI2,LRRN4,RCAN1,PALM,ADORA1,MMP9,DUSP1,P2RY1,EPAS1,DCN,CDKN1A,IL1B,PLAT,JUN,FOSB,BMP2,…
GO:BP	regulation of anatomical structure morphogenesis	GO:0022603	1.20928e-10	9.91747	1062	596	84	18092	APOA1,EMC10,SERPINE1,SYT4,EMILIN1,FGF7,HNF4A,TBX2,CDC42EP5,CXCL8,CXCL10,NGFR,CHI3L1,FGB,PROK1,DAPK3,SEMA6B,BRSK1,GADD45A,RAPGEF3,PDGFA,SPHK1,TWIST1,POSTN,PARVB,HES1,ADGRB2,WNT11,F3,ZEB2,SPARC,RHOBTB1,KDR,CSF1,FZD7,CRABP2,FLT1,ANXA1,FN1,PRKD1,FZD2,TGFB1,EPS8,SNAI2,TNFAIP3,PALM,CCL2,ADGRA2,MYH14,PID1,NTRK2,DACT1,P2RY1,KLF2,DCN,HGF,IL1B,PLXNA4,ADAM12,BMP2,CD44,VEGFC,RELN,LIF,OSR1,VEGFA,THBS1,CRB2,FO…
GO:BP	chordate embryonic development	GO:0043009	1.3763e-10	9.86129	671	596	63	18092	IGF2,HOXB4,HOXB6,HOXB9,HOXD10,RBP4,PRRX1,HOXB3,TM4SF1,APOB,MAPK8IP3,FKBP8,RARG,FKBP10,PTH1R,SOCS3,HSD17B2,ZFP36L1,TWIST1,HES1,WNT11,ZEB2,CEBPB,CCN1,TBX3,JUNB,FZD2,TGFB1,HAND1,ETV2,SCO2,HOXB2,DACT1,EPAS1,KLF2,PDGFRA,BMP2,C6ORF141,LIF,OSR1,VEGFA,NR2F2,COL1A1,HOPX,CDKN1C,CRB2,HOXD9,HOXB8,FOXC2,RSPO3,FOXC1,ISL1,NKX2-5,GATA6,IHH,HOXC6,HOXA11,NOG,INKA1,HAND2,HOXC4,HNF1B,NKX3-1
GO:BP	embryo development ending in birth or egg hatching	GO:0009792	1.40356e-10	9.85277	689	596	64	18092	IGF2,HOXB4,HOXB6,HOXB9,HOXD10,RBP4,PRRX1,HOXB3,TM4SF1,APOB,MAPK8IP3,FKBP8,RARG,FKBP10,PTH1R,SOCS3,HSD17B2,ZFP36L1,TWIST1,HES1,WNT11,ZEB2,CEBPB,CCN1,TBX3,JUNB,FZD2,TGFB1,HAND1,ETV2,SCO2,HOXB2,DACT1,EPAS1,KLF2,PDGFRA,BMP2,C6ORF141,LIF,OSR1,VEGFA,NR2F2,COL1A1,HOPX,CDKN1C,TLE6,CRB2,HOXD9,HOXB8,FOXC2,RSPO3,FOXC1,ISL1,NKX2-5,GATA6,IHH,HOXC6,HOXA11,NOG,INKA1,HAND2,HOXC4,HNF1B,NKX3-1
GO:BP	cellular response to endogenous stimulus	GO:0071495	1.53153e-10	9.81487	1434	596	102	18092	GDF6,COL3A1,STC1,IGFBP5,IGF2,VCAM1,ANO1,EMILIN1,FGF7,TLR4,HRH1,HNF4A,TCF21,ADAMTSL2,CGA,REN,CXCL8,NGFR,APOB,FGB,FMOD,FKBP8,COL6A1,RARG,CACNA1H,ZFP36,FOS,VASN,RAPGEF3,PPP1R9B,CTSB,FST,COL1A2,KLF9,SOCS3,LDLRAD4,ZFP36L1,POSTN,HES1,GREM2,CEBPB,HSPA1B,CCN1,NR4A1,PDK4,CAV2,ANXA1,KLF15,RRAGD,TGFB1,TGFBR3,SNAI2,HTRA3,ETV2,PALM,CCL2,PID1,GDF15,NTRK2,DUSP1,P2RY1,KLF2,HTRA1,ARID5A,IL1B,NR4A3,GCGR,GLP2R,PDGF…
GO:BP	formation of primary germ layer	GO:0001704	1.72356e-10	9.76357	128	596	26	18092	LAMB3,COL6A1,WNT11,FZD7,TBX20,FN1,HAND1,ETV2,MMP9,ETS2,DUSP1,COL5A1,NR4A3,ITGA8,CRB2,DUSP2,FOXC2,FOXC1,GATA6,VTN,HOXA11,NOG,INHBA,SOX2,HNF1B,COL5A2
GO:BP	inflammatory response	GO:0006954	2.64434e-10	9.57768	808	596	70	18092	APOA1,DUOXA2,BDKRB1,SERPINE1,VCAM1,TLR4,HRH1,ACE2,BDKRB2,ADORA2A,PTGS1,CCN4,CXCL2,CXCL8,CXCL10,CHI3L1,LOXL3,ZFP36,AXL,FOS,SPHK1,IGFBP4,SOCS3,METRNL,C4B,F3,CEBPB,TGM2,CSF1,PTGES,ANXA1,FN1,PRKD1,TGFB1,TNFAIP3,CCL2,ADORA1,CD68,APOL2,LRFN5,MMP9,BIRC3,HGF,IL1B,NPY5R,ADGRE2,BMP2,CD44,TNFRSF1B,SERPINF2,PTGS2,THBS1,SUCNR1,CCL20,IL1R1,CMKLR1,IL1A,ALOX15,DPEP1,ISL1,DUOXA1,TSLP,PTGFR,TREM1,ODAM,TICAM2,CCR7,…
GO:BP	negative regulation of response to stimulus	GO:0048585	3.00828e-10	9.52168	1752	596	116	18092	APOA1,COL3A1,DPP4,IGFBP5,SERPINE1,EMILIN1,TLR4,C1QTNF1,BDKRB2,ADORA2A,TCF21,TRABD2B,AREG,ADAMTSL2,CXCL8,NGFR,TCIM,FGB,LOXL3,LMNA,ZFP36,PYCR1,EGFL7,TNFRSF10B,PPP2R5B,SEMA6B,VASN,PDGFA,DUSP6,FST,DUSP9,SOD2,IGFBP6,HOMER3,RGS16,IGFBP4,ACKR3,SOCS3,LDLRAD4,TWIST1,METRNL,TLE2,GREM2,RASA3,WNT11,HSPA1B,ITGA1,PLAU,RASA4,UNC5B,GIPR,BCL2L2-PABPN1,CAV2,ANXA1,TBX20,RIPOR2,TGFB1,TGFBR3,SNAI2,HTRA3,RCAN1,TNFAIP3…
GO:BP	biological regulation	GO:0065007	3.05042e-10	9.51564	12801	596	498	18092	COLEC10,HSPB7,PTPRN,APOA1,GDF6,TMEM176A,TFF1,COL3A1,EMC10,DPP4,DUOXA2,PKNOX2,S1PR5,STC1,IGFBP5,IGF2,IQSEC3,PLA2G4A,BDKRB1,SERPINE1,HOXB4,HOXD11,NDNF,TMEM176B,HOXB6,LURAP1L,CYSLTR2,VCAM1,HOXB9,ANO1,FABP1,HOXD10,SYT4,EMILIN1,FGF7,TRIM4,HOXB13,TLR4,S100A14,C1QTNF1,MLC1,CAT,COL15A1,RBP4,SIK1,CLEC11A,HRH1,CDH13,HNF4A,ALDH1A1,ACE2,BDKRB2,PRRX1,ADORA2A,TTR,INS-IGF2,TCF21,PTGS1,TRABD2B,CCN4,AMN,LRRC4B,TB…
GO:BP	intracellular signal transduction	GO:0035556	3.1291e-10	9.50458	2868	596	164	18092	APOA1,GDF6,COL3A1,EMC10,S1PR5,IGFBP5,IGF2,IQSEC3,NDNF,LURAP1L,VCAM1,EMILIN1,FGF7,TLR4,C1QTNF1,CAT,SIK1,HRH1,CDH13,BDKRB2,ADORA2A,AREG,PEAR1,CDC42EP5,REN,CXCL8,CXCL10,NGFR,CCDC68,CHI3L1,TCIM,FGB,PROK1,DAPK3,MAPK8IP3,FKBP8,ARFGAP1,PLK3,ZFP36,AXL,TNFRSF10B,PPP2R5B,CD24,BRSK1,GADD45A,RAPGEF3,PDGFA,ARHGEF25,PPP1R9B,DUSP6,BST2,DUSP9,SOD2,IGFBP6,RGL1,HOMER3,BTG2,PTH1R,SPHK1,COL1A2,IGFBP4,MAPK15,ACKR3,SA…
GO:BP	connective tissue development	GO:0061448	3.49398e-10	9.45668	268	596	37	18092	GDF6,STC1,PRRX1,CCN4,HOXB3,CHI3L1,LOXL2,RARG,MAF,PTH1R,ACTA2,TGFBI,WNT11,CSF1,CCN1,ACAN,TGFB1,SNAI2,HAND1,COL5A1,MATN1,COL11A2,BMP2,CD44,MGP,OSR1,LUM,COL1A1,FOXD1,FOXC2,IHH,LOX,PITX1,HOXA11,NOG,HAND2,HOXC4
GO:BP	positive regulation of biosynthetic process	GO:0009891	3.63657e-10	9.43931	2071	596	130	18092	PTPRN,APOA1,GDF6,DUOXA2,IGF2,SERPINE1,HOXB4,HOXB9,HOXD10,FGF7,TLR4,HRH1,CDH13,HNF4A,PRRX1,TCF21,TBX2,HOXB3,CGA,CXCL8,CXCL10,NGFR,APOA4,RARG,MAPRE3,PPP2R5B,MAF,FOS,ZFPM1,SLC40A1,SAMD4A,CHCHD10,SMARCD3,SOD2,SIX5,PTH1R,MAPK15,ABCA2,HELZ2,PLAGL1,TWIST1,ACTA2,HES1,WNT11,ZEB2,CEBPB,KDR,FZD7,CCN1,NR4A1,PARM1,TBX3,ANXA1,TBX20,PRKD1,KLF15,JUNB,FZD2,TGFB1,HAND1,ETV2,CSRNP1,ATF3,CCL2,PID1,ETS2,PITX2,HOXB2,P…
GO:BP	positive regulation of gene expression	GO:0010628	3.76328e-10	9.42443	2396	596	144	18092	PTPRN,GDF6,IGF2,SERPINE1,HOXB4,HOXB9,HOXD10,EMILIN1,FGF7,TLR4,C1QTNF1,CDH13,HNF4A,PRRX1,TCF21,TBX2,HOXB3,CGA,CXCL8,CXCL10,NGFR,APOA2,APOB,LMNA,RARG,ZFP36,MAPRE3,PPP2R5B,MAF,FOS,ZFPM1,SLC40A1,SAMD4A,CHCHD10,SMARCD3,PANX2,SIX5,SPHK1,HELZ2,PLAGL1,TWIST1,POSTN,ACTA2,HES1,TENT5A,WNT11,F3,ZEB2,CEBPB,HSPA1B,CSF1,FZD7,CCN1,NR4A1,TBX3,ANXA1,TBX20,FN1,PRKD1,KLF15,JUNB,FZD2,LRP3,TGFB1,HAND1,ETV2,CSRNP1,ATF3…
GO:BP	regionalization	GO:0003002	4.12249e-10	9.38484	356	596	43	18092	HOXB4,HOXD11,HOXB6,HOXB9,HOXD10,HOXB3,FKBP8,RARG,SMARCD3,BTG2,HES1,GREM2,WNT11,ZEB2,TBX3,TBX20,ETS2,PITX2,HOXB2,HES4,TSHZ1,BMP2,RELN,OSR1,NR2F2,FOXD1,CRB2,FOXA2,HOXD9,HOXD13,HOXB8,FOXC2,FOXC1,ISL1,NKX2-5,ARC,HOXC6,HOXC8,HOXA11,NOG,HOXC4,HNF1B,NKX3-1
GO:BP	wound healing	GO:0042060	5.9577e-10	9.22492	553	596	55	18092	COL3A1,PLA2G4A,SERPINE1,NDNF,TLR4,C1QTNF1,HNF4A,ADORA2A,CCN4,PEAR1,TFPI2,FGB,AXL,PDGFA,ZFPM1,FKBP10,COL1A2,POSTN,F3,SPARC,KDR,PLAU,FZD7,CCN1,ANXA1,FN1,TGFB1,F2RL2,TNFAIP3,P2RY1,DCN,CDKN1A,COL5A1,F10,PDGFRA,UBASH3B,PLAT,MAFK,CD44,SERPINF2,VEGFA,THBS1,COL1A1,FOXA2,FOXC2,IL1A,ALOX15,F7,DUOX2,GATA6,HABP2,VTN,LOX,ODAM,NOG
GO:BP	regulation of cellular component movement	GO:0051270	6.71207e-10	9.17314	1156	596	87	18092	COL3A1,EMC10,DPP4,DUOXA2,STC1,IGFBP5,BDKRB1,SERPINE1,EMILIN1,FGF7,S100A14,CDH13,CCN4,CGA,CXCL8,CYGB,CXCL10,DAPK3,MAPK8IP3,LMNA,COL18A1,SEMA6B,GADD45A,LAMA1,PDGFA,BST2,SOD2,SPHK1,MAPK15,ACKR3,LDLRAD4,TWIST1,POSTN,WNT11,F3,SPARC,KDR,PLAU,CSF1,CCN1,FLT1,ANXA1,FN1,PRKD1,RIPOR2,TGFB1,TGFBR3,SNAI2,CCL2,ADGRA2,ADORA1,MMP9,ARHGDIB,DUSP1,DCN,HGF,IL1B,PLXNA4,NR4A3,F10,PDGFRA,JUN,BMP2,VEGFC,RELN,VEGFA,PTGS2…
GO:BP	regulation of intracellular signal transduction	GO:1902531	7.27817e-10	9.13798	1864	596	120	18092	APOA1,GDF6,COL3A1,EMC10,IGFBP5,IGF2,IQSEC3,LURAP1L,EMILIN1,FGF7,TLR4,C1QTNF1,CAT,CDH13,BDKRB2,AREG,REN,CHI3L1,TCIM,FGB,PROK1,MAPK8IP3,ARFGAP1,PLK3,AXL,TNFRSF10B,PPP2R5B,CD24,GADD45A,PDGFA,ARHGEF25,DUSP6,BST2,DUSP9,SOD2,IGFBP6,HOMER3,SPHK1,IGFBP4,ACKR3,TWIST1,RASA3,WNT11,F3,ZEB2,HSPA1B,ITGA1,TGM2,RHOBTB1,KDR,CSF1,FZD7,PDE4A,RASA4,UNC5B,GIPR,BCL2L2-PABPN1,CCN1,PELI2,FLT1,CAV2,FN1,PRKD1,RIPOR2,RRAGD…
GO:BP	positive regulation of RNA metabolic process	GO:0051254	7.60633e-10	9.11882	1776	596	116	18092	PTPRN,GDF6,IGF2,SERPINE1,HOXB4,HOXB9,HOXD10,FGF7,TLR4,CDH13,HNF4A,PRRX1,TCF21,TBX2,HOXB3,CGA,CXCL10,NGFR,RARG,ZFP36,MAPRE3,PPP2R5B,MAF,FOS,ZFPM1,SLC40A1,CHCHD10,SMARCD3,SIX5,BTG2,HELZ2,ZFP36L1,PLAGL1,TWIST1,ACTA2,HES1,WNT11,ZEB2,CEBPB,HSPA1B,FZD7,CCN1,NR4A1,TBX3,TBX20,PRKD1,KLF15,JUNB,FZD2,TGFB1,HAND1,ETV2,CSRNP1,ATF3,PID1,ETS2,PITX2,HOXB2,P2RY1,EPAS1,KLF2,DCN,HGF,IL1B,NR4A3,ZNF597,ZIC2,FLI1,ITGA…
GO:BP	pattern specification process	GO:0007389	7.91255e-10	9.10168	457	596	49	18092	STC1,HOXB4,HOXD11,HOXB6,HOXB9,HOXD10,TBX2,HOXB3,FKBP8,RARG,FST,SMARCD3,BTG2,HES1,GREM2,WNT11,ZEB2,TBX3,TBX20,HAND1,ETS2,PITX2,HOXB2,HES4,TSHZ1,BMP2,RELN,OSR1,NR2F2,FOXD1,CRB2,FOXA2,HOXD9,HOXD13,HOXB8,FOXC2,FOXC1,ISL1,NKX2-5,IHH,ARC,HOXC6,HOXC8,HOXA11,NOG,HAND2,HOXC4,HNF1B,NKX3-1
GO:BP	regulation of epithelial cell proliferation	GO:0050678	8.54979e-10	9.06804	410	596	46	18092	PTPRN,EMC10,IGF2,FGF7,TLR4,CDH13,AREG,NGFR,ZFP36,EGFL7,KLF9,ZFP36L1,TWIST1,HES1,F3,SPARC,KDR,FZD7,NR4A1,FLT1,CAV2,PRKD1,TGFB1,TGFBR3,SNAI2,TNFAIP3,CCL2,HTRA1,NR4A3,CDKN2B,JUN,BMP2,VEGFC,OSR1,VEGFA,NR2F2,THBS1,CDKN1C,PGF,ISL1,GPBAR1,IHH,ODAM,NOG,SOX2,NKX3-1
GO:BP	regulation of localization	GO:0032879	8.96681e-10	9.04736	2903	596	164	18092	APOA1,COL3A1,EMC10,DPP4,DUOXA2,STC1,IGFBP5,PLA2G4A,BDKRB1,SERPINE1,ANO1,SYT4,EMILIN1,FGF7,TLR4,S100A14,C1QTNF1,MLC1,RBP4,SIK1,CDH13,HNF4A,ACE2,ADORA2A,CCN4,CGA,REN,CXCL8,CYGB,CXCL10,NGFR,APOA2,GEM,APOB,APOA4,FGB,DAPK3,MAPK8IP3,LMNA,ARFGAP1,PLK3,COL18A1,CACNA1H,ZFP36,AXL,SEMA6B,BRSK1,GADD45A,LAMA1,RAPGEF3,PDGFA,PPP1R9B,REEP6,CHCHD10,BST2,SOD2,HOMER3,SPHK1,LIPG,MAPK15,ACKR3,STC2,ABCA2,LDLRAD4,ZFP36…
GO:BP	positive regulation of cellular biosynthetic process	GO:0031328	1.15106e-09	8.9389	2035	596	127	18092	PTPRN,APOA1,GDF6,DUOXA2,IGF2,SERPINE1,HOXB4,HOXB9,HOXD10,FGF7,TLR4,HRH1,CDH13,HNF4A,PRRX1,TCF21,TBX2,HOXB3,CGA,CXCL8,CXCL10,NGFR,APOA4,RARG,MAPRE3,PPP2R5B,MAF,FOS,ZFPM1,SLC40A1,SAMD4A,CHCHD10,SMARCD3,SOD2,SIX5,PTH1R,MAPK15,ABCA2,HELZ2,PLAGL1,TWIST1,ACTA2,HES1,WNT11,ZEB2,CEBPB,FZD7,CCN1,NR4A1,PARM1,TBX3,ANXA1,TBX20,PRKD1,KLF15,JUNB,FZD2,TGFB1,HAND1,ETV2,CSRNP1,ATF3,PID1,ETS2,PITX2,HOXB2,P2RY1,EPAS…
GO:BP	outflow tract morphogenesis	GO:0003151	1.31004e-09	8.88272	78	596	20	18092	TBX2,ZFPM1,TWIST1,HES1,WNT11,TBX3,TBX20,FZD2,TGFBR3,PITX2,NPY5R,JUN,VEGFA,FOXC2,FOXC1,ISL1,NKX2-5,GATA6,NOG,HAND2
GO:BP	cell-cell signaling	GO:0007267	1.41844e-09	8.84819	1748	596	114	18092	PTPRN,DPP4,PLA2G4A,ANO1,SYT4,FGF7,C1QTNF1,RBP4,HRH1,HNF4A,ADORA2A,TRABD2B,CCN4,AREG,CGA,REN,CXCL10,NPTX1,FGB,DAPK3,RARG,CD24,BRSK1,RAPGEF3,PDGFA,PPP1R9B,PANX2,IGFBP6,IGFBP4,PPFIA4,TLE2,SLC12A7,HES1,WNT11,ZEB2,FZD7,GIPR,PTGES,TBX3,ANXA1,KLF15,FZD2,SORCS2,FZD8,SNAI2,SNCAIP,ETV2,CDH11,TNFAIP3,CCL2,ADGRA2,ADORA1,CD68,RIN1,GDF15,NTRK2,DACT1,P2RY1,HGF,RIMBP2,IL1B,PDE7B,NPTXR,NPY5R,CPZ,PLAT,BMP2,RELN,NP…
GO:BP	positive regulation of cell differentiation	GO:0045597	1.42786e-09	8.84531	894	596	73	18092	APOA1,GDF6,SERPINE1,HOXB4,CCN4,NGFR,APOB,FGB,MAPK8IP3,LOXL2,ZFP36,AXL,CD24,FOS,SMARCD3,SOD2,SOCS3,ZFP36L1,TWIST1,METRNL,HES1,ZEB2,CEBPB,HSPA1B,KDR,CSF1,ADAMTS20,CRABP2,CCN1,ANXA1,FN1,PRKD1,RIPOR2,JUNB,LRP3,TGFB1,SNAI2,ETV2,NTRK2,HGF,IL1B,PLXNA4,RANBP3L,JUN,BMP2,VEGFC,RELN,CEBPD,TNFRSF1B,SERPINF2,LIF,TSPO,IL7R,VEGFA,PTGS2,COL1A1,DRD2,IGFBP3,CRB2,VSIR,HSF4,CMKLR1,FOXC1,ISL1,NKX2-5,PCK1,DUOXA1,GATA6…
GO:BP	positive regulation of MAPK cascade	GO:0043410	1.44493e-09	8.84015	548	596	54	18092	GDF6,EMC10,IGF2,TLR4,C1QTNF1,CHI3L1,FGB,PROK1,MAPK8IP3,CD24,GADD45A,PDGFA,DUSP6,DUSP9,IGFBP6,SPHK1,IGFBP4,ACKR3,ZEB2,ITGA1,KDR,FZD7,PELI2,FLT1,CAV2,FZD8,BIRC7,CCL2,GDF15,NTRK2,P2RY1,HGF,IL1B,NPY5R,PDGFRA,JUN,BMP2,CD44,SERPINF2,LIF,VEGFA,THBS1,IL11,DRD2,IGFBP3,CCL20,ALOX15,GPBAR1,DRD4,CCR7,HAND2,SOX2,AGT,GADD45B
GO:BP	muscle structure development	GO:0061061	1.56702e-09	8.80493	672	596	61	18092	PDLIM3,COL3A1,IGFBP5,IGF2,HOXD10,SIK1,TCF21,TBX2,CXCL10,LMNA,CACNA1H,FOS,ZFPM1,SMARCD3,SOD2,BTG2,ZFP36L1,TWIST1,HES1,FZD7,ITGA11,NR4A1,TBX3,CAV2,TBX20,RIPOR2,FZD2,TGFB1,PRDM6,TGFBR3,RCAN1,HAND1,ATF3,MYH14,GDF15,EPAS1,DCN,FLNC,COL6A3,ADAM12,PDGFRA,RANBP3L,ITGA8,BMP2,PDLIM2,LIF,VEGFA,NR2F2,CNTFR,IGFBP3,HOXD9,FOXC2,RGS4,FOXC1,ISL1,NKX2-5,GATA6,LOX,PITX1,NOG,AGT
GO:BP	regulation of protein phosphorylation	GO:0001932	1.62877e-09	8.78814	1257	596	91	18092	APOA1,GDF6,IGF2,BDKRB1,EMILIN1,FGF7,TLR4,BDKRB2,ADORA2A,AREG,CXCL10,CHI3L1,TCIM,PROK1,MAPK8IP3,FKBP8,TNFRSF10B,MAPRE3,PPP2R5B,CD24,GADD45A,RAPGEF3,PDGFA,PPP1R9B,DUSP6,DUSP9,IGFBP6,SPHK1,SOCS3,LDLRAD4,GPRC5C,TWIST1,HES1,WNT11,ZEB2,ITGA1,KDR,CSF1,CCN1,PELI2,FLT1,FN1,PRKD1,FZD8,TGFB1,BIRC7,TNFAIP3,ADORA1,MMP9,PID1,GDF15,NTRK2,DUSP1,P2RY1,HRC,CDKN1A,HGF,IL1B,UBASH3B,CDKN2B,JUN,BMP2,CD44,VEGFC,RELN,LI…
GO:BP	enzyme linked receptor protein signaling pathway	GO:0007167	1.74028e-09	8.75938	1115	596	84	18092	GDF6,COL3A1,IGFBP5,IGF2,EMILIN1,FGF7,CDH13,HNF4A,BDKRB2,AREG,ADAMTSL2,NGFR,AFP,FMOD,FKBP8,AXL,PPP2R5B,FOS,VASN,PDGFA,TXNIP,FST,IGFBP6,COL1A2,IGFBP4,SOCS3,LDLRAD4,HES1,GREM2,F3,HSPA1B,ITGA1,KDR,CSF1,CCN1,PDK4,FLT1,CAV2,TBX20,PRKD1,TGFB1,TGFBR3,HTRA3,ETV2,CSRNP1,ADGRA2,ADORA1,MMP9,PID1,GDF15,NTRK2,DCN,HTRA1,HGF,IL1B,NR4A3,PDGFRA,UBASH3B,PLAT,ITGA8,CDKN2B,JUN,BMP2,VEGFC,LIF,VEGFA,THBS1,COL1A1,CDKN1C…
GO:BP	cartilage development	GO:0051216	1.74646e-09	8.75784	201	596	31	18092	GDF6,STC1,PRRX1,CCN4,HOXB3,CHI3L1,LOXL2,RARG,MAF,PTH1R,TGFBI,WNT11,CCN1,ACAN,TGFB1,SNAI2,HAND1,MATN1,COL11A2,BMP2,CD44,MGP,OSR1,LUM,COL1A1,IHH,PITX1,HOXA11,NOG,HAND2,HOXC4
GO:BP	regulation of cell death	GO:0010941	1.78021e-09	8.74953	1754	596	114	18092	SERPINE1,NDNF,FABP1,TLR4,CAT,SIK1,BDKRB2,ADORA2A,CCN4,G0S2,CXCL10,NGFR,TCIM,FGB,DAPK3,FKBP8,LMNA,PLK3,RARG,COL18A1,ZFP36,PYCR1,AXL,TNFRSF10B,SRPX,AMIGO2,FOS,GADD45A,CTSB,SLC40A1,DUSP6,TXNIP,DUSP9,SOD2,BTG2,SPHK1,ACKR3,TSC22D3,SOCS3,ZFP36L1,TWIST1,WNT11,CEBPB,HSPA1B,ITGA1,TGM2,KDR,CSF1,ADAMTS20,UNC5B,BCL2L2-PABPN1,CCN1,NR4A1,TBX3,PDK4,ANXA1,PRKD1,IL2RB,TGFB1,SNAI2,BIRC7,TNFAIP3,ATF3,CCL2,ADORA1,PH…
GO:BP	regulation of apoptotic process	GO:0042981	1.84807e-09	8.73328	1579	596	106	18092	SERPINE1,NDNF,FABP1,CAT,SIK1,BDKRB2,ADORA2A,G0S2,CXCL10,NGFR,TCIM,FGB,DAPK3,FKBP8,LMNA,PLK3,RARG,COL18A1,ZFP36,AXL,TNFRSF10B,SRPX,AMIGO2,GADD45A,CTSB,SLC40A1,DUSP6,TXNIP,DUSP9,SOD2,BTG2,SPHK1,ACKR3,TSC22D3,SOCS3,ZFP36L1,TWIST1,WNT11,CEBPB,HSPA1B,ITGA1,TGM2,KDR,ADAMTS20,UNC5B,BCL2L2-PABPN1,CCN1,NR4A1,TBX3,PDK4,ANXA1,IL2RB,TGFB1,SNAI2,BIRC7,TNFAIP3,ATF3,CCL2,ADORA1,PHLDA1,MMP9,NTRK2,DUSP1,BIRC3,CDK…
GO:BP	response to cytokine	GO:0034097	2.11134e-09	8.67544	1242	596	90	18092	PTPRN,APOA1,COL3A1,VCAM1,TLR4,CXCL2,CXCL8,CXCL10,CHI3L1,APOB,FGB,MMP1,DAPK3,RARG,ZFP36,AXL,CD24,FOS,BST2,SOD2,SPHK1,COL1A2,ACKR3,SOCS3,ZFP36L1,TWIST1,POSTN,PCOLCE,GREM2,F3,CEBPB,HSPA1B,SPARC,CSF1,PELI2,PTGES,ANXA1,FN1,RIPOR2,JUNB,MAOA,IL2RB,EPS8,TNFAIP3,CCL2,MMP9,PID1,DUSP1,BIRC3,KLF2,CDKN1A,HGF,IL1B,GBP4,JUN,CD44,VEGFC,CEBPD,TNFRSF1B,LIF,IL7R,VEGFA,PTGS2,THBS1,TLE5,COL1A1,IL11,CNTFR,FOXA2,CCL20,…
GO:BP	positive regulation of nucleic acid-templated transcription	GO:1903508	2.98583e-09	8.52493	1679	596	110	18092	PTPRN,GDF6,IGF2,SERPINE1,HOXB4,HOXB9,HOXD10,FGF7,TLR4,CDH13,HNF4A,PRRX1,TCF21,TBX2,HOXB3,CGA,CXCL10,NGFR,RARG,MAPRE3,PPP2R5B,MAF,FOS,ZFPM1,SLC40A1,CHCHD10,SMARCD3,SIX5,HELZ2,PLAGL1,TWIST1,ACTA2,HES1,WNT11,ZEB2,CEBPB,FZD7,CCN1,NR4A1,TBX3,TBX20,PRKD1,KLF15,JUNB,FZD2,TGFB1,HAND1,ETV2,CSRNP1,ATF3,PID1,ETS2,PITX2,HOXB2,P2RY1,EPAS1,KLF2,DCN,HGF,IL1B,NR4A3,ZNF597,ZIC2,FLI1,ITGA8,CDKN2B,JUN,FOSB,BMP2,CEB…
GO:BP	positive regulation of RNA biosynthetic process	GO:1902680	3.10202e-09	8.50836	1680	596	110	18092	PTPRN,GDF6,IGF2,SERPINE1,HOXB4,HOXB9,HOXD10,FGF7,TLR4,CDH13,HNF4A,PRRX1,TCF21,TBX2,HOXB3,CGA,CXCL10,NGFR,RARG,MAPRE3,PPP2R5B,MAF,FOS,ZFPM1,SLC40A1,CHCHD10,SMARCD3,SIX5,HELZ2,PLAGL1,TWIST1,ACTA2,HES1,WNT11,ZEB2,CEBPB,FZD7,CCN1,NR4A1,TBX3,TBX20,PRKD1,KLF15,JUNB,FZD2,TGFB1,HAND1,ETV2,CSRNP1,ATF3,PID1,ETS2,PITX2,HOXB2,P2RY1,EPAS1,KLF2,DCN,HGF,IL1B,NR4A3,ZNF597,ZIC2,FLI1,ITGA8,CDKN2B,JUN,FOSB,BMP2,CEB…
GO:BP	gastrulation	GO:0007369	3.83967e-09	8.41571	194	596	30	18092	APOA1,LAMB3,HNF4A,COL6A1,WNT11,FZD7,TBX20,FN1,HAND1,ETV2,MMP9,ETS2,DUSP1,COL5A1,NR4A3,ITGA8,OSR1,CRB2,FOXA2,DUSP2,FOXC2,FOXC1,GATA6,VTN,HOXA11,NOG,INHBA,SOX2,HNF1B,COL5A2
GO:BP	anterior/posterior pattern specification	GO:0009952	4.89517e-09	8.31023	222	596	32	18092	HOXB4,HOXB6,HOXB9,HOXD10,HOXB3,RARG,BTG2,HES1,ZEB2,TBX3,ETS2,HOXB2,HES4,TSHZ1,BMP2,OSR1,NR2F2,CRB2,FOXA2,HOXD9,HOXD13,HOXB8,FOXC2,FOXC1,ARC,HOXC6,HOXC8,HOXA11,NOG,HOXC4,HNF1B,NKX3-1
GO:BP	movement of cell or subcellular component	GO:0006928	5.44596e-09	8.26393	2337	596	138	18092	APOA1,COL3A1,EMC10,DPP4,DUOXA2,STC1,IGFBP5,LAMB3,BDKRB1,SERPINE1,NDNF,VCAM1,HOXB9,EMILIN1,FGF7,S100A14,HRH1,CDH13,CCN4,CXCL2,CGA,CXCL8,CYGB,CXCL10,NGFR,APOB,MMP1,DAPK3,MAPK8IP3,LMNA,LOXL2,COL18A1,AXL,TNFRSF10B,CD24,SEMA6B,GADD45A,LAMA1,PDGFA,PPP1R9B,BST2,SOD2,IGFBP6,SPHK1,COL1A2,MAPK15,ACKR3,LDLRAD4,TWIST1,POSTN,HES1,WNT11,F3,LAMC3,ZEB2,ITGA1,SPARC,KDR,PLAU,CSF1,UNC5B,ITGA11,CCN1,NR4A1,FLT1,ANXA1…
GO:BP	mesenchyme development	GO:0060485	6.80248e-09	8.16733	295	596	37	18092	TCF21,TBX2,LOXL3,LOXL2,SEMA6B,VASN,LDLRAD4,ZFP36L1,TWIST1,ACTA2,HES1,WNT11,ZEB2,TBX20,FN1,TGFB1,TGFBR3,SNAI2,HAND1,PITX2,HGF,IL1B,RANBP3L,BMP2,FOXF2,OSR1,COL1A1,FOXD1,CRB2,FOXA2,FOXC2,FOXC1,ISL1,NKX2-5,NRTN,NOG,HAND2
GO:BP	regulation of programmed cell death	GO:0043067	7.2513e-09	8.13958	1614	596	106	18092	SERPINE1,NDNF,FABP1,CAT,SIK1,BDKRB2,ADORA2A,G0S2,CXCL10,NGFR,TCIM,FGB,DAPK3,FKBP8,LMNA,PLK3,RARG,COL18A1,ZFP36,AXL,TNFRSF10B,SRPX,AMIGO2,GADD45A,CTSB,SLC40A1,DUSP6,TXNIP,DUSP9,SOD2,BTG2,SPHK1,ACKR3,TSC22D3,SOCS3,ZFP36L1,TWIST1,WNT11,CEBPB,HSPA1B,ITGA1,TGM2,KDR,ADAMTS20,UNC5B,BCL2L2-PABPN1,CCN1,NR4A1,TBX3,PDK4,ANXA1,IL2RB,TGFB1,SNAI2,BIRC7,TNFAIP3,ATF3,CCL2,ADORA1,PHLDA1,MMP9,NTRK2,DUSP1,BIRC3,CDK…
GO:BP	MAPK cascade	GO:0000165	8.00822e-09	8.09646	946	596	74	18092	GDF6,EMC10,IGF2,EMILIN1,FGF7,TLR4,C1QTNF1,AREG,CDC42EP5,REN,CHI3L1,FGB,PROK1,MAPK8IP3,ZFP36,CD24,GADD45A,PDGFA,DUSP6,DUSP9,IGFBP6,SPHK1,IGFBP4,MAPK15,ACKR3,ZFP36L1,RASA3,ZEB2,ITGA1,KDR,FZD7,RASA4,CCN1,PELI2,FLT1,CAV2,FN1,IL2RB,FZD8,BIRC7,ATF3,CCL2,GDF15,NTRK2,DUSP1,DACT1,P2RY1,HGF,IL1B,NPY5R,PDGFRA,JUN,BMP2,CD44,SERPINF2,LIF,VEGFA,THBS1,IL11,DRD2,IGFBP3,DUSP2,CCL20,RGS4,ALOX15,GPBAR1,RASAL1,DRD4,…
GO:BP	negative regulation of cell death	GO:0060548	8.06626e-09	8.09333	1066	596	80	18092	SERPINE1,NDNF,FABP1,CAT,BDKRB2,ADORA2A,CCN4,NGFR,TCIM,FGB,FKBP8,LMNA,PLK3,PYCR1,AXL,TNFRSF10B,AMIGO2,SLC40A1,SOD2,BTG2,SPHK1,ACKR3,TSC22D3,SOCS3,TWIST1,WNT11,CEBPB,HSPA1B,KDR,CSF1,ADAMTS20,UNC5B,BCL2L2-PABPN1,CCN1,NR4A1,TBX3,PDK4,ANXA1,PRKD1,IL2RB,SNAI2,BIRC7,TNFAIP3,CCL2,ADORA1,MMP9,NTRK2,DUSP1,BIRC3,CDKN1A,HGF,IL1B,NR4A3,NPY5R,JUN,CD44,TNFRSF1B,IL7R,OSR1,VEGFA,PTGS2,THBS1,CNTFR,DRD2,FOXC2,IL1A,…
GO:BP	cellular response to cytokine stimulus	GO:0071345	8.22683e-09	8.08477	1148	596	84	18092	PTPRN,APOA1,VCAM1,TLR4,CXCL2,CXCL8,CXCL10,CHI3L1,APOB,FGB,MMP1,DAPK3,RARG,ZFP36,AXL,CD24,FOS,BST2,SOD2,SPHK1,COL1A2,ACKR3,SOCS3,ZFP36L1,TWIST1,POSTN,PCOLCE,GREM2,F3,CEBPB,HSPA1B,CSF1,PELI2,ANXA1,FN1,RIPOR2,JUNB,MAOA,IL2RB,EPS8,TNFAIP3,CCL2,MMP9,PID1,DUSP1,BIRC3,KLF2,CDKN1A,HGF,IL1B,GBP4,CD44,VEGFC,CEBPD,TNFRSF1B,LIF,IL7R,VEGFA,PTGS2,THBS1,COL1A1,IL11,CNTFR,CCL20,IFI30,IL1R1,TNFRSF11B,CMKLR1,SSTR1…
GO:BP	morphogenesis of an epithelium	GO:0002009	1.0365e-08	7.98443	576	596	54	18092	IGFBP5,HOXB4,HOXD11,FGF7,HOXB13,TCF21,TBX2,AREG,CXCL10,NGFR,RARG,BRSK1,LAMA1,PDGFA,FST,SOCS3,TWIST1,HES1,WNT11,ZEB2,TGM2,KDR,CSF1,FZD7,CCN1,TBX3,TBX20,FZD2,TGFB1,SNAI2,HAND1,HOXB2,DACT1,HGF,COL5A1,BMP2,CD44,VEGFC,FOXF2,LIF,OSR1,VEGFA,FOXD1,HOXD13,FOXC2,RSPO3,NKX2-5,IHH,HOXA11,NOG,HAND2,HNF1B,NKX3-1,AGT
GO:BP	positive regulation of macromolecule biosynthetic process	GO:0010557	1.10043e-08	7.95844	1917	596	119	18092	PTPRN,GDF6,IGF2,SERPINE1,HOXB4,HOXB9,HOXD10,FGF7,TLR4,CDH13,HNF4A,PRRX1,TCF21,TBX2,HOXB3,CGA,CXCL10,NGFR,RARG,MAPRE3,PPP2R5B,MAF,FOS,ZFPM1,SLC40A1,SAMD4A,CHCHD10,SMARCD3,SIX5,MAPK15,ABCA2,HELZ2,PLAGL1,TWIST1,ACTA2,HES1,WNT11,ZEB2,CEBPB,KDR,FZD7,CCN1,NR4A1,PARM1,TBX3,TBX20,PRKD1,KLF15,JUNB,FZD2,TGFB1,HAND1,ETV2,CSRNP1,ATF3,CCL2,PID1,ETS2,PITX2,HOXB2,P2RY1,EPAS1,KLF2,DCN,HGF,IL1B,NR4A3,ZNF597,ZIC2,…
GO:BP	reproductive system development	GO:0061458	1.18462e-08	7.92642	458	596	47	18092	PTPRN,STC1,IGF2,HOXB13,RBP4,TCF21,CGA,REN,AFP,RARG,AXL,PPP1R9B,CTSB,FST,STC2,SOCS3,HSD17B2,ZFP36L1,HES1,CEBPB,CCN1,TBX3,ANXA1,JUNB,HAND1,ETV2,EPAS1,DCN,HTRA1,PDGFRA,FOXF2,LIF,OSR1,VEGFA,PTGS2,NR2F2,CDKN1C,HOXD13,RSPO3,FOXC1,GATA6,VGF,HOXA11,NOG,INHBA,HNF1B,NKX3-1
GO:BP	regulation of MAPK cascade	GO:0043408	1.20731e-08	7.91818	742	596	63	18092	GDF6,EMC10,IGF2,EMILIN1,TLR4,C1QTNF1,REN,CHI3L1,FGB,PROK1,MAPK8IP3,CD24,GADD45A,PDGFA,DUSP6,DUSP9,IGFBP6,SPHK1,IGFBP4,ACKR3,ZEB2,ITGA1,KDR,FZD7,CCN1,PELI2,FLT1,CAV2,FN1,FZD8,BIRC7,ATF3,CCL2,GDF15,NTRK2,DUSP1,DACT1,P2RY1,HGF,IL1B,NPY5R,PDGFRA,JUN,BMP2,CD44,SERPINF2,LIF,VEGFA,THBS1,IL11,DRD2,IGFBP3,DUSP2,CCL20,RGS4,ALOX15,GPBAR1,DRD4,CCR7,HAND2,SOX2,AGT,GADD45B
GO:BP	morphogenesis of a branching structure	GO:0001763	1.43921e-08	7.84187	204	596	30	18092	HOXD11,COL13A1,FGF7,HOXB13,TCF21,AREG,LAMA1,PDGFA,SOCS3,TGM2,KDR,CSF1,TBX3,TBX20,TGFB1,SNAI2,HGF,BMP2,VEGFA,DRD2,FOXD1,HOXD13,FOXC2,RSPO3,IHH,HOXA11,NOG,HNF1B,NKX3-1,AGT
GO:BP	apoptotic process	GO:0006915	1.50649e-08	7.82203	2018	596	123	18092	GDF6,SERPINE1,NDNF,FABP1,TLR4,S100A14,CAT,SIK1,BDKRB2,ADORA2A,G0S2,CXCL10,NGFR,COLEC11,CHI3L1,DIO3,TCIM,FGB,DAPK3,FKBP8,LMNA,PLK3,RARG,COL18A1,ZFP36,AXL,TNFRSF10B,SRPX,AMIGO2,CD24,GADD45A,CTSB,SLC40A1,DUSP6,CHCHD10,TXNIP,DUSP9,SOD2,BTG2,SPHK1,ACKR3,TSC22D3,SOCS3,ZFP36L1,PLAGL1,TWIST1,WNT11,CEBPB,HSPA1B,ITGA1,TGM2,KDR,ADAMTS20,UNC5B,BCL2L2-PABPN1,CCN1,NR4A1,TBX3,PDK4,ANXA1,PRKD1,IL2RB,TGFB1,SNAI2,…
GO:BP	negative regulation of apoptotic process	GO:0043066	1.97036e-08	7.70546	944	596	73	18092	SERPINE1,NDNF,FABP1,CAT,BDKRB2,ADORA2A,NGFR,TCIM,FGB,FKBP8,LMNA,PLK3,AXL,TNFRSF10B,AMIGO2,SLC40A1,SOD2,BTG2,SPHK1,ACKR3,TSC22D3,SOCS3,TWIST1,WNT11,CEBPB,HSPA1B,KDR,ADAMTS20,UNC5B,BCL2L2-PABPN1,CCN1,NR4A1,TBX3,PDK4,ANXA1,IL2RB,SNAI2,BIRC7,TNFAIP3,CCL2,ADORA1,MMP9,NTRK2,DUSP1,BIRC3,CDKN1A,HGF,IL1B,NR4A3,NPY5R,JUN,CD44,IL7R,OSR1,VEGFA,PTGS2,THBS1,CNTFR,FOXC2,IL1A,FOXC1,DPEP1,TNFRSF6B,ISL1,NKX2-5,TSL…
GO:BP	regulation of biological quality	GO:0065008	2.08638e-08	7.68061	4194	596	210	18092	PTPRN,APOA1,TFF1,COL3A1,DPP4,DUOXA2,STC1,IGFBP5,PLA2G4A,BDKRB1,SERPINE1,HOXB6,ANO1,SYT4,TLR4,S100A14,C1QTNF1,RBP4,HRH1,HNF4A,ALDH1A1,ACE2,BDKRB2,ADORA2A,TTR,PTGS1,CCN4,LRRC4B,G0S2,PEAR1,CGA,CDC42EP5,TFPI2,REN,CXCL10,NGFR,APOA2,DIO3,AFP,APOB,APOA4,FGB,DAPK3,LMNA,PDIA5,RARG,CACNA1H,ZFP36,PYCR1,AXL,AMIGO2,SLC22A17,GRIP2,CD24,SEMA6B,BRSK1,RAPGEF3,PDGFA,ZFPM1,CTSB,SLC40A1,SAMD4A,CHCHD10,SOD2,PTH1R,COL…
GO:BP	epithelium development	GO:0060429	2.32141e-08	7.63425	1361	596	93	18092	STC1,IGFBP5,SERPINE1,HOXB4,HOXD11,FGF7,HOXB13,CAT,COL15A1,HNF4A,TCF21,TBX2,AREG,ADAMTSL2,CXCL10,NGFR,LOXL3,FKBP8,RARG,COL18A1,ZFP36,CD24,MAF,BRSK1,LAMA1,RAPGEF3,PDGFA,CTSB,SLC40A1,TXNIP,FST,SOCS3,ZFP36L1,TWIST1,ACTA2,HES1,WNT11,ZEB2,CEBPB,TGM2,KDR,CSF1,FZD7,CCN1,TBX3,ANXA1,TBX20,RIPOR2,KLF15,FZD2,TGFB1,SNAI2,HAND1,ETV2,MMP9,PITX2,HOXB2,DACT1,CCDC78,KLF2,CDKN1A,HGF,IL1B,COL5A1,JUN,BMP2,CD44,VEGFC,…
GO:BP	regulation of phosphorylation	GO:0042325	2.39216e-08	7.62121	1448	596	97	18092	APOA1,GDF6,IGF2,BDKRB1,EMILIN1,FGF7,TLR4,BDKRB2,ADORA2A,AREG,CXCL10,CHI3L1,TCIM,PROK1,MAPK8IP3,FKBP8,AXL,TNFRSF10B,MAPRE3,PPP2R5B,CD24,GADD45A,RAPGEF3,PDGFA,PPP1R9B,DUSP6,DUSP9,IGFBP6,SPHK1,SOCS3,LDLRAD4,GPRC5C,TWIST1,HES1,WNT11,ZEB2,ITGA1,KDR,CSF1,FZD7,CCN1,PELI2,FLT1,FN1,PRKD1,FZD8,TGFB1,BIRC7,TNFAIP3,ADORA1,MMP9,PID1,GDF15,NTRK2,DUSP1,P2RY1,HRC,CDKN1A,HGF,IL1B,PDGFRA,UBASH3B,CDKN2B,JUN,BMP2,CD…
GO:BP	chemotaxis	GO:0006935	2.4149e-08	7.6171	661	596	58	18092	COLEC10,APOA1,DPP4,SERPINE1,VCAM1,HOXB9,FGF7,S100A14,HRH1,CDH13,CXCL2,CXCL8,CXCL10,NGFR,MAPK8IP3,SEMA6B,LAMA1,PDGFA,ACKR3,F3,ITGA1,KDR,PLAU,CSF1,UNC5B,CCN1,NR4A1,FLT1,ANXA1,PRKD1,RIPOR2,CCL2,ADGRA2,DUSP1,HGF,IL1B,PLXNA4,NR4A3,PDGFRA,ADGRE2,VEGFC,RELN,VEGFA,THBS1,SUCNR1,FOXD1,CCL20,CMKLR1,PGF,DPEP1,ISL1,F7,NRTN,LOX,CCR7,NOG,MMP28,CNTN4
GO:BP	muscle tissue development	GO:0060537	2.49661e-08	7.60265	418	596	44	18092	COL3A1,IGFBP5,IGF2,HOXD10,RBP4,SIK1,TCF21,TBX2,LMNA,FOS,ZFPM1,BTG2,TWIST1,FZD7,NR4A1,TBX3,CAV2,TBX20,RIPOR2,TGFB1,TGFBR3,RCAN1,HAND1,ATF3,MYH14,DCN,PDGFRA,ITGA8,BMP2,OSR1,VEGFA,NR2F2,HOXD9,FOXC2,RGS4,FOXC1,ISL1,NKX2-5,GATA6,IHH,LOX,PITX1,NOG,AGT
GO:BP	negative regulation of multicellular organismal process	GO:0051241	2.76967e-08	7.55757	1175	596	84	18092	APOA1,TMEM176A,STC1,IGFBP5,SERPINE1,TMEM176B,SYT4,EMILIN1,TLR4,C1QTNF1,RBP4,ALDH1A1,CCN4,CGA,CXCL10,NGFR,APOA2,APOA4,FGB,LOXL3,LMNA,LOXL2,RARG,ZFP36,AXL,CD24,SEMA6B,GADD45A,VASN,PDGFA,ZFPM1,BST2,HOMER3,STC2,LDLRAD4,TWIST1,HES1,ADGRB2,WNT11,SPARC,PLAU,FZD7,ANXA1,FN1,TGFB1,SNAI2,TNFAIP3,ADORA1,GDF15,ARHGDIB,KLF2,DCN,HGF,IL1B,UBA7,PDGFRA,UBASH3B,PLAT,BMP2,TNFRSF1B,SERPINF2,TSPO,OSR1,PTGS2,NR2F2,THBS…
GO:BP	taxis	GO:0042330	3.08138e-08	7.51125	665	596	58	18092	COLEC10,APOA1,DPP4,SERPINE1,VCAM1,HOXB9,FGF7,S100A14,HRH1,CDH13,CXCL2,CXCL8,CXCL10,NGFR,MAPK8IP3,SEMA6B,LAMA1,PDGFA,ACKR3,F3,ITGA1,KDR,PLAU,CSF1,UNC5B,CCN1,NR4A1,FLT1,ANXA1,PRKD1,RIPOR2,CCL2,ADGRA2,DUSP1,HGF,IL1B,PLXNA4,NR4A3,PDGFRA,ADGRE2,VEGFC,RELN,VEGFA,THBS1,SUCNR1,FOXD1,CCL20,CMKLR1,PGF,DPEP1,ISL1,F7,NRTN,LOX,CCR7,NOG,MMP28,CNTN4
GO:BP	positive regulation of nucleobase-containing compound metabolic process	GO:0045935	3.27353e-08	7.48498	1949	596	119	18092	PTPRN,GDF6,IGF2,SERPINE1,HOXB4,HOXB9,HOXD10,FGF7,TLR4,CDH13,HNF4A,PRRX1,TCF21,TBX2,HOXB3,CGA,CXCL10,NGFR,RARG,ZFP36,MAPRE3,PPP2R5B,MAF,FOS,ZFPM1,SLC40A1,CHCHD10,SMARCD3,SIX5,BTG2,MAPK15,HELZ2,ZFP36L1,PLAGL1,TWIST1,ACTA2,HES1,WNT11,ZEB2,CEBPB,HSPA1B,FZD7,CCN1,NR4A1,PARM1,TBX3,TBX20,PRKD1,KLF15,JUNB,FZD2,TGFB1,HAND1,ETV2,CSRNP1,ATF3,PID1,ETS2,PITX2,HOXB2,P2RY1,EPAS1,CBX8,KLF2,DCN,HGF,IL1B,NR4A3,ZNF…
GO:BP	reproductive structure development	GO:0048608	3.38042e-08	7.47103	455	596	46	18092	PTPRN,STC1,IGF2,HOXB13,RBP4,TCF21,CGA,REN,AFP,RARG,AXL,CTSB,FST,STC2,SOCS3,HSD17B2,ZFP36L1,HES1,CEBPB,CCN1,TBX3,ANXA1,JUNB,HAND1,ETV2,EPAS1,DCN,HTRA1,PDGFRA,FOXF2,LIF,OSR1,VEGFA,PTGS2,NR2F2,CDKN1C,HOXD13,RSPO3,FOXC1,GATA6,VGF,HOXA11,NOG,INHBA,HNF1B,NKX3-1
GO:BP	regulation of molecular function	GO:0065009	4.72614e-08	7.32549	2969	596	161	18092	APOA1,IGF2,SERPINE1,FABP1,TLR4,CAT,SIK1,ALDH1A1,ACE2,ADORA2A,AREG,CGA,TFPI2,CXCL10,NGFR,APOA2,CHI3L1,NPTX1,TCIM,GEM,APOA4,PROK1,MAPK8IP3,ARFGAP1,ZFP36,AXL,TNFRSF10B,MAPRE3,PPP2R5B,CD24,FOS,GADD45A,RAPGEF3,PDGFA,ZFPM1,PPP1R9B,DUSP6,TXNIP,BST2,DUSP9,IGFBP6,SPHK1,RGS16,MAPK15,ARRDC4,SOCS3,ABCA2,GPRC5C,TWIST1,PCOLCE,HES1,GREM2,RASA3,SPOCD1,C4B,WNT11,F3,KCNG1,ZEB2,HSPA1B,ITGA1,KDR,PLAU,CSF1,RASA4,BCL2…
GO:BP	response to inorganic substance	GO:0010035	6.06345e-08	7.21728	585	596	53	18092	TFF1,VCAM1,FABP1,SYT4,CAT,AREG,APOB,APOA4,FGB,LOXL2,COL18A1,CACNA1H,PYCR1,AXL,FOS,SLC40A1,TXNIP,SOD2,SPHK1,SPARC,KDR,RASA4,GIPR,PTGES,ANXA1,JUNB,TNFAIP3,MMP9,DUSP1,CBX8,KLF2,HGF,NR4A3,JUN,FOSB,CPNE7,TSPO,PTGS2,THBS1,SUCNR1,COL1A1,FMR1,DRD2,TNFRSF11B,IL1A,ALOX15,DPEP1,RASAL1,PENK,FIBIN,EEF1A2,KCNK3,CCR7
GO:BP	negative regulation of programmed cell death	GO:0043069	6.1008e-08	7.21461	967	596	73	18092	SERPINE1,NDNF,FABP1,CAT,BDKRB2,ADORA2A,NGFR,TCIM,FGB,FKBP8,LMNA,PLK3,AXL,TNFRSF10B,AMIGO2,SLC40A1,SOD2,BTG2,SPHK1,ACKR3,TSC22D3,SOCS3,TWIST1,WNT11,CEBPB,HSPA1B,KDR,ADAMTS20,UNC5B,BCL2L2-PABPN1,CCN1,NR4A1,TBX3,PDK4,ANXA1,IL2RB,SNAI2,BIRC7,TNFAIP3,CCL2,ADORA1,MMP9,NTRK2,DUSP1,BIRC3,CDKN1A,HGF,IL1B,NR4A3,NPY5R,JUN,CD44,IL7R,OSR1,VEGFA,PTGS2,THBS1,CNTFR,FOXC2,IL1A,FOXC1,DPEP1,TNFRSF6B,ISL1,NKX2-5,TSL…
GO:BP	embryonic organ morphogenesis	GO:0048562	6.5706e-08	7.18239	303	596	36	18092	HOXB4,HOXB6,HOXB9,HOXD10,RBP4,PRRX1,TCF21,TBX2,HOXB3,RARG,TWIST1,HES1,WNT11,TBX3,TBX20,RIPOR2,FZD2,HAND1,HOXB2,NR4A3,TSHZ1,PDGFRA,ITGA8,FOXF2,OSR1,CRB2,HOXD9,HOXB8,FOXC2,NKX2-5,IHH,HOXA11,NOG,HAND2,HOXC4,HNF1B
GO:BP	morphogenesis of a branching epithelium	GO:0061138	6.98542e-08	7.15581	190	596	28	18092	HOXD11,FGF7,HOXB13,TCF21,AREG,LAMA1,PDGFA,SOCS3,TGM2,KDR,CSF1,TBX3,TBX20,TGFB1,SNAI2,HGF,BMP2,VEGFA,FOXD1,HOXD13,FOXC2,RSPO3,IHH,HOXA11,NOG,HNF1B,NKX3-1,AGT
GO:BP	regulation of phosphate metabolic process	GO:0019220	8.98629e-08	7.04642	1660	596	105	18092	APOA1,GDF6,IGF2,BDKRB1,EMILIN1,FGF7,TLR4,HRH1,BDKRB2,ADORA2A,AREG,CXCL10,CHI3L1,TCIM,PROK1,MAPK8IP3,FKBP8,AXL,TNFRSF10B,MAPRE3,PPP2R5B,CD24,GADD45A,RAPGEF3,PDGFA,PPP1R9B,DUSP6,DUSP9,IGFBP6,PTH1R,SPHK1,SOCS3,ABCA2,LDLRAD4,GPRC5C,TWIST1,HES1,SPOCD1,WNT11,ZEB2,ITGA1,KDR,CSF1,FZD7,CCN1,PELI2,PDK4,FLT1,FN1,PRKD1,FZD8,TGFB1,BIRC7,RCAN1,TNFAIP3,ELFN2,ADORA1,MMP9,PID1,GDF15,NTRK2,DUSP1,P2RY1,HRC,CDKN1A,H…
GO:BP	regulation of phosphorus metabolic process	GO:0051174	9.31129e-08	7.03099	1661	596	105	18092	APOA1,GDF6,IGF2,BDKRB1,EMILIN1,FGF7,TLR4,HRH1,BDKRB2,ADORA2A,AREG,CXCL10,CHI3L1,TCIM,PROK1,MAPK8IP3,FKBP8,AXL,TNFRSF10B,MAPRE3,PPP2R5B,CD24,GADD45A,RAPGEF3,PDGFA,PPP1R9B,DUSP6,DUSP9,IGFBP6,PTH1R,SPHK1,SOCS3,ABCA2,LDLRAD4,GPRC5C,TWIST1,HES1,SPOCD1,WNT11,ZEB2,ITGA1,KDR,CSF1,FZD7,CCN1,PELI2,PDK4,FLT1,FN1,PRKD1,FZD8,TGFB1,BIRC7,RCAN1,TNFAIP3,ELFN2,ADORA1,MMP9,PID1,GDF15,NTRK2,DUSP1,P2RY1,HRC,CDKN1A,H…
GO:BP	nervous system development	GO:0007399	1.03141e-07	6.98657	2506	596	141	18092	APOA1,GDF6,COL3A1,S1PR5,NDNF,VCAM1,HOXD10,SYT4,TLR4,PRRX1,ADORA2A,LRRC4B,AREG,HOXB3,NGFR,NPTX1,DIO3,APOB,DAPK3,MXRA8,LOXL3,MAPK8IP3,FKBP8,SDF4,RARG,AXL,AMIGO2,PPP2R5B,SEMA6B,FOS,BRSK1,LAMA1,PPP1R9B,PCDHB15,SMARCD3,SOD2,BTG2,SPHK1,SAMD14,ABCA2,ZFP36L1,TWIST1,POSTN,HES1,ADGRB2,WNT11,LAMC3,ZEB2,CEBPB,ITGA1,CSF1,FZD7,CRABP2,UNC5B,ACAN,TBX3,ANXA1,TBX20,FN1,PRKD1,RIPOR2,KLF15,FZD2,LRFN1,FZD8,TGFB1,ACAP…
GO:BP	heart development	GO:0007507	1.07364e-07	6.96914	594	596	53	18092	HSPB7,PDLIM3,COL3A1,VCAM1,EMILIN1,RBP4,SIK1,TBX2,LMNA,ZFPM1,DUSP6,SMARCD3,DUSP9,SOD2,ZFP36L1,TWIST1,HES1,WNT11,SPARC,FZD7,CCN1,ACAN,TBX3,TBX20,FN1,FZD2,TGFB1,TGFBR3,SNAI2,HAND1,PITX2,CDKN1A,COL5A1,NPY5R,PDGFRA,JUN,BMP2,PDLIM2,TNFRSF1B,OSR1,VEGFA,FOXC2,RGS4,FOXC1,ISL1,NKX2-5,GATA6,IHH,LOX,NOG,HAND2,NKX3-1,AGT
GO:BP	cellular response to oxygen-containing compound	GO:1901701	1.17056e-07	6.93161	1251	596	86	18092	PTPRN,COL3A1,STC1,IGFBP5,IGF2,SERPINE1,VCAM1,ANO1,FABP1,TLR4,MLC1,HRH1,HNF4A,CXCL2,CXCL8,CXCL10,NGFR,APOA4,COL6A1,RARG,ZFP36,PYCR1,AXL,FOS,RAPGEF3,PPP1R9B,SOD2,SPHK1,COL1A2,KLF9,SOCS3,ZFP36L1,WNT11,CEBPB,FZD7,NR4A1,PDK4,CAV2,ANXA1,PRKD1,KLF15,RRAGD,TGFB1,SNAI2,TNFAIP3,PALM,CCL2,CD68,MMP9,PID1,GDF15,NTRK2,P2RY1,CBX8,KLF2,HGF,IL1B,NR4A3,GCGR,GLP2R,PDGFRA,JUN,TNFRSF1B,SPON2,TSPO,OSR1,PTGS2,COL16A1,C…
GO:BP	negative regulation of cell communication	GO:0010648	1.87939e-07	6.72598	1480	596	96	18092	APOA1,IGFBP5,SERPINE1,SYT4,EMILIN1,TLR4,BDKRB2,TCF21,TRABD2B,AREG,ADAMTSL2,CXCL8,NGFR,TCIM,FGB,LMNA,EGFL7,TNFRSF10B,PPP2R5B,VASN,DUSP6,FST,DUSP9,SOD2,IGFBP6,HOMER3,RGS16,IGFBP4,ACKR3,SOCS3,LDLRAD4,TWIST1,TLE2,GREM2,RASA3,WNT11,HSPA1B,ITGA1,RASA4,UNC5B,GIPR,BCL2L2-PABPN1,CAV2,TBX20,RIPOR2,SORCS2,TGFBR3,SNAI2,HTRA3,RCAN1,TNFAIP3,PALM,ATF3,ADGRA2,RNF152,ADORA1,MMP9,PID1,GDF15,DUSP1,DACT1,RGS11,DCN,H…
GO:BP	negative regulation of signaling	GO:0023057	2.10009e-07	6.67776	1483	596	96	18092	APOA1,IGFBP5,SERPINE1,SYT4,EMILIN1,TLR4,BDKRB2,TCF21,TRABD2B,AREG,ADAMTSL2,CXCL8,NGFR,TCIM,FGB,LMNA,EGFL7,TNFRSF10B,PPP2R5B,VASN,DUSP6,FST,DUSP9,SOD2,IGFBP6,HOMER3,RGS16,IGFBP4,ACKR3,SOCS3,LDLRAD4,TWIST1,TLE2,GREM2,RASA3,WNT11,HSPA1B,ITGA1,RASA4,UNC5B,GIPR,BCL2L2-PABPN1,CAV2,TBX20,RIPOR2,SORCS2,TGFBR3,SNAI2,HTRA3,RCAN1,TNFAIP3,PALM,ATF3,ADGRA2,RNF152,ADORA1,MMP9,PID1,GDF15,DUSP1,DACT1,RGS11,DCN,H…
GO:BP	osteoblast differentiation	GO:0001649	2.39607e-07	6.6205	242	596	31	18092	IGFBP5,IGF2,CAT,CCN4,AREG,COL6A1,MRC2,PTH1R,TWIST1,WNT11,CEBPB,ITGA11,CCN1,PRKD1,JUNB,LRP3,SNAI2,HGF,RANBP3L,COL11A2,BMP2,VEGFC,CEBPD,COL1A1,IGFBP3,PENK,IHH,LOX,NOG,HAND2,SOX2
GO:BP	endoderm development	GO:0007492	2.54949e-07	6.59355	81	596	18	18092	LAMB3,COL6A1,ZFP36L1,TBX20,FN1,TGFB1,MMP9,DUSP1,COL5A1,DUSP2,GATA6,ARC,VTN,NOG,INHBA,SOX2,HNF1B,COL5A2
GO:BP	response to organic cyclic compound	GO:0014070	2.65639e-07	6.57571	978	596	72	18092	PTPRN,STC1,IGFBP5,HOXB13,MLC1,CAT,HRH1,ADORA2A,TCF21,AREG,REN,CXCL10,APOB,APOA4,ZFP36,FOS,RAPGEF3,PPP1R9B,DUSP6,TXNIP,BTG2,KLF9,STC2,ABCA2,ZFP36L1,POSTN,CEBPB,SPARC,PTGES,CAV2,ANXA1,TGFB1,SNAI2,PALM,CCL2,DUSP1,P2RY1,KLF2,CDKN1A,IL1B,NR4A3,JUN,FOSB,BMP2,TSPO,PTGS2,NR2F2,THBS1,LUM,COL1A1,DRD2,MGARP,HOXD13,RGS4,SSTR1,ISL1,F7,PCK1,DUOX2,GPBAR1,PENK,PTGFR,DRD4,IHH,VGF,FIBIN,LOX,INHBA,OPRL1,HNF1B,NKX3-…
GO:BP	regulation of protein modification process	GO:0031399	2.74388e-07	6.56164	1692	596	105	18092	APOA1,GDF6,IGF2,BDKRB1,EMILIN1,FGF7,TLR4,BDKRB2,ADORA2A,TRABD2B,AREG,CXCL10,CHI3L1,TCIM,PROK1,MAPK8IP3,FKBP8,LMNA,TNFRSF10B,MAPRE3,PPP2R5B,CD24,GADD45A,RAPGEF3,PDGFA,PPP1R9B,DUSP6,DUSP9,IGFBP6,SPHK1,ARRDC4,SOCS3,ABCA2,LDLRAD4,GPRC5C,TWIST1,HES1,WNT11,ZEB2,HSPA1B,ITGA1,KDR,CSF1,CCN1,PELI2,FLT1,FN1,PRKD1,KLF15,JDP2,FZD8,TGFB1,SNAI2,BIRC7,RCAN1,TNFAIP3,ELFN2,ADORA1,MMP9,PID1,GDF15,NTRK2,DUSP1,P2RY1,…
GO:BP	endoderm formation	GO:0001706	3.07833e-07	6.51169	54	596	15	18092	LAMB3,COL6A1,TBX20,FN1,MMP9,DUSP1,COL5A1,DUSP2,GATA6,VTN,NOG,INHBA,SOX2,HNF1B,COL5A2
GO:BP	regulation of transcription by RNA polymerase II	GO:0006357	3.24297e-07	6.48906	2571	596	142	18092	PTPRN,PKNOX2,IGF2,SERPINE1,HOXB4,HOXD11,HOXB6,HOXB9,HOXD10,HOXB13,TLR4,CDH13,HNF4A,PRRX1,TCF21,TBX2,HOXB3,CGA,CXCL10,NGFR,PLK3,LOXL2,RARG,ZFP36,PPP2R5B,MAF,FOS,GADD45A,ZFPM1,SLC40A1,TXNIP,FST,ZNF37A,SMARCD3,SOD2,SIX5,BTG2,KLF9,ABCA2,HELZ2,PLAGL1,TWIST1,HOXA13,HES1,ZEB2,CEBPB,HSPA1B,CCN1,NR4A1,TBX3,FOXP4,TBX20,PRKD1,KLF15,JUNB,JDP2,TGFB1,PRDM6,SNAI2,HAND1,ETV2,CSRNP1,ATF3,ZNF467,PID1,ETS2,PITX2,HO…
GO:BP	endocrine system development	GO:0035270	3.35113e-07	6.47481	138	596	23	18092	APOA1,HNF4A,HOXB3,CGA,HES1,WNT11,GIPR,ANXA1,PITX2,PDGFRA,BMP2,TSPO,DRD2,CDKN1C,FOXA2,ISL1,NKX2-5,DUOX2,GATA6,PITX1,NOG,SOX2,HNF1B
GO:BP	collagen metabolic process	GO:0032963	3.65829e-07	6.43672	115	596	21	18092	COL13A1,EMILIN1,MMP10,COL15A1,CYGB,MMP1,MFAP4,CTSB,MRC2,COL1A2,MMP23B,P3H3,TGFB1,MMP9,CBX8,COL5A1,SERPINF2,COL1A1,VSIR,IHH,MMP28
GO:BP	negative regulation of cell differentiation	GO:0045596	3.88475e-07	6.41064	709	596	58	18092	TMEM176A,IGFBP5,IGF2,TMEM176B,SYT4,TLR4,CCN4,AREG,CXCL10,NGFR,DIO3,LOXL3,RARG,ZFP36,SEMA6B,VASN,ZFPM1,FST,ZADH2,SOD2,LDLRAD4,ZFP36L1,TWIST1,POSTN,HES1,FZD7,TBX3,ANXA1,LRP3,JDP2,TGFB1,PRDM6,SNAI2,RCAN1,MMP9,IL1B,COL5A1,RANBP3L,UBASH3B,BMP2,VEGFC,TSPO,OSR1,VEGFA,HOPX,FOXA2,HOXB8,RGS4,H4C14,ISL1,NKX2-5,IHH,NOG,INHBA,HAND2,SOX2,COL5A2,CNTN4
GO:BP	skeletal system morphogenesis	GO:0048705	4.24533e-07	6.37209	233	596	30	18092	STC1,HOXB4,HOXB6,HOXB9,COL13A1,HOXD10,PRRX1,HOXB3,RARG,TWIST1,ACAN,TGFB1,CSRNP1,HOXB2,FREM1,MATN1,PDGFRA,COL11A2,MGP,OSR1,COL1A1,HOXD9,HOXB8,FOXC2,FOXC1,IHH,HOXC8,HOXA11,NOG,HOXC4
GO:BP	protein phosphorylation	GO:0006468	4.52574e-07	6.34431	1684	596	104	18092	APOA1,GDF6,IGF2,BDKRB1,EMILIN1,FGF7,TLR4,SIK1,BDKRB2,ADORA2A,AREG,CXCL10,CHI3L1,TCIM,PROK1,DAPK3,MAPK8IP3,FKBP8,PLK3,AXL,TNFRSF10B,MAPRE3,PPP2R5B,CD24,BRSK1,GADD45A,LAMA1,RAPGEF3,PDGFA,PPP1R9B,DUSP6,DUSP9,IGFBP6,SPHK1,MAPK15,SOCS3,LDLRAD4,GPRC5C,TWIST1,HES1,WNT11,ZEB2,ITGA1,KDR,CSF1,CCN1,PELI2,PDK4,FLT1,FN1,PRKD1,FZD8,TGFB1,TGFBR3,BIRC7,TNFAIP3,CCL2,ADORA1,MMP9,PID1,GDF15,NTRK2,DUSP1,P2RY1,HRC,CD…
GO:BP	regulation of cell adhesion	GO:0030155	4.95583e-07	6.30488	752	596	60	18092	APOA1,DPP4,IGF2,SERPINE1,NDNF,VCAM1,EMILIN1,C1QTNF1,CDH13,ADORA2A,CXCL8,FGB,DAPK3,LOXL3,CD24,LAMA1,EDIL3,POSTN,HES1,TGFBI,CEBPB,TGM2,KDR,PLAU,CSF1,FZD7,CCN1,ANXA1,FN1,RIPOR2,TGFB1,SNAI2,CCL2,ARHGDIB,DUSP1,NID1,IL1B,PLXNA4,NR4A3,UBASH3B,BMP2,CD44,EGFL6,SERPINF2,LIF,IL7R,VEGFA,SPOCK1,COL16A1,THBS1,COL1A1,FOXA2,VSIR,FOXC2,IL1A,ALOX15,PCK1,IHH,CCR7,SOX2
GO:BP	cell death	GO:0008219	5.36146e-07	6.27072	2322	596	131	18092	GDF6,SERPINE1,NDNF,FABP1,TLR4,S100A14,CAT,SIK1,BDKRB2,ADORA2A,CCN4,G0S2,CXCL10,NGFR,COLEC11,CHI3L1,DIO3,TCIM,FGB,DAPK3,FKBP8,LMNA,PLK3,RARG,COL18A1,ZFP36,PYCR1,AXL,TNFRSF10B,SRPX,AMIGO2,CD24,FOS,GADD45A,CTSB,SLC40A1,DUSP6,CHCHD10,TXNIP,DUSP9,SOD2,BTG2,SPHK1,ACKR3,TSC22D3,SOCS3,ZFP36L1,PLAGL1,TWIST1,WNT11,CEBPB,HSPA1B,ITGA1,TGM2,KDR,CSF1,ADAMTS20,UNC5B,BCL2L2-PABPN1,CCN1,NR4A1,TBX3,PDK4,ANXA1,PRKD…
GO:BP	positive regulation of epithelial cell proliferation	GO:0050679	5.42514e-07	6.26559	221	596	29	18092	PTPRN,EMC10,IGF2,FGF7,TLR4,CDH13,AREG,EGFL7,TWIST1,F3,KDR,FZD7,NR4A1,CAV2,PRKD1,TGFB1,TNFAIP3,HTRA1,NR4A3,JUN,BMP2,VEGFC,OSR1,VEGFA,PGF,GPBAR1,IHH,ODAM,NOG
GO:BP	mesenchymal cell differentiation	GO:0048762	5.82943e-07	6.23437	236	596	30	18092	TCF21,LOXL3,LOXL2,SEMA6B,VASN,LDLRAD4,TWIST1,HES1,WNT11,ZEB2,FN1,TGFB1,TGFBR3,SNAI2,PITX2,HGF,IL1B,RANBP3L,BMP2,FOXF2,OSR1,COL1A1,CRB2,FOXA2,FOXC2,FOXC1,ISL1,NRTN,NOG,HAND2
GO:BP	cardiac chamber morphogenesis	GO:0003206	6.22575e-07	6.20581	130	596	22	18092	RBP4,TBX2,ZFPM1,SMARCD3,HES1,WNT11,CCN1,TBX3,TBX20,FZD2,TGFB1,TGFBR3,HAND1,NPY5R,BMP2,FOXC2,FOXC1,ISL1,NKX2-5,GATA6,NOG,HAND2
GO:BP	muscle organ development	GO:0007517	8.70169e-07	6.0604	348	596	37	18092	COL3A1,IGF2,HOXD10,TCF21,CXCL10,LMNA,CACNA1H,FOS,ZFPM1,BTG2,TWIST1,ITGA11,NR4A1,CAV2,TBX20,RIPOR2,FZD2,TGFB1,TGFBR3,RCAN1,HAND1,ATF3,MYH14,DCN,COL6A3,BMP2,LIF,NR2F2,CNTFR,HOXD9,FOXC2,FOXC1,ISL1,NKX2-5,LOX,PITX1,NOG
GO:BP	programmed cell death	GO:0012501	8.96503e-07	6.04745	2172	596	124	18092	GDF6,SERPINE1,NDNF,FABP1,TLR4,S100A14,CAT,SIK1,BDKRB2,ADORA2A,G0S2,CXCL10,NGFR,COLEC11,CHI3L1,DIO3,TCIM,FGB,DAPK3,FKBP8,LMNA,PLK3,RARG,COL18A1,ZFP36,AXL,TNFRSF10B,SRPX,AMIGO2,CD24,GADD45A,CTSB,SLC40A1,DUSP6,CHCHD10,TXNIP,DUSP9,SOD2,BTG2,SPHK1,ACKR3,TSC22D3,SOCS3,ZFP36L1,PLAGL1,TWIST1,WNT11,CEBPB,HSPA1B,ITGA1,TGM2,KDR,ADAMTS20,UNC5B,BCL2L2-PABPN1,CCN1,NR4A1,TBX3,PDK4,ANXA1,PRKD1,IL2RB,TGFB1,SNAI2,…
GO:BP	cell chemotaxis	GO:0060326	9.48552e-07	6.02294	317	596	35	18092	DPP4,SERPINE1,VCAM1,HOXB9,S100A14,HRH1,CXCL2,CXCL8,CXCL10,ACKR3,ITGA1,KDR,CSF1,NR4A1,FLT1,ANXA1,PRKD1,RIPOR2,CCL2,DUSP1,HGF,IL1B,PDGFRA,ADGRE2,VEGFC,VEGFA,THBS1,CCL20,CMKLR1,PGF,DPEP1,F7,LOX,CCR7,MMP28
GO:BP	regulation of primary metabolic process	GO:0080090	1.04436e-06	5.98115	6085	596	272	18092	PTPRN,APOA1,GDF6,PKNOX2,IGFBP5,IGF2,BDKRB1,SERPINE1,HOXB4,HOXD11,HOXB6,HOXB9,FABP1,HOXD10,EMILIN1,FGF7,HOXB13,TLR4,C1QTNF1,CAT,SIK1,HRH1,CDH13,HNF4A,BDKRB2,PRRX1,ADORA2A,TCF21,TRABD2B,TBX2,G0S2,AREG,HOXB3,CGA,TFPI2,CXCL10,NGFR,HMGCS2,APOA2,CHI3L1,TCIM,APOB,APOA4,PROK1,DAPK3,LOXL3,MAPK8IP3,FKBP8,LMNA,PLK3,LOXL2,RARG,ZFP36,TNFRSF10B,MAPRE3,PPP2R5B,CD24,MAF,FOS,TSC22D4,GADD45A,RAPGEF3,PDGFA,ZFPM1,PP…
GO:BP	cell-substrate adhesion	GO:0031589	1.16356e-06	5.93421	368	596	38	18092	APOA1,COL3A1,LAMB3,SERPINE1,NDNF,VCAM1,COL13A1,EMILIN1,CDH13,FGB,DAPK3,AXL,EDIL3,POSTN,PARVB,LAMC3,ITGA1,KDR,PLAU,CSF1,FZD7,NID2,ITGA11,CCN1,FN1,NID1,FREM1,ITGA8,CD44,EGFL6,VEGFA,SPOCK1,COL16A1,THBS1,COL1A1,ALOX15,VTN,CCR7
GO:BP	response to hormone	GO:0009725	1.41415e-06	5.8495	933	596	68	18092	PTPRN,APOA1,TFF1,STC1,IGFBP5,IGF2,CAT,HNF4A,TCF21,AREG,CGA,REN,APOB,FGB,RARG,CACNA1H,ZFP36,CD24,FOS,PPP1R9B,CTSB,TXNIP,BTG2,KLF9,STC2,SOCS3,ABCA2,ZFP36L1,SPARC,NR4A1,PDK4,CAV2,ANXA1,KLF15,TGFB1,TGFBR3,RCAN1,PID1,GDF15,DUSP1,CDKN1A,ARID5A,IL1B,NR4A3,GCGR,GLP2R,FOSB,TSPO,PTGS2,THBS1,COL1A1,MGARP,FOXC2,CGB8,TNFRSF11B,SSTR1,ISL1,F7,PCK1,PTGFR,GATA6,VGF,FIBIN,LOX,CCR7,INHBA,NKX3-1,AGT
GO:BP	response to hypoxia	GO:0001666	1.46821e-06	5.83321	371	596	38	18092	DPP4,STC1,NDNF,VCAM1,FABP1,CAT,CYGB,LMNA,PLK3,LOXL2,CD24,VASN,SOD2,STC2,ZFP36L1,TWIST1,POSTN,PLAU,TGFB1,TGFBR3,ADORA1,EPAS1,PLAT,BMP2,VEGFC,VEGFA,PTGS2,THBS1,DRD2,PLEKHN1,MGARP,PGF,F7,PCK1,PENK,GATA6,KCNK3,NKX3-1
GO:BP	positive regulation of protein phosphorylation	GO:0001934	1.63598e-06	5.78622	855	596	64	18092	GDF6,IGF2,FGF7,TLR4,AREG,CHI3L1,TCIM,PROK1,MAPK8IP3,TNFRSF10B,MAPRE3,CD24,GADD45A,RAPGEF3,PDGFA,DUSP6,DUSP9,IGFBP6,SPHK1,SOCS3,GPRC5C,HES1,WNT11,ZEB2,ITGA1,KDR,CSF1,CCN1,PELI2,FLT1,PRKD1,FZD8,TGFB1,BIRC7,ADORA1,MMP9,GDF15,NTRK2,P2RY1,CDKN1A,HGF,IL1B,BMP2,CD44,VEGFC,RELN,LIF,VEGFA,PTGS2,THBS1,IL11,FMR1,DRD2,PGF,ISL1,TSLP,DRD4,VTN,ODAM,CCR7,INHBA,NKX3-1,AGT,GADD45B
GO:BP	response to oxygen levels	GO:0070482	2.18131e-06	5.66128	410	596	40	18092	DPP4,STC1,NDNF,VCAM1,FABP1,CAT,CYGB,LMNA,PLK3,LOXL2,CD24,VASN,SOD2,STC2,ZFP36L1,TWIST1,POSTN,PLAU,TGFB1,TGFBR3,ADORA1,EPAS1,CDKN1A,PLAT,BMP2,VEGFC,VEGFA,PTGS2,THBS1,COL1A1,DRD2,PLEKHN1,MGARP,PGF,F7,PCK1,PENK,GATA6,KCNK3,NKX3-1
GO:BP	positive regulation of phosphorylation	GO:0042327	2.31204e-06	5.63601	944	596	68	18092	GDF6,IGF2,FGF7,TLR4,AREG,CHI3L1,TCIM,PROK1,MAPK8IP3,AXL,TNFRSF10B,MAPRE3,CD24,GADD45A,RAPGEF3,PDGFA,DUSP6,DUSP9,IGFBP6,SPHK1,SOCS3,GPRC5C,HES1,WNT11,ZEB2,ITGA1,KDR,CSF1,FZD7,CCN1,PELI2,FLT1,PRKD1,FZD8,TGFB1,BIRC7,ADORA1,MMP9,GDF15,NTRK2,P2RY1,CDKN1A,HGF,IL1B,PDGFRA,BMP2,CD44,VEGFC,RELN,LIF,VEGFA,PTGS2,THBS1,IL11,FMR1,DRD2,PGF,ISL1,TSLP,DRD4,VTN,EEF1A2,ODAM,CCR7,INHBA,NKX3-1,AGT,GADD45B
GO:BP	regulation of cellular metabolic process	GO:0031323	2.74637e-06	5.56124	6309	596	278	18092	PTPRN,APOA1,GDF6,DUOXA2,PKNOX2,IGFBP5,IGF2,BDKRB1,SERPINE1,HOXB4,HOXD11,HOXB6,HOXB9,FABP1,HOXD10,EMILIN1,FGF7,HOXB13,TLR4,C1QTNF1,CAT,SIK1,HRH1,CDH13,HNF4A,ACE2,BDKRB2,PRRX1,ADORA2A,TCF21,TRABD2B,TBX2,AREG,HOXB3,CGA,TFPI2,CXCL8,CXCL10,NGFR,APOA2,CHI3L1,TCIM,APOA4,PROK1,DAPK3,LOXL3,MAPK8IP3,FKBP8,LMNA,PLK3,LOXL2,RARG,ZFP36,AXL,TNFRSF10B,MAPRE3,PPP2R5B,CD24,MAF,FOS,TSC22D4,GADD45A,RAPGEF3,PDGFA,ZFP…
GO:BP	negative regulation of signal transduction	GO:0009968	2.77956e-06	5.55602	1377	596	88	18092	APOA1,IGFBP5,SERPINE1,EMILIN1,TLR4,BDKRB2,TCF21,TRABD2B,AREG,ADAMTSL2,CXCL8,NGFR,TCIM,FGB,LMNA,EGFL7,TNFRSF10B,PPP2R5B,VASN,DUSP6,FST,DUSP9,SOD2,IGFBP6,HOMER3,RGS16,IGFBP4,ACKR3,SOCS3,LDLRAD4,TWIST1,TLE2,GREM2,RASA3,WNT11,HSPA1B,ITGA1,RASA4,UNC5B,GIPR,BCL2L2-PABPN1,CAV2,TBX20,RIPOR2,TGFBR3,SNAI2,HTRA3,RCAN1,TNFAIP3,PALM,ATF3,ADGRA2,RNF152,MMP9,PID1,GDF15,DUSP1,DACT1,RGS11,DCN,HTRA1,HGF,IL1B,UBASH…
GO:BP	striated muscle tissue development	GO:0014706	3.37296e-06	5.47199	399	596	39	18092	IGF2,HOXD10,RBP4,SIK1,TCF21,TBX2,LMNA,FOS,ZFPM1,BTG2,TWIST1,FZD7,NR4A1,TBX3,CAV2,TBX20,RIPOR2,TGFB1,TGFBR3,RCAN1,HAND1,ATF3,MYH14,DCN,PDGFRA,BMP2,VEGFA,NR2F2,HOXD9,FOXC2,RGS4,FOXC1,ISL1,NKX2-5,GATA6,LOX,PITX1,NOG,AGT
GO:BP	negative regulation of nitrogen compound metabolic process	GO:0051172	3.38607e-06	5.4703	2585	596	139	18092	IGFBP5,IGF2,BDKRB1,SERPINE1,HOXB4,FABP1,EMILIN1,HOXB13,HNF4A,BDKRB2,PRRX1,ADORA2A,TCF21,TBX2,HOXB3,TFPI2,NGFR,DAPK3,LOXL3,FKBP8,PLK3,LOXL2,RARG,ZFP36,MAF,TSC22D4,GADD45A,ZFPM1,PPP1R9B,SAMD4A,DUSP6,TXNIP,FST,BST2,DUSP9,SIX5,BTG2,SPHK1,SOCS3,ABCA2,LDLRAD4,ZFP36L1,PLAGL1,TWIST1,TLE2,HES1,ZNF503,C4B,TENT5A,WNT11,ZEB2,CEBPB,HSPA1B,NR4A1,TBX3,FOXP4,TBX20,KLF15,JDP2,TGFB1,PRDM6,SNAI2,BIRC7,HAND1,TNFAIP3…
GO:BP	embryonic skeletal system development	GO:0048706	3.83892e-06	5.41579	130	596	21	18092	HOXB4,HOXB6,HOXB9,HOXD10,RBP4,PRRX1,HOXB3,TWIST1,WNT11,HOXB2,PDGFRA,OSR1,COL1A1,HOXD9,HOXB8,FOXC2,IHH,HOXC6,HOXA11,NOG,HOXC4
GO:BP	response to extracellular stimulus	GO:0009991	3.9192e-06	5.4068	525	596	46	18092	APOA1,STC1,VCAM1,CAT,SIK1,CXCL10,ZFP36,AXL,FOS,BRSK1,PPP1R9B,SOD2,LIPG,STC2,POSTN,WNT11,SPARC,GIPR,PDK4,PRKD1,RRAGD,ASGR1,TGFB1,SNAI2,ATF3,RNF152,CD68,GDF15,CDKN1A,GCGR,CDKN2B,JUN,NPY,SLC22A3,TSPO,PTGS2,TLE5,COL1A1,FOXA2,TNFRSF11B,SSTR1,F7,PCK1,PENK,VGF,SLC6A19
GO:BP	positive regulation of phosphorus metabolic process	GO:0010562	3.97439e-06	5.40073	1019	596	71	18092	GDF6,IGF2,FGF7,TLR4,HRH1,AREG,CHI3L1,TCIM,PROK1,MAPK8IP3,AXL,TNFRSF10B,MAPRE3,CD24,GADD45A,RAPGEF3,PDGFA,DUSP6,DUSP9,IGFBP6,PTH1R,SPHK1,SOCS3,GPRC5C,HES1,WNT11,ZEB2,ITGA1,KDR,CSF1,FZD7,CCN1,PELI2,FLT1,PRKD1,FZD8,TGFB1,BIRC7,ADORA1,MMP9,PID1,GDF15,NTRK2,P2RY1,CDKN1A,HGF,IL1B,PDGFRA,BMP2,CD44,VEGFC,RELN,LIF,VEGFA,PTGS2,THBS1,IL11,FMR1,DRD2,PGF,ISL1,TSLP,DRD4,VTN,EEF1A2,ODAM,CCR7,INHBA,NKX3-1,AGT,GA…
GO:BP	positive regulation of phosphate metabolic process	GO:0045937	3.97439e-06	5.40073	1019	596	71	18092	GDF6,IGF2,FGF7,TLR4,HRH1,AREG,CHI3L1,TCIM,PROK1,MAPK8IP3,AXL,TNFRSF10B,MAPRE3,CD24,GADD45A,RAPGEF3,PDGFA,DUSP6,DUSP9,IGFBP6,PTH1R,SPHK1,SOCS3,GPRC5C,HES1,WNT11,ZEB2,ITGA1,KDR,CSF1,FZD7,CCN1,PELI2,FLT1,PRKD1,FZD8,TGFB1,BIRC7,ADORA1,MMP9,PID1,GDF15,NTRK2,P2RY1,CDKN1A,HGF,IL1B,PDGFRA,BMP2,CD44,VEGFC,RELN,LIF,VEGFA,PTGS2,THBS1,IL11,FMR1,DRD2,PGF,ISL1,TSLP,DRD4,VTN,EEF1A2,ODAM,CCR7,INHBA,NKX3-1,AGT,GA…
GO:BP	roof of mouth development	GO:0060021	4.03823e-06	5.39381	95	596	18	18092	PRRX1,TCF21,TBX2,LOXL3,TWIST1,WNT11,TBX3,FZD2,TGFBR3,SNAI2,CSRNP1,TSHZ1,PDGFRA,COL11A2,FOXF2,OSR1,INHBA,HAND2
GO:BP	response to decreased oxygen levels	GO:0036293	4.1933e-06	5.37744	385	596	38	18092	DPP4,STC1,NDNF,VCAM1,FABP1,CAT,CYGB,LMNA,PLK3,LOXL2,CD24,VASN,SOD2,STC2,ZFP36L1,TWIST1,POSTN,PLAU,TGFB1,TGFBR3,ADORA1,EPAS1,PLAT,BMP2,VEGFC,VEGFA,PTGS2,THBS1,DRD2,PLEKHN1,MGARP,PGF,F7,PCK1,PENK,GATA6,KCNK3,NKX3-1
GO:BP	regulation of catalytic activity	GO:0050790	5.06221e-06	5.29566	2428	596	132	18092	APOA1,IGF2,SERPINE1,FABP1,TLR4,ALDH1A1,ADORA2A,AREG,TFPI2,CYGB,CXCL10,NGFR,APOA2,CHI3L1,TCIM,APOA4,PROK1,MAPK8IP3,ARFGAP1,ZFP36,AXL,TNFRSF10B,MAPRE3,PPP2R5B,CD24,GADD45A,RAPGEF3,PDGFA,PPP1R9B,CTSB,DUSP6,TXNIP,BST2,DUSP9,SOD2,IGFBP6,RGS16,MAPK15,ARRDC4,SOCS3,ABCA2,GPRC5C,PCOLCE,RASA3,SPOCD1,C4B,WNT11,F3,ZEB2,HSPA1B,ITGA1,KDR,CSF1,RASA4,GIPR,BCL2L2-PABPN1,CCN1,NR4A1,PARM1,PDK4,FLT1,CAV2,ANXA1,FN1,P…
GO:BP	cell development	GO:0048468	5.09924e-06	5.29249	2161	596	121	18092	APOA1,STC1,LAMB3,NDNF,HOXD10,SYT4,HOXB13,TLR4,COL15A1,HNF4A,PRRX1,ADORA2A,AREG,HOXB3,REN,NGFR,NPTX1,DIO3,FGB,MXRA8,MAPK8IP3,LMNA,RARG,COL18A1,AXL,PPP2R5B,MAF,SEMA6B,BRSK1,LAMA1,RAPGEF3,ZFPM1,PPP1R9B,SMARCD3,SOD2,SIX5,BTG2,PTH1R,SAMD14,ABCA2,TWIST1,POSTN,ACTA2,PARVB,HES1,LAMC3,ZEB2,ITGA1,FZD7,CRABP2,UNC5B,ACAN,TBX3,CAV2,FN1,PRKD1,RIPOR2,FZD2,TGFB1,ACAP3,TGFBR3,SNAI2,RCAN1,CDH11,ADGRA2,NTRK2,PITX2,…
GO:BP	response to molecule of bacterial origin	GO:0002237	6.47084e-06	5.18904	374	596	37	18092	BDKRB1,SERPINE1,VCAM1,TLR4,S100A14,CXCL2,REN,CXCL8,CXCL10,APOB,ZFP36,AXL,CD24,FOS,SOD2,C4B,CEBPB,SPARC,NR4A1,PTGES,TNFAIP3,CCL2,CD68,DCN,IL1B,JUN,FMO1,TNFRSF1B,SPON2,TSPO,PTGS2,IL1A,PCK1,PENK,PTGFR,TICAM2,CCR7
GO:BP	system process	GO:0003008	8.90487e-06	5.05037	2327	596	127	18092	HSPB7,APOA1,TFF1,STC1,IGFBP5,BDKRB1,ANO1,FABP1,HOXD10,SYT4,TLR4,C1QTNF1,RBP4,HRH1,ACE2,BDKRB2,ADORA2A,PTGS1,AMN,TBX2,CGA,REN,CXCL10,NPTX1,APOA4,FGB,DAPK3,LMNA,COL18A1,CACNA1H,GRIP2,FOS,BRSK1,PPP1R9B,REEP6,IGDCC3,SOD2,BTG2,SPHK1,COL1A2,RGS16,ABCA2,POSTN,ACTA2,TGFBI,LAMC3,CEBPB,ITGA1,PDE4A,PTGES,TBX3,TBX20,RIPOR2,KLF15,FZD2,LRP3,SNAI2,LRRN4,RCAN1,CCL2,MYH14,ADORA1,DES,SCO2,RIN1,NTRK2,HOXB2,P2RY1,CC…
GO:BP	regulation of hormone levels	GO:0010817	1.13771e-05	4.94397	543	596	46	18092	PTPRN,DPP4,DUOXA2,ANO1,C1QTNF1,RBP4,HNF4A,ALDH1A1,ACE2,TTR,CGA,REN,DIO3,AFP,FGB,CACNA1H,RAPGEF3,CTSB,STC2,HSD17B2,CRABP2,GIPR,TBX3,ANXA1,ADORA1,P2RY1,IL1B,PDGFRA,BMP2,LIF,TSPO,IL11,DRD2,FOXD1,FOXA2,CGB8,HCAR2,ISL1,DUOX2,DUOXA1,VGF,INHBA,HNF1B,NKX3-1,AGT,UGT2B11
GO:BP	transcription by RNA polymerase II	GO:0006366	1.19465e-05	4.92276	2735	596	143	18092	PTPRN,PKNOX2,IGF2,SERPINE1,HOXB4,HOXD11,HOXB6,POLR2J2,HOXB9,HOXD10,HOXB13,TLR4,CDH13,HNF4A,PRRX1,TCF21,TBX2,HOXB3,CGA,CXCL10,NGFR,PLK3,LOXL2,RARG,ZFP36,PPP2R5B,MAF,FOS,GADD45A,ZFPM1,SLC40A1,TXNIP,FST,ZNF37A,SMARCD3,SOD2,SIX5,BTG2,KLF9,ABCA2,HELZ2,PLAGL1,TWIST1,HOXA13,HES1,ZEB2,CEBPB,HSPA1B,CCN1,NR4A1,TBX3,FOXP4,TBX20,PRKD1,KLF15,JUNB,JDP2,TGFB1,PRDM6,SNAI2,HAND1,ETV2,CSRNP1,ATF3,ZNF467,PID1,ETS2,…
GO:BP	negative regulation of cell population proliferation	GO:0008285	1.38702e-05	4.85792	800	596	59	18092	TFF1,IGFBP5,RBP4,CDH13,HNF4A,ADORA2A,CXCL8,NGFR,LMNA,RARG,COL18A1,SRPX,SOD2,IGFBP6,SIX5,BTG2,PTH1R,KLF9,HES1,ZNF503,WNT11,CEBPB,HSPA1B,ITGA1,SPARC,PTGES,FLT1,CAV2,RIPOR2,P3H3,TGFB1,TGFBR3,SNAI2,TNFAIP3,CCL2,ADORA1,DUSP1,CDKN1A,IL1B,CDKN2B,JUN,BMP2,LIF,TSPO,PTGS2,NR2F2,THBS1,DRD2,CDKN1C,IGFBP3,VSIR,SSTR1,IL1A,ISL1,IHH,NOG,INHBA,SOX2,NKX3-1
GO:BP	response to lipopolysaccharide	GO:0032496	1.42806e-05	4.84525	351	596	35	18092	BDKRB1,SERPINE1,VCAM1,TLR4,S100A14,CXCL2,REN,CXCL8,CXCL10,APOB,ZFP36,AXL,FOS,SOD2,CEBPB,SPARC,NR4A1,PTGES,TNFAIP3,CCL2,CD68,DCN,IL1B,JUN,FMO1,TNFRSF1B,SPON2,TSPO,PTGS2,IL1A,PCK1,PENK,PTGFR,TICAM2,CCR7
GO:BP	negative regulation of cellular metabolic process	GO:0031324	1.47224e-05	4.83202	2794	596	145	18092	IGFBP5,IGF2,BDKRB1,SERPINE1,HOXB4,FABP1,EMILIN1,HOXB13,SIK1,HNF4A,BDKRB2,PRRX1,ADORA2A,TCF21,TBX2,HOXB3,TFPI2,NGFR,DAPK3,LOXL3,FKBP8,PLK3,LOXL2,RARG,ZFP36,MAF,TSC22D4,GADD45A,PDGFA,ZFPM1,PPP1R9B,SAMD4A,DUSP6,TXNIP,FST,BST2,DUSP9,SIX5,BTG2,SPHK1,SOCS3,ABCA2,LDLRAD4,ZFP36L1,PLAGL1,TWIST1,TLE2,HES1,ZNF503,SPOCD1,C4B,TENT5A,WNT11,ZEB2,CEBPB,HSPA1B,NR4A1,TBX3,FOXP4,TBX20,KLF15,JDP2,TGFB1,PRDM6,SNAI2,B…
GO:BP	behavior	GO:0007610	1.60246e-05	4.79521	625	596	50	18092	DPP4,HOXD10,SYT4,HRH1,ACE2,ADORA2A,REN,FOS,BRSK1,PPP1R9B,SOD2,BTG2,ABCA2,CEBPB,EPS8,LRRN4,RCAN1,MYH14,ADORA1,RIN1,GDF15,NTRK2,P2RY1,NR4A3,NPY5R,ITGA8,JUN,RELN,NPY,SYNPO,TSPO,MYG1,PTGS2,THBS1,CNTFR,DRD2,NPTX2,FOXA2,HOXD9,HOXB8,SHANK1,PENK,DRD4,NETO1,NPAS2,ARC,DBH,OPRL1,HAND2,AGT
GO:BP	gland morphogenesis	GO:0022612	1.95223e-05	4.70947	129	596	20	18092	IGFBP5,FGF7,HOXB13,TBX2,AREG,RARG,LAMA1,PDGFA,CEBPB,TGM2,CSF1,TBX3,TGFB1,SNAI2,TNFAIP3,HGF,HOXD13,DUOX2,NOG,NKX3-1
GO:BP	heart morphogenesis	GO:0003007	2.05275e-05	4.68766	258	596	29	18092	RBP4,TBX2,ZFPM1,SMARCD3,TWIST1,HES1,WNT11,CCN1,TBX3,TBX20,FZD2,TGFB1,TGFBR3,SNAI2,HAND1,PITX2,COL5A1,NPY5R,JUN,BMP2,VEGFA,FOXC2,FOXC1,ISL1,NKX2-5,GATA6,IHH,NOG,HAND2
GO:BP	regulation of response to external stimulus	GO:0032101	2.06871e-05	4.6843	1060	596	71	18092	APOA1,DPP4,DUOXA2,SERPINE1,TLR4,S100A14,C1QTNF1,CDH13,ACE2,ADORA2A,CCN4,CXCL8,CXCL10,FGB,ZFP36,SEMA6B,PDGFA,SPHK1,SOCS3,METRNL,F3,CEBPB,TGM2,KDR,PLAU,CSF1,PTGES,ANXA1,PRKD1,RIPOR2,SNAI2,TNFAIP3,CCL2,ADGRA2,ADORA1,LRFN5,MMP9,DUSP1,BIRC3,HTRA1,HGF,IL1B,PLXNA4,NPY5R,PDGFRA,UBASH3B,PLAT,VEGFC,NPY,TNFRSF1B,SERPINF2,VEGFA,PTGS2,THBS1,SUCNR1,MUC12,DRD2,FOXA2,IL1R1,CMKLR1,ALOX15,PGF,ISL1,F7,DUOXA1,TSLP,V…
GO:BP	transmembrane receptor protein serine/threonine kinase signaling pathway	GO:0007178	2.19784e-05	4.658	374	596	36	18092	GDF6,COL3A1,EMILIN1,HNF4A,ADAMTSL2,AFP,FMOD,FKBP8,FOS,VASN,FST,COL1A2,LDLRAD4,HES1,GREM2,HSPA1B,CCN1,CAV2,TBX20,TGFB1,TGFBR3,HTRA3,ETV2,GDF15,HTRA1,ITGA8,CDKN2B,JUN,BMP2,THBS1,CDKN1C,FOXD1,CRB2,LOX,NOG,INHBA
GO:BP	myeloid leukocyte migration	GO:0097529	2.19789e-05	4.65799	228	596	27	18092	DPP4,SERPINE1,EMILIN1,S100A14,HRH1,CXCL2,CXCL8,CXCL10,ITGA1,CSF1,FLT1,ANXA1,RIPOR2,CCL2,DUSP1,IL1B,ADGRE2,VEGFC,VEGFA,THBS1,CCL20,IL1R1,CMKLR1,PGF,DPEP1,CCR7,MMP28
GO:BP	regulation of nitrogen compound metabolic process	GO:0051171	2.23744e-05	4.65025	5885	596	259	18092	PTPRN,APOA1,GDF6,DUOXA2,PKNOX2,IGFBP5,IGF2,BDKRB1,SERPINE1,HOXB4,HOXD11,HOXB6,HOXB9,FABP1,HOXD10,EMILIN1,FGF7,HOXB13,TLR4,CAT,SIK1,CDH13,HNF4A,BDKRB2,PRRX1,ADORA2A,TCF21,TRABD2B,TBX2,AREG,HOXB3,CGA,TFPI2,CXCL10,NGFR,CHI3L1,TCIM,PROK1,DAPK3,LOXL3,MAPK8IP3,FKBP8,LMNA,PLK3,LOXL2,RARG,ZFP36,TNFRSF10B,MAPRE3,PPP2R5B,CD24,MAF,FOS,TSC22D4,GADD45A,RAPGEF3,PDGFA,ZFPM1,PPP1R9B,SLC40A1,SAMD4A,DUSP6,CHCHD10,…
GO:BP	cytokine-mediated signaling pathway	GO:0019221	2.38893e-05	4.6218	812	596	59	18092	PTPRN,APOA1,VCAM1,CXCL2,CXCL8,CXCL10,MMP1,AXL,CD24,FOS,BST2,SOD2,SPHK1,COL1A2,ACKR3,SOCS3,TWIST1,GREM2,F3,HSPA1B,CSF1,PELI2,ANXA1,FN1,JUNB,MAOA,IL2RB,TNFAIP3,CCL2,MMP9,BIRC3,CDKN1A,HGF,IL1B,CD44,CEBPD,TNFRSF1B,LIF,IL7R,VEGFA,PTGS2,IL11,CNTFR,CCL20,IFI30,IL1R1,TNFRSF11B,CMKLR1,IL1A,ALOX15,FOXC1,TNFRSF6B,DUOX2,TSLP,GBP2,TICAM2,CCR7,IL18R1,SOX2
GO:BP	negative regulation of transcription by RNA polymerase II	GO:0000122	2.77987e-05	4.55598	961	596	66	18092	IGF2,HOXB4,HOXB13,PRRX1,TCF21,TBX2,HOXB3,PLK3,LOXL2,RARG,ZFP36,MAF,GADD45A,ZFPM1,TXNIP,FST,BTG2,PLAGL1,TWIST1,HES1,ZEB2,CEBPB,HSPA1B,TBX3,FOXP4,TBX20,JDP2,TGFB1,PRDM6,SNAI2,HAND1,ATF3,ETS2,PITX2,HOXB2,DACT1,CBX8,KLF2,ARID5A,NR4A3,JUN,ZBTB12,FOSB,BMP2,MAFK,OSR1,VEGFA,NR2F2,TLE5,KCNIP3,CDKN1C,HOXD9,HOXB8,FOXC2,HSF4,ZNF77,FOXC1,NR2F1,ISL1,NKX2-5,GATA6,HOXC8,NOG,SOX2,HNF1B,ZNF560
GO:BP	p38MAPK cascade	GO:0038066	2.82054e-05	4.54967	53	596	13	18092	GDF6,EMC10,ZFP36,GADD45A,SPHK1,ZFP36L1,DUSP1,HGF,IL1B,BMP2,VEGFA,HAND2,GADD45B
GO:BP	regulation of transcription, DNA-templated	GO:0006355	2.97869e-05	4.52597	3494	596	171	18092	PTPRN,GDF6,PKNOX2,IGF2,SERPINE1,HOXB4,HOXD11,HOXB6,HOXB9,HOXD10,FGF7,HOXB13,TLR4,CAT,SIK1,CDH13,HNF4A,PRRX1,ADORA2A,TCF21,TBX2,HOXB3,CGA,CXCL10,NGFR,TCIM,DAPK3,LOXL3,PLK3,LOXL2,RARG,ZFP36,MAPRE3,PPP2R5B,MAF,FOS,TSC22D4,GADD45A,ZFPM1,SLC40A1,CHCHD10,TXNIP,FST,ZNF37A,SMARCD3,SOD2,SIX5,BTG2,SPHK1,TSC22D3,KLF9,ABCA2,HELZ2,PLAGL1,TWIST1,TLE2,ACTA2,HOXA13,HES1,ZNF503,WNT11,ZEB2,CEBPB,HSPA1B,FZD7,CRABP2…
GO:BP	cellular response to external stimulus	GO:0071496	3.13736e-05	4.50344	328	596	33	18092	VCAM1,TLR4,SIK1,AXL,TNFRSF10B,FOS,BRSK1,GADD45A,PPP1R9B,POSTN,WNT11,PDK4,PRKD1,RIPOR2,RRAGD,ASGR1,TGFB1,SNAI2,ATF3,RNF152,CD68,CDKN1A,IL1B,GCGR,CDKN2B,JUN,PTGS2,TLE5,COL1A1,FOXA2,PCK1,PENK,AGT
GO:BP	nephron development	GO:0072006	3.27026e-05	4.48542	146	596	21	18092	HOXD11,TCF21,CD24,ACTA2,HES1,WNT11,KLF15,TGFB1,NID1,PDGFRA,BMP2,LIF,OSR1,VEGFA,FOXD1,FOXC2,FOXC1,HOXA11,NOG,HNF1B,AGT
GO:BP	blood circulation	GO:0008015	3.3e-05	4.48149	562	596	46	18092	HSPB7,STC1,BDKRB1,HRH1,ACE2,BDKRB2,ADORA2A,PTGS1,TBX2,REN,CXCL10,FGB,CACNA1H,GRIP2,SOD2,COL1A2,POSTN,ACTA2,ITGA1,TBX20,ADORA1,DES,HOXB2,P2RY1,EPAS1,HRC,GCGR,FLI1,VEGFC,NPY,SERPINF2,VEGFA,PTGS2,NR2F2,SUCNR1,DRD2,KCNIP3,FOXC2,RGS4,FOXC1,NKX2-5,SLC1A1,DBH,KCNK3,OPRL1,AGT
GO:BP	response to cAMP	GO:0051591	3.92799e-05	4.40583	97	596	17	18092	PTPRN,STC1,IGFBP5,AREG,REN,FOS,RAPGEF3,ZFP36L1,SPARC,DUSP1,JUN,FOSB,COL1A1,PCK1,DUOX2,PENK,VGF
GO:BP	circulatory system process	GO:0003013	4.68747e-05	4.32906	646	596	50	18092	HSPB7,STC1,BDKRB1,HRH1,ACE2,BDKRB2,ADORA2A,PTGS1,TBX2,REN,CXCL10,FGB,CACNA1H,GRIP2,SOD2,COL1A2,ABCA2,POSTN,ACTA2,ITGA1,TBX20,LRP3,ADORA1,DES,HOXB2,P2RY1,EPAS1,HRC,GCGR,FLI1,VEGFC,NPY,SLC22A3,SERPINF2,VEGFA,PTGS2,NR2F2,SUCNR1,DRD2,KCNIP3,FOXC2,RGS4,FOXC1,NKX2-5,SLC1A1,DBH,KCNK3,OPRL1,SLCO2B1,AGT
GO:BP	urogenital system development	GO:0001655	4.88334e-05	4.31128	351	596	34	18092	HOXD11,HOXB13,CAT,RBP4,TCF21,REN,RARG,CD24,PDGFA,ACTA2,HES1,WNT11,ANXA1,KLF15,TGFB1,MMP9,NID1,DCN,PDGFRA,ITGA8,BMP2,LIF,OSR1,VEGFA,CDKN1C,FOXD1,HOXD13,FOXC2,FOXC1,HOXA11,NOG,HNF1B,NKX3-1,AGT
GO:BP	neurogenesis	GO:0022008	5.64503e-05	4.24833	1722	596	99	18092	APOA1,GDF6,COL3A1,S1PR5,NDNF,VCAM1,HOXD10,SYT4,TLR4,PRRX1,ADORA2A,AREG,HOXB3,NGFR,NPTX1,DIO3,DAPK3,MXRA8,MAPK8IP3,AXL,PPP2R5B,SEMA6B,BRSK1,LAMA1,PPP1R9B,SMARCD3,SOD2,BTG2,SAMD14,ABCA2,TWIST1,POSTN,HES1,WNT11,LAMC3,ZEB2,CEBPB,ITGA1,CSF1,FZD7,CRABP2,UNC5B,ANXA1,TBX20,FN1,PRKD1,RIPOR2,KLF15,FZD2,FZD8,TGFB1,ACAP3,PRDM6,CDH11,CCL2,NTRK2,PITX2,P2RY1,HGF,IL1B,PLXNA4,NR4A3,JUN,BMP2,VEGFC,RELN,NPY,TNFRSF1…
GO:BP	response to mechanical stimulus	GO:0009612	5.71945e-05	4.24265	223	596	26	18092	COL3A1,BDKRB1,TLR4,CXCL10,CHI3L1,TNFRSF10B,FOS,GADD45A,TXNIP,BTG2,POSTN,WNT11,RIPOR2,TGFB1,RCAN1,P2RY1,DCN,IL1B,JUN,FOSB,PTGS2,THBS1,COL1A1,DRD2,IHH,AGT
GO:BP	response to organophosphorus	GO:0046683	6.34685e-05	4.19744	138	596	20	18092	PTPRN,STC1,IGFBP5,AREG,REN,FOS,RAPGEF3,ZFP36L1,SPARC,DUSP1,P2RY1,IL1B,JUN,FOSB,PTGS2,COL1A1,PCK1,DUOX2,PENK,VGF
GO:BP	reproduction	GO:0000003	6.68086e-05	4.17517	1541	596	91	18092	PTPRN,STC1,IGFBP5,IGF2,HOXD10,HOXB13,RBP4,HNF4A,TCF21,AREG,CGA,REN,AFP,APOB,RARG,CACNA1H,AXL,FOS,PPP1R9B,CTSB,FST,SIX5,MAPK15,MMP23B,STC2,SOCS3,HSD17B2,ZFP36L1,HES1,CEBPB,CSF1,BCL2L2-PABPN1,CCN1,TBX3,ANXA1,JUNB,TGFB1,HAND1,ETV2,APOL2,MMP9,ARHGDIB,DUSP1,P2RY1,BIRC3,EPAS1,DCN,HTRA1,IL1B,NPY5R,PDGFRA,FOSB,GNRH2,FOXF2,LIF,OSR1,OCA2,VEGFA,PTGS2,NR2F2,COL16A1,TUBB8,CNTFR,HAS1,CDKN1C,TLE6,HOXD9,SOHLH2,H…
GO:BP	nephron epithelium development	GO:0072009	7.06198e-05	4.15107	113	596	18	18092	HOXD11,TCF21,CD24,HES1,WNT11,KLF15,TGFB1,BMP2,LIF,OSR1,VEGFA,FOXD1,FOXC2,FOXC1,HOXA11,NOG,HNF1B,AGT
GO:BP	regulation of blood coagulation	GO:0030193	7.09442e-05	4.14908	67	596	14	18092	SERPINE1,C1QTNF1,FGB,PDGFA,F3,PLAU,PDGFRA,UBASH3B,PLAT,SERPINF2,THBS1,FOXA2,F7,VTN
GO:BP	response to organonitrogen compound	GO:0010243	7.43854e-05	4.12851	1094	596	71	18092	PTPRN,TFF1,COL3A1,STC1,IGFBP5,IGF2,VCAM1,ANO1,TLR4,CAT,HRH1,CDH13,HNF4A,ADORA2A,AREG,REN,NGFR,COL6A1,FOS,RAPGEF3,PPP1R9B,BTG2,COL1A2,STC2,SOCS3,ZFP36L1,CEBPB,SPARC,NR4A1,PDK4,CAV2,ANXA1,KLF15,RRAGD,TGFB1,TGFBR3,TNFAIP3,PALM,CD68,MMP9,PID1,GDF15,NTRK2,DUSP1,P2RY1,KLF2,CDKN1A,IL1B,NR4A3,GCGR,GLP2R,PDGFRA,JUN,FOSB,TSPO,PTGS2,COL16A1,COL1A1,DRD2,MGARP,FOXC2,RGS4,F7,PCK1,DUOX2,PENK,DRD4,VGF,DBH,COL5A2…
GO:BP	response to purine-containing compound	GO:0014074	7.58104e-05	4.12027	153	596	21	18092	PTPRN,STC1,IGFBP5,ADORA2A,AREG,REN,FOS,RAPGEF3,ZFP36L1,SPARC,DUSP1,P2RY1,IL1B,JUN,FOSB,PTGS2,COL1A1,PCK1,DUOX2,PENK,VGF
GO:BP	regulation of cellular protein metabolic process	GO:0032268	7.90703e-05	4.10199	2563	596	133	18092	APOA1,GDF6,IGFBP5,IGF2,BDKRB1,SERPINE1,FABP1,EMILIN1,FGF7,TLR4,BDKRB2,ADORA2A,TRABD2B,AREG,TFPI2,CXCL10,NGFR,CHI3L1,TCIM,PROK1,DAPK3,MAPK8IP3,FKBP8,LMNA,PLK3,ZFP36,TNFRSF10B,MAPRE3,PPP2R5B,CD24,GADD45A,RAPGEF3,PDGFA,PPP1R9B,SAMD4A,DUSP6,BST2,DUSP9,IGFBP6,BTG2,SPHK1,ARRDC4,SOCS3,ABCA2,LDLRAD4,ZFP36L1,GPRC5C,TWIST1,PCOLCE,HES1,C4B,WNT11,F3,ZEB2,HSPA1B,ITGA1,KDR,CSF1,CCN1,PELI2,NR4A1,FLT1,FN1,PRKD1,…
GO:BP	sensory organ development	GO:0007423	7.99366e-05	4.09725	598	596	47	18092	RBP4,PRRX1,TBX2,DIO3,FKBP8,RARG,MAF,LAMA1,SMARCD3,SIX5,TWIST1,HES1,LAMC3,ZEB2,SPARC,FLT1,RIPOR2,FZD2,TGFB1,BIRC7,SCO2,NTRK2,PITX2,COL5A1,NR4A3,TSHZ1,PDGFRA,ITGA8,JUN,BMP2,CEBPD,FOXF2,OSR1,VEGFA,DRD2,CDKN1C,FOXC2,HSF4,FOXC1,DUOX2,IHH,KCNK3,NOG,INHBA,HAND2,SOX2,COL5A2
GO:BP	regulation of RNA biosynthetic process	GO:2001141	8.15964e-05	4.08833	3569	596	172	18092	PTPRN,GDF6,PKNOX2,IGF2,SERPINE1,HOXB4,HOXD11,HOXB6,HOXB9,HOXD10,FGF7,HOXB13,TLR4,CAT,SIK1,CDH13,HNF4A,PRRX1,ADORA2A,TCF21,TBX2,HOXB3,CGA,CXCL10,NGFR,TCIM,DAPK3,LOXL3,PLK3,LOXL2,RARG,ZFP36,MAPRE3,PPP2R5B,MAF,FOS,TSC22D4,GADD45A,ZFPM1,SLC40A1,CHCHD10,TXNIP,FST,ZNF37A,SMARCD3,SOD2,SIX5,BTG2,SPHK1,TSC22D3,KLF9,ABCA2,HELZ2,PLAGL1,TWIST1,TLE2,ACTA2,HOXA13,HES1,ZNF503,WNT11,ZEB2,CEBPB,HSPA1B,FZD7,CRABP2…
GO:BP	regulation of chemotaxis	GO:0050920	8.25271e-05	4.0834	227	596	26	18092	DPP4,SERPINE1,S100A14,CDH13,CXCL8,CXCL10,SEMA6B,F3,KDR,CSF1,PRKD1,RIPOR2,CCL2,ADGRA2,DUSP1,PLXNA4,PDGFRA,VEGFC,VEGFA,THBS1,SUCNR1,CMKLR1,PGF,F7,CCR7,MMP28
GO:BP	regulation of hemostasis	GO:1900046	8.66671e-05	4.06215	68	596	14	18092	SERPINE1,C1QTNF1,FGB,PDGFA,F3,PLAU,PDGFRA,UBASH3B,PLAT,SERPINF2,THBS1,FOXA2,F7,VTN
GO:BP	response to nutrient	GO:0007584	9.09904e-05	4.041	183	596	23	18092	APOA1,STC1,VCAM1,CAT,CXCL10,SOD2,LIPG,STC2,POSTN,SPARC,GIPR,TGFB1,SNAI2,GCGR,CDKN2B,TSPO,PTGS2,COL1A1,FOXA2,TNFRSF11B,F7,PENK,SLC6A19
GO:BP	mesonephros development	GO:0001823	9.9439e-05	4.00244	103	596	17	18092	HOXD11,CAT,TCF21,REN,HES1,WNT11,TGFB1,BMP2,OSR1,VEGFA,FOXD1,FOXC2,FOXC1,HOXA11,NOG,HNF1B,AGT
GO:BP	regulation of angiogenesis	GO:0045765	0.000104554	3.98066	362	596	34	18092	EMC10,SERPINE1,EMILIN1,CXCL8,CXCL10,CHI3L1,PROK1,GADD45A,RAPGEF3,SPHK1,TWIST1,ADGRB2,F3,SPARC,KDR,FLT1,PRKD1,TNFAIP3,ADGRA2,KLF2,DCN,HGF,IL1B,ADAM12,VEGFC,VEGFA,THBS1,FOXC2,IL1A,FOXC1,PGF,ISL1,GATA6,AGT
GO:BP	secretion by cell	GO:0032940	0.000109577	3.96028	1396	596	84	18092	PTPRN,APOA1,DPP4,IGF2,PLA2G4A,SERPINE1,ANO1,SYT4,FGF7,TLR4,C1QTNF1,CAT,RBP4,HNF4A,ADORA2A,TTR,CGA,REN,CHI3L1,FGB,LGALS3BP,SDF4,IMPDH1,CACNA1H,AXL,BRSK1,RAPGEF3,PDGFA,CTSB,BST2,PPFIA4,DNASE1L1,HSPA1B,SPARC,PLAU,GIPR,PTGES,TBX3,ANXA1,FN1,SNCAIP,ADORA1,CD68,MMP9,NTRK2,P2RY1,SLC17A9,HGF,IL1B,NR4A3,GCGR,NPY5R,RAB3IL1,ADGRE2,BMP2,CD44,VEGFC,TNFRSF1B,NKD2,SERPINF2,LIF,VEGFA,THBS1,SUCNR1,IL11,STXBP6,FMR1…
GO:BP	developmental process involved in reproduction	GO:0003006	0.000119985	3.92087	1020	596	67	18092	PTPRN,STC1,IGF2,HOXB13,RBP4,HNF4A,TCF21,AREG,CGA,REN,AFP,APOB,RARG,AXL,PPP1R9B,CTSB,FST,SIX5,STC2,SOCS3,HSD17B2,ZFP36L1,HES1,CEBPB,CSF1,BCL2L2-PABPN1,CCN1,TBX3,ANXA1,JUNB,TGFB1,HAND1,ETV2,BIRC3,EPAS1,DCN,HTRA1,IL1B,PDGFRA,FOXF2,LIF,OSR1,OCA2,VEGFA,PTGS2,NR2F2,TUBB8,CNTFR,CDKN1C,SOHLH2,HOXD13,RSPO3,ADAM28,ADAM18,SSTR1,IL1A,FOXC1,DMRTC1B,ELSPBP1,GATA6,IHH,VGF,HOXA11,NOG,INHBA,HNF1B,NKX3-1
GO:BP	regulation of metabolic process	GO:0019222	0.000121344	3.91598	7174	596	300	18092	PTPRN,APOA1,GDF6,DUOXA2,PKNOX2,S1PR5,IGFBP5,IGF2,BDKRB1,SERPINE1,HOXB4,HOXD11,HOXB6,HOXB9,FABP1,HOXD10,EMILIN1,FGF7,TRIM4,HOXB13,TLR4,C1QTNF1,CAT,SIK1,HRH1,CDH13,HNF4A,ALDH1A1,ACE2,BDKRB2,PRRX1,ADORA2A,TCF21,TRABD2B,TBX2,G0S2,AREG,HOXB3,CGA,TFPI2,CXCL8,CYGB,CXCL10,NGFR,HMGCS2,APOA2,CHI3L1,TCIM,APOB,APOA4,PROK1,DAPK3,LOXL3,MAPK8IP3,FKBP8,LMNA,PLK3,LOXL2,RARG,ZFP36,AXL,TNFRSF10B,MAPRE3,PPP2R5B,CD24…
GO:BP	regulation of nucleic acid-templated transcription	GO:1903506	0.000125475	3.90144	3564	596	171	18092	PTPRN,GDF6,PKNOX2,IGF2,SERPINE1,HOXB4,HOXD11,HOXB6,HOXB9,HOXD10,FGF7,HOXB13,TLR4,CAT,SIK1,CDH13,HNF4A,PRRX1,ADORA2A,TCF21,TBX2,HOXB3,CGA,CXCL10,NGFR,TCIM,DAPK3,LOXL3,PLK3,LOXL2,RARG,ZFP36,MAPRE3,PPP2R5B,MAF,FOS,TSC22D4,GADD45A,ZFPM1,SLC40A1,CHCHD10,TXNIP,FST,ZNF37A,SMARCD3,SOD2,SIX5,BTG2,SPHK1,TSC22D3,KLF9,ABCA2,HELZ2,PLAGL1,TWIST1,TLE2,ACTA2,HOXA13,HES1,ZNF503,WNT11,ZEB2,CEBPB,HSPA1B,FZD7,CRABP2…
GO:BP	response to nutrient levels	GO:0031667	0.000126715	3.89717	492	596	41	18092	APOA1,STC1,VCAM1,CAT,SIK1,CXCL10,ZFP36,BRSK1,SOD2,LIPG,STC2,POSTN,WNT11,SPARC,GIPR,PDK4,PRKD1,RRAGD,TGFB1,SNAI2,ATF3,RNF152,CD68,GDF15,CDKN1A,GCGR,CDKN2B,JUN,NPY,SLC22A3,TSPO,PTGS2,COL1A1,FOXA2,TNFRSF11B,SSTR1,F7,PCK1,PENK,VGF,SLC6A19
GO:BP	transmembrane receptor protein tyrosine kinase signaling pathway	GO:0007169	0.000127276	3.89525	768	596	55	18092	IGFBP5,IGF2,EMILIN1,FGF7,CDH13,HNF4A,BDKRB2,AREG,NGFR,AXL,PPP2R5B,PDGFA,TXNIP,IGFBP6,IGFBP4,SOCS3,F3,ITGA1,KDR,CSF1,PDK4,FLT1,CAV2,PRKD1,CSRNP1,ADGRA2,ADORA1,MMP9,PID1,GDF15,NTRK2,DCN,HGF,IL1B,NR4A3,PDGFRA,UBASH3B,PLAT,BMP2,VEGFC,VEGFA,THBS1,COL1A1,IGFBP3,FOXC2,FOXC1,PGF,SLA,F7,VTN,NRTN,LOX,NOG,NKX3-1,AGT
GO:BP	granulocyte chemotaxis	GO:0071621	0.000139525	3.85535	131	596	19	18092	DPP4,S100A14,HRH1,CXCL2,CXCL8,CXCL10,ITGA1,CSF1,ANXA1,RIPOR2,CCL2,IL1B,ADGRE2,VEGFA,THBS1,CCL20,CMKLR1,DPEP1,CCR7
GO:BP	cardiac chamber formation	GO:0003207	0.00013979	3.85452	13	596	7	18092	TBX2,SMARCD3,TBX20,HAND1,BMP2,NKX2-5,HAND2
GO:BP	response to nitrogen compound	GO:1901698	0.000140145	3.85342	1178	596	74	18092	PTPRN,TFF1,COL3A1,STC1,IGFBP5,IGF2,VCAM1,ANO1,TLR4,CAT,HRH1,CDH13,HNF4A,ADORA2A,AREG,REN,NGFR,COL6A1,FOS,RAPGEF3,PPP1R9B,BTG2,COL1A2,STC2,SOCS3,ZFP36L1,CEBPB,SPARC,NR4A1,PDK4,CAV2,ANXA1,KLF15,RRAGD,TGFB1,TGFBR3,TNFAIP3,PALM,CD68,MMP9,PID1,GDF15,NTRK2,DUSP1,P2RY1,KLF2,CDKN1A,IL1B,NR4A3,GCGR,GLP2R,PDGFRA,JUN,FOSB,TSPO,PTGS2,COL16A1,COL1A1,FMR1,DRD2,MGARP,FOXC2,RGS4,DPEP1,F7,PCK1,DUOX2,PENK,DRD4,VGF…
GO:BP	regulation of lipid metabolic process	GO:0019216	0.000140746	3.85156	420	596	37	18092	APOA1,FABP1,SIK1,HNF4A,G0S2,CGA,HMGCS2,APOA2,APOB,APOA4,PDGFA,SMARCD3,RGL1,SPHK1,ABCA2,HELZ2,TWIST1,CCN1,PDK4,FLT1,ANXA1,PRKD1,SNAI2,ADORA1,IL1B,NR4A3,PDGFRA,BMP2,TSPO,PTGS2,AADAC,HCAR2,PCK1,NPAS2,EEF1A2,CCR7,AGT
GO:BP	regulation of vasculature development	GO:1901342	0.000146083	3.8354	367	596	34	18092	EMC10,SERPINE1,EMILIN1,CXCL8,CXCL10,CHI3L1,PROK1,GADD45A,RAPGEF3,SPHK1,TWIST1,ADGRB2,F3,SPARC,KDR,FLT1,PRKD1,TNFAIP3,ADGRA2,KLF2,DCN,HGF,IL1B,ADAM12,VEGFC,VEGFA,THBS1,FOXC2,IL1A,FOXC1,PGF,ISL1,GATA6,AGT
GO:BP	positive regulation of protein modification process	GO:0031401	0.000147128	3.8323	1091	596	70	18092	GDF6,IGF2,FGF7,TLR4,TRABD2B,AREG,CHI3L1,TCIM,PROK1,MAPK8IP3,LMNA,TNFRSF10B,MAPRE3,CD24,GADD45A,RAPGEF3,PDGFA,DUSP6,DUSP9,IGFBP6,SPHK1,ARRDC4,SOCS3,GPRC5C,HES1,WNT11,ZEB2,ITGA1,KDR,CSF1,CCN1,PELI2,FLT1,PRKD1,JDP2,FZD8,TGFB1,SNAI2,BIRC7,ADORA1,MMP9,GDF15,NTRK2,P2RY1,BIRC3,CDKN1A,HGF,IL1B,BMP2,CD44,VEGFC,RELN,LIF,VEGFA,PTGS2,THBS1,IL11,FMR1,DRD2,PGF,ISL1,TSLP,DRD4,VTN,ODAM,CCR7,INHBA,NKX3-1,AGT,GADD…
GO:BP	positive regulation of cell adhesion	GO:0045785	0.000147464	3.83131	439	596	38	18092	APOA1,DPP4,IGF2,NDNF,VCAM1,EMILIN1,CDH13,FGB,CD24,EDIL3,HES1,TGM2,KDR,CSF1,CCN1,ANXA1,FN1,TGFB1,CCL2,NID1,IL1B,NR4A3,CD44,EGFL6,SERPINF2,LIF,IL7R,VEGFA,COL16A1,FOXA2,VSIR,FOXC2,IL1A,ALOX15,PCK1,IHH,CCR7,SOX2
GO:BP	response to drug	GO:0042493	0.000150232	3.82324	403	596	36	18092	APOA1,CAT,ADORA2A,REN,COL18A1,FOS,PPP1R9B,DUSP6,TXNIP,SOD2,ABCA2,PDE4A,ANXA1,TGFB1,CDKN1A,IL1B,JUN,FOSB,VEGFC,SLC22A3,TSPO,PTGS2,THBS1,COL1A1,GABRG3,DRD2,TNFRSF11B,DPEP1,F7,GATA6,NPAS2,LOX,KCNK3,INHBA,HNF1B,NKX3-1
GO:BP	leukocyte chemotaxis	GO:0030595	0.00015342	3.81412	234	596	26	18092	DPP4,SERPINE1,S100A14,HRH1,CXCL2,CXCL8,CXCL10,ITGA1,CSF1,FLT1,ANXA1,RIPOR2,CCL2,DUSP1,IL1B,ADGRE2,VEGFC,VEGFA,THBS1,CCL20,CMKLR1,PGF,DPEP1,F7,CCR7,MMP28
GO:BP	ERK1 and ERK2 cascade	GO:0070371	0.000154066	3.81229	333	596	32	18092	EMILIN1,TLR4,CHI3L1,FGB,PDGFA,DUSP6,DUSP9,ACKR3,ZFP36L1,KDR,CCN1,FN1,ATF3,CCL2,DUSP1,P2RY1,IL1B,NPY5R,PDGFRA,JUN,BMP2,CD44,SERPINF2,LIF,VEGFA,DRD2,CCL20,ALOX15,GPBAR1,CCR7,HAND2,AGT
GO:BP	cardiac chamber development	GO:0003205	0.000161281	3.79242	174	596	22	18092	RBP4,TBX2,ZFPM1,SMARCD3,HES1,WNT11,CCN1,TBX3,TBX20,FZD2,TGFB1,TGFBR3,HAND1,NPY5R,BMP2,FOXC2,FOXC1,ISL1,NKX2-5,GATA6,NOG,HAND2
GO:BP	regulation of protein metabolic process	GO:0051246	0.000167515	3.77595	2722	596	138	18092	APOA1,GDF6,IGFBP5,IGF2,BDKRB1,SERPINE1,FABP1,EMILIN1,FGF7,TLR4,BDKRB2,ADORA2A,TRABD2B,AREG,TFPI2,CXCL10,NGFR,CHI3L1,TCIM,PROK1,DAPK3,MAPK8IP3,FKBP8,LMNA,PLK3,ZFP36,TNFRSF10B,MAPRE3,PPP2R5B,CD24,GADD45A,RAPGEF3,PDGFA,PPP1R9B,SAMD4A,DUSP6,BST2,DUSP9,IGFBP6,BTG2,SPHK1,LIPG,ARRDC4,SOCS3,ABCA2,LDLRAD4,ZFP36L1,GPRC5C,TWIST1,PCOLCE,HES1,C4B,WNT11,F3,ZEB2,HSPA1B,ITGA1,KDR,CSF1,CCN1,PELI2,NR4A1,FLT1,FN1,P…
GO:BP	hemostasis	GO:0007599	0.000172851	3.76233	352	596	33	18092	COL3A1,PLA2G4A,SERPINE1,TLR4,C1QTNF1,HNF4A,ADORA2A,PEAR1,TFPI2,FGB,AXL,PDGFA,ZFPM1,COL1A2,F3,PLAU,FN1,F2RL2,P2RY1,F10,PDGFRA,UBASH3B,FLI1,PLAT,MAFK,SERPINF2,THBS1,COL1A1,FOXA2,F7,GATA6,HABP2,VTN
GO:BP	placenta development	GO:0001890	0.000186319	3.72974	161	596	21	18092	STC1,IGF2,CTSB,STC2,SOCS3,HSD17B2,ZFP36L1,HES1,CEBPB,CCN1,JUNB,HAND1,ETV2,EPAS1,DCN,HTRA1,LIF,PTGS2,NR2F2,CDKN1C,RSPO3
GO:BP	regulation of wound healing	GO:0061041	0.000202098	3.69444	134	596	19	18092	SERPINE1,C1QTNF1,CCN4,FGB,PDGFA,F3,PLAU,ANXA1,TNFAIP3,PDGFRA,UBASH3B,PLAT,SERPINF2,THBS1,FOXA2,FOXC2,F7,DUOX2,VTN
GO:BP	embryonic skeletal system morphogenesis	GO:0048704	0.000215788	3.66597	96	596	16	18092	HOXB4,HOXB6,HOXB9,HOXD10,PRRX1,HOXB3,TWIST1,HOXB2,PDGFRA,OSR1,HOXD9,HOXB8,FOXC2,HOXA11,NOG,HOXC4
GO:BP	growth	GO:0040007	0.000230612	3.63712	1016	596	66	18092	STC1,IGFBP5,IGF2,BDKRB1,SYT4,FGF7,HOXB13,RBP4,HNF4A,TBX2,AREG,CGA,DIO3,FKBP8,RARG,SEMA6B,PPP1R9B,DUSP6,BST2,DUSP9,SPHK1,IGFBP4,STC2,SOCS3,ZFP36L1,POSTN,WNT11,ZEB2,HSPA1B,CSF1,FZD7,CRABP2,ANXA1,TBX20,FN1,TGFB1,TGFBR3,GDF15,KLF2,CDKN1A,PLXNA4,MATN1,VEGFA,SPOCK1,TLE5,MUC12,DRD2,CDKN1C,IGFBP3,HOXD13,FOXC2,SHANK1,RGS4,FOXC1,NKX2-5,DUOX2,KAZALD1,RASAL1,GATA6,IHH,HOXA11,NOG,INHBA,SOX2,HNF1B,AGT
GO:BP	leukocyte migration	GO:0050900	0.000243877	3.61283	523	596	42	18092	DPP4,BDKRB1,SERPINE1,VCAM1,EMILIN1,S100A14,HRH1,CXCL2,CXCL8,CXCL10,APOB,MMP1,TNFRSF10B,COL1A2,ITGA1,CSF1,FLT1,ANXA1,FN1,RIPOR2,TGFB1,EPS8,CCL2,ADORA1,DUSP1,IL1B,ADGRE2,CD44,VEGFC,VEGFA,THBS1,COL1A1,CCL20,IL1R1,CMKLR1,PGF,DPEP1,F7,TREM1,DBH,CCR7,MMP28
GO:BP	secretion	GO:0046903	0.00024514	3.61059	1538	596	89	18092	PTPRN,APOA1,DPP4,STC1,IGF2,PLA2G4A,SERPINE1,ANO1,SYT4,FGF7,TLR4,C1QTNF1,CAT,RBP4,HNF4A,BDKRB2,ADORA2A,TTR,CGA,REN,CHI3L1,FGB,LGALS3BP,SDF4,IMPDH1,CACNA1H,AXL,BRSK1,RAPGEF3,PDGFA,CTSB,BST2,PPFIA4,DNASE1L1,HSPA1B,SPARC,PLAU,GIPR,PTGES,TBX3,ANXA1,FN1,SNCAIP,ADORA1,CD68,MMP9,NTRK2,P2RY1,SLC17A9,HGF,IL1B,NR4A3,GCGR,NPY5R,RAB3IL1,ADGRE2,BMP2,CD44,VEGFC,TNFRSF1B,NKD2,SERPINF2,LIF,VEGFA,THBS1,SUCNR1,IL11…
GO:BP	reproductive process	GO:0022414	0.00024514	3.61059	1538	596	89	18092	PTPRN,STC1,IGFBP5,IGF2,HOXD10,HOXB13,RBP4,HNF4A,TCF21,AREG,CGA,REN,AFP,APOB,RARG,CACNA1H,AXL,FOS,PPP1R9B,CTSB,FST,SIX5,MAPK15,STC2,SOCS3,HSD17B2,ZFP36L1,HES1,CEBPB,CSF1,BCL2L2-PABPN1,CCN1,TBX3,ANXA1,JUNB,TGFB1,HAND1,ETV2,APOL2,MMP9,ARHGDIB,DUSP1,P2RY1,BIRC3,EPAS1,DCN,HTRA1,IL1B,NPY5R,PDGFRA,FOSB,FOXF2,LIF,OSR1,OCA2,VEGFA,PTGS2,NR2F2,COL16A1,TUBB8,CNTFR,HAS1,CDKN1C,TLE6,HOXD9,SOHLH2,HOXD13,RSPO3,C…
GO:BP	odontogenesis	GO:0042476	0.000257139	3.58983	136	596	19	18092	SERPINE1,NGFR,FST,COL1A2,TWIST1,CSF1,TGFB1,HAND1,PITX2,HTRA1,PDGFRA,BMP2,OSR1,COL1A1,TNFRSF11B,FOXC1,ODAM,INHBA,HAND2
GO:BP	mesenchyme morphogenesis	GO:0072132	0.000270253	3.56823	53	596	12	18092	TBX2,TWIST1,ACTA2,WNT11,TBX20,SNAI2,BMP2,OSR1,FOXC2,FOXC1,ISL1,NOG
GO:BP	positive regulation of kinase activity	GO:0033674	0.000273669	3.56278	623	596	47	18092	IGF2,TLR4,AREG,CHI3L1,TCIM,PROK1,MAPK8IP3,AXL,TNFRSF10B,MAPRE3,CD24,GADD45A,PDGFA,DUSP6,DUSP9,IGFBP6,GPRC5C,WNT11,ZEB2,ITGA1,KDR,CSF1,CCN1,FLT1,PRKD1,FZD8,TGFB1,BIRC7,ADORA1,GDF15,NTRK2,CDKN1A,HGF,IL1B,PDGFRA,BMP2,CD44,VEGFC,RELN,VEGFA,THBS1,DRD2,DRD4,EEF1A2,CCR7,AGT,GADD45B
GO:BP	response to metal ion	GO:0010038	0.000279361	3.55383	377	596	34	18092	TFF1,VCAM1,SYT4,CAT,FGB,LOXL2,CACNA1H,FOS,SLC40A1,TXNIP,SOD2,SPARC,RASA4,GIPR,PTGES,JUNB,MMP9,DUSP1,JUN,FOSB,CPNE7,TSPO,PTGS2,THBS1,SUCNR1,DRD2,TNFRSF11B,IL1A,ALOX15,DPEP1,RASAL1,PENK,FIBIN,KCNK3
GO:BP	export from cell	GO:0140352	0.000284602	3.54576	1450	596	85	18092	PTPRN,APOA1,DPP4,IGF2,PLA2G4A,SERPINE1,ANO1,SYT4,FGF7,TLR4,C1QTNF1,CAT,RBP4,HNF4A,ADORA2A,TTR,CGA,REN,CHI3L1,FGB,LGALS3BP,SDF4,IMPDH1,CACNA1H,AXL,BRSK1,RAPGEF3,PDGFA,CTSB,SLC40A1,BST2,PPFIA4,DNASE1L1,HSPA1B,SPARC,PLAU,GIPR,PTGES,TBX3,ANXA1,FN1,SNCAIP,ADORA1,CD68,MMP9,NTRK2,P2RY1,SLC17A9,HGF,IL1B,NR4A3,GCGR,NPY5R,RAB3IL1,ADGRE2,BMP2,CD44,VEGFC,TNFRSF1B,NKD2,SERPINF2,LIF,VEGFA,THBS1,SUCNR1,IL11,STX…
GO:BP	ureteric bud development	GO:0001657	0.000290567	3.53675	98	596	16	18092	HOXD11,CAT,TCF21,HES1,WNT11,TGFB1,BMP2,OSR1,VEGFA,FOXD1,FOXC2,FOXC1,HOXA11,NOG,HNF1B,AGT
GO:BP	positive regulation of transferase activity	GO:0051347	0.000291624	3.53518	705	596	51	18092	IGF2,TLR4,AREG,CHI3L1,TCIM,PROK1,MAPK8IP3,AXL,TNFRSF10B,MAPRE3,CD24,GADD45A,PDGFA,DUSP6,DUSP9,IGFBP6,MAPK15,ARRDC4,GPRC5C,WNT11,ZEB2,ITGA1,KDR,CSF1,BCL2L2-PABPN1,CCN1,PARM1,FLT1,PRKD1,FZD8,TGFB1,BIRC7,ADORA1,GDF15,NTRK2,CDKN1A,HGF,IL1B,PDGFRA,BMP2,CD44,VEGFC,RELN,VEGFA,THBS1,DRD2,DRD4,EEF1A2,CCR7,AGT,GADD45B
GO:BP	cardiac septum morphogenesis	GO:0060411	0.000318876	3.49638	75	596	14	18092	TBX2,ZFPM1,HES1,WNT11,CCN1,TBX3,TBX20,FZD2,TGFBR3,HAND1,ISL1,NKX2-5,GATA6,NOG
GO:BP	regulation of coagulation	GO:0050818	0.000318876	3.49638	75	596	14	18092	SERPINE1,C1QTNF1,FGB,PDGFA,F3,PLAU,PDGFRA,UBASH3B,PLAT,SERPINF2,THBS1,FOXA2,F7,VTN
GO:BP	immune system process	GO:0002376	0.000324508	3.48877	3322	596	160	18092	COLEC10,APOA1,TMEM176A,COL3A1,DPP4,IGF2,PLA2G4A,BDKRB1,SERPINE1,HOXB4,TMEM176B,HOXB6,CYSLTR2,VCAM1,EMILIN1,TRIM4,TLR4,S100A14,CAT,HRH1,ADORA2A,TTR,TCF21,CCN4,CXCL2,HOXB3,CXCL8,CXCL10,COLEC11,APOA2,CHI3L1,TCIM,GEM,APOB,APOA4,FGB,MMP1,DAPK3,LOXL3,AP1S1,RARG,IMPDH1,ZFP36,AXL,TNFRSF10B,CD24,MFAP4,FOS,ZFPM1,CTSB,SLC40A1,C1R,FST,BST2,SOD2,SPHK1,COL1A2,ACKR3,TSC22D3,SOCS3,ZFP36L1,HES1,C4B,DNASE1L1,CEBPB…
GO:BP	mesonephric tubule development	GO:0072164	0.000336176	3.47343	99	596	16	18092	HOXD11,CAT,TCF21,HES1,WNT11,TGFB1,BMP2,OSR1,VEGFA,FOXD1,FOXC2,FOXC1,HOXA11,NOG,HNF1B,AGT
GO:BP	mesonephric epithelium development	GO:0072163	0.000336176	3.47343	99	596	16	18092	HOXD11,CAT,TCF21,HES1,WNT11,TGFB1,BMP2,OSR1,VEGFA,FOXD1,FOXC2,FOXC1,HOXA11,NOG,HNF1B,AGT
GO:BP	regulation of biosynthetic process	GO:0009889	0.000342168	3.46576	4397	596	200	18092	PTPRN,APOA1,GDF6,DUOXA2,PKNOX2,IGFBP5,IGF2,SERPINE1,HOXB4,HOXD11,HOXB6,HOXB9,HOXD10,EMILIN1,FGF7,HOXB13,TLR4,CAT,SIK1,HRH1,CDH13,HNF4A,PRRX1,ADORA2A,TCF21,TBX2,HOXB3,CGA,CXCL8,CYGB,CXCL10,NGFR,TCIM,APOB,APOA4,DAPK3,LOXL3,PLK3,LOXL2,RARG,ZFP36,MAPRE3,PPP2R5B,MAF,FOS,TSC22D4,GADD45A,PDGFA,ZFPM1,SLC40A1,SAMD4A,CHCHD10,TXNIP,FST,ZNF37A,SMARCD3,SOD2,SIX5,BTG2,PTH1R,SPHK1,MAPK15,TSC22D3,KLF9,STC2,ABCA2…
GO:BP	negative regulation of metabolic process	GO:0009892	0.000365035	3.43767	3539	596	168	18092	APOA1,IGFBP5,IGF2,BDKRB1,SERPINE1,HOXB4,FABP1,EMILIN1,HOXB13,TLR4,SIK1,HNF4A,ALDH1A1,BDKRB2,PRRX1,ADORA2A,TCF21,TBX2,HOXB3,TFPI2,CXCL8,CYGB,NGFR,APOA2,DAPK3,LOXL3,FKBP8,PLK3,LOXL2,RARG,ZFP36,AXL,CD24,MAF,TSC22D4,GADD45A,PDGFA,ZFPM1,PPP1R9B,SAMD4A,DUSP6,TXNIP,FST,BST2,DUSP9,SIX5,HOMER3,BTG2,SPHK1,STC2,SOCS3,ABCA2,HELZ2,LDLRAD4,ZFP36L1,PLAGL1,TWIST1,TLE2,HES1,ZNF503,SPOCD1,C4B,TENT5A,WNT11,ZEB2,CEB…
GO:BP	nephron epithelium morphogenesis	GO:0072088	0.000379209	3.42112	76	596	14	18092	HOXD11,TCF21,HES1,WNT11,TGFB1,BMP2,LIF,OSR1,VEGFA,FOXD1,HOXA11,NOG,HNF1B,AGT
GO:BP	regulation of immune system process	GO:0002682	0.000392591	3.40606	1625	596	92	18092	COLEC10,APOA1,TMEM176A,COL3A1,DPP4,IGF2,PLA2G4A,BDKRB1,SERPINE1,TMEM176B,VCAM1,EMILIN1,TLR4,S100A14,ADORA2A,CXCL8,CXCL10,COLEC11,APOA2,TCIM,LOXL3,RARG,ZFP36,AXL,CD24,MFAP4,FOS,ZFPM1,C1R,BST2,SPHK1,COL1A2,TSC22D3,SOCS3,ZFP36L1,HES1,C4B,CEBPB,HSPA1B,CSF1,ANXA1,RIPOR2,TGFB1,TNFAIP3,CCL2,ADORA1,CD68,LRFN5,DUSP1,BIRC3,HTRA1,CDKN1A,IL1B,NR4A3,NPY5R,UBASH3B,JUN,ADGRE2,VEGFC,TNFRSF1B,SPON2,LIF,IL7R,VEGFA…
GO:BP	endodermal cell differentiation	GO:0035987	0.000394759	3.40367	45	596	11	18092	LAMB3,COL6A1,FN1,MMP9,COL5A1,GATA6,VTN,INHBA,SOX2,HNF1B,COL5A2
GO:BP	blood coagulation	GO:0007596	0.000398197	3.3999	347	596	32	18092	COL3A1,PLA2G4A,SERPINE1,TLR4,C1QTNF1,HNF4A,ADORA2A,PEAR1,TFPI2,FGB,AXL,PDGFA,ZFPM1,COL1A2,F3,PLAU,FN1,F2RL2,P2RY1,F10,PDGFRA,UBASH3B,PLAT,MAFK,SERPINF2,THBS1,COL1A1,FOXA2,F7,GATA6,HABP2,VTN
GO:BP	associative learning	GO:0008306	0.000400785	3.39709	88	596	15	18092	HRH1,FOS,BRSK1,BTG2,LRRN4,RIN1,RELN,SYNPO,DRD2,NPTX2,SHANK1,NETO1,DBH,OPRL1,AGT
GO:BP	regulation of transmembrane receptor protein serine/threonine kinase signaling pathway	GO:0090092	0.000407339	3.39004	262	596	27	18092	GDF6,EMILIN1,ADAMTSL2,FKBP8,VASN,FST,LDLRAD4,HES1,GREM2,HSPA1B,CCN1,CAV2,TBX20,TGFBR3,HTRA3,GDF15,HTRA1,ITGA8,CDKN2B,BMP2,THBS1,CDKN1C,FOXD1,CRB2,LOX,NOG,INHBA
GO:BP	regulation of ERK1 and ERK2 cascade	GO:0070372	0.000421394	3.37531	313	596	30	18092	EMILIN1,TLR4,CHI3L1,FGB,PDGFA,DUSP6,DUSP9,ACKR3,KDR,CCN1,FN1,ATF3,CCL2,DUSP1,P2RY1,IL1B,NPY5R,PDGFRA,JUN,BMP2,CD44,SERPINF2,LIF,VEGFA,DRD2,CCL20,ALOX15,GPBAR1,CCR7,HAND2
GO:BP	renal system development	GO:0072001	0.000421394	3.37531	313	596	30	18092	HOXD11,CAT,RBP4,TCF21,REN,CD24,PDGFA,ACTA2,HES1,WNT11,KLF15,TGFB1,MMP9,NID1,DCN,PDGFRA,ITGA8,BMP2,LIF,OSR1,VEGFA,CDKN1C,FOXD1,FOXC2,FOXC1,HOXA11,NOG,HNF1B,NKX3-1,AGT
GO:BP	lung development	GO:0030324	0.000438563	3.35797	184	596	22	18092	IGFBP5,FGF7,RBP4,TCF21,ADAMTSL2,CHI3L1,LOXL3,MAPK8IP3,LAMA1,PDGFA,HES1,WNT11,SPARC,TGFB1,EPAS1,KLF2,PDGFRA,LIF,VEGFA,GATA6,LOX,NOG
GO:BP	developmental growth	GO:0048589	0.000441688	3.35488	694	596	50	18092	STC1,IGF2,SYT4,FGF7,RBP4,TBX2,AREG,CGA,DIO3,FKBP8,RARG,SEMA6B,DUSP6,DUSP9,STC2,ZFP36L1,POSTN,WNT11,ZEB2,CSF1,FZD7,CRABP2,ANXA1,TBX20,FN1,TGFB1,TGFBR3,GDF15,KLF2,CDKN1A,PLXNA4,MATN1,VEGFA,DRD2,CDKN1C,HOXD13,FOXC2,SHANK1,RGS4,FOXC1,NKX2-5,DUOX2,RASAL1,GATA6,IHH,HOXA11,NOG,SOX2,HNF1B,AGT
GO:BP	mesonephric tubule morphogenesis	GO:0072171	0.000462739	3.33466	66	596	13	18092	HOXD11,TCF21,HES1,WNT11,TGFB1,BMP2,OSR1,VEGFA,FOXD1,HOXA11,NOG,HNF1B,AGT
GO:BP	transcription, DNA-templated	GO:0006351	0.00048602	3.31335	3687	596	173	18092	PTPRN,GDF6,PKNOX2,IGF2,SERPINE1,HOXB4,HOXD11,HOXB6,POLR2J2,HOXB9,HOXD10,FGF7,HOXB13,TLR4,CAT,SIK1,CDH13,HNF4A,PRRX1,ADORA2A,TCF21,TBX2,HOXB3,CGA,CXCL10,NGFR,TCIM,DAPK3,LOXL3,PLK3,LOXL2,RARG,ZFP36,MAPRE3,PPP2R5B,MAF,FOS,TSC22D4,GADD45A,ZFPM1,SLC40A1,CHCHD10,TXNIP,FST,ZNF37A,SMARCD3,SOD2,SIX5,BTG2,SPHK1,TSC22D3,KLF9,ABCA2,HELZ2,PLAGL1,TWIST1,TLE2,ACTA2,HOXA13,HES1,ZNF503,SPOCD1,WNT11,ZEB2,CEBPB,HSP…
GO:BP	granulocyte migration	GO:0097530	0.000505048	3.29667	156	596	20	18092	DPP4,S100A14,HRH1,CXCL2,CXCL8,CXCL10,ITGA1,CSF1,ANXA1,RIPOR2,CCL2,IL1B,ADGRE2,VEGFA,THBS1,CCL20,IL1R1,CMKLR1,DPEP1,CCR7
GO:BP	regulation of macromolecule metabolic process	GO:0060255	0.000529211	3.27637	6626	596	278	18092	PTPRN,APOA1,GDF6,PKNOX2,IGFBP5,IGF2,BDKRB1,SERPINE1,HOXB4,HOXD11,HOXB6,HOXB9,FABP1,HOXD10,EMILIN1,FGF7,TRIM4,HOXB13,TLR4,C1QTNF1,CAT,SIK1,CDH13,HNF4A,ACE2,BDKRB2,PRRX1,ADORA2A,TCF21,TRABD2B,TBX2,AREG,HOXB3,CGA,TFPI2,CXCL8,CXCL10,NGFR,APOA2,CHI3L1,TCIM,APOB,PROK1,DAPK3,LOXL3,MAPK8IP3,FKBP8,LMNA,PLK3,LOXL2,RARG,ZFP36,AXL,TNFRSF10B,MAPRE3,PPP2R5B,CD24,MAF,FOS,TSC22D4,GADD45A,RAPGEF3,PDGFA,ZFPM1,PPP1…
GO:BP	apoptotic process involved in heart morphogenesis	GO:0003278	0.000530451	3.27535	6	596	5	18092	CCN1,FOXC2,FOXC1,NKX2-5,HAND2
GO:BP	nephron morphogenesis	GO:0072028	0.00053164	3.27438	78	596	14	18092	HOXD11,TCF21,HES1,WNT11,TGFB1,BMP2,LIF,OSR1,VEGFA,FOXD1,HOXA11,NOG,HNF1B,AGT
GO:BP	regulation of leukocyte migration	GO:0002685	0.000536194	3.27068	217	596	24	18092	DPP4,BDKRB1,SERPINE1,EMILIN1,S100A14,CXCL8,CXCL10,CSF1,ANXA1,RIPOR2,TGFB1,CCL2,ADORA1,DUSP1,VEGFC,VEGFA,THBS1,CCL20,IL1R1,CMKLR1,PGF,F7,CCR7,MMP28
GO:BP	in utero embryonic development	GO:0001701	0.00054448	3.26402	406	596	35	18092	IGF2,TM4SF1,APOB,MAPK8IP3,FKBP10,PTH1R,SOCS3,HSD17B2,ZFP36L1,TWIST1,HES1,CEBPB,CCN1,TBX3,JUNB,HAND1,ETV2,SCO2,EPAS1,KLF2,PDGFRA,BMP2,C6ORF141,LIF,VEGFA,NR2F2,HOPX,CDKN1C,RSPO3,FOXC1,GATA6,IHH,NOG,HAND2,HNF1B
GO:BP	regulation of kinase activity	GO:0043549	0.000547028	3.26199	931	596	61	18092	IGF2,TLR4,ADORA2A,AREG,CXCL10,CHI3L1,TCIM,PROK1,MAPK8IP3,AXL,TNFRSF10B,MAPRE3,CD24,GADD45A,PDGFA,DUSP6,DUSP9,IGFBP6,SOCS3,GPRC5C,WNT11,ZEB2,ITGA1,KDR,CSF1,CCN1,FLT1,PRKD1,FZD8,TGFB1,BIRC7,TNFAIP3,ADORA1,GDF15,NTRK2,DUSP1,CDKN1A,HGF,IL1B,PDGFRA,UBASH3B,CDKN2B,BMP2,CD44,VEGFC,RELN,VEGFA,NR2F2,THBS1,DRD2,CDKN1C,FOXA2,DUSP2,CCKBR,RGS4,DRD4,EEF1A2,CCR7,INKA1,AGT,GADD45B
GO:BP	defense response	GO:0006952	0.000583352	3.23407	1831	596	100	18092	COLEC10,APOA1,DPP4,DUOXA2,BDKRB1,SERPINE1,VCAM1,TRIM4,TLR4,S100A14,HRH1,ACE2,BDKRB2,ADORA2A,PTGS1,CCN4,CXCL2,CXCL8,CXCL10,COLEC11,CHI3L1,APOA4,FGB,DAPK3,LOXL3,LGALS3BP,ZFP36,AXL,MFAP4,FOS,C1R,BST2,SPHK1,IGFBP4,SOCS3,METRNL,C4B,F3,CEBPB,TGM2,CSF1,PTGES,ANXA1,FN1,PRKD1,TGFB1,TNFAIP3,CCL2,ADORA1,CD68,APOL2,LRFN5,MMP9,BIRC3,HTRA1,HGF,ARID5A,IL1B,NPY5R,GBP4,ADGRE2,BMP2,CD44,TNFRSF1B,SPON2,SERPINF2,IL7…
GO:BP	negative regulation of immune system process	GO:0002683	0.000595522	3.2251	426	596	36	18092	APOA1,TMEM176A,COL3A1,DPP4,TMEM176B,EMILIN1,TLR4,ADORA2A,APOA2,LOXL3,AXL,ZFPM1,BST2,TSC22D3,CEBPB,ANXA1,RIPOR2,TGFB1,TNFAIP3,CCL2,ADORA1,CD68,LRFN5,DUSP1,HTRA1,NPY5R,UBASH3B,IL7R,THBS1,DRD2,VSIR,ALOX15,IHH,INHBA,MMP28,MASP1
GO:BP	muscle cell proliferation	GO:0033002	0.000622473	3.20588	251	596	26	18092	IGFBP5,RBP4,CDH13,CCN4,TBX2,SOD2,SIX5,TGM2,TBX20,TGFBR3,TNFAIP3,MMP9,CDKN1A,NR4A3,NPY5R,JUN,SERPINF2,PTGS2,THBS1,IGFBP3,FOXC2,FOXC1,NKX2-5,GATA6,NOG,AGT
GO:BP	learning	GO:0007612	0.000623224	3.20536	158	596	20	18092	HRH1,FOS,BRSK1,PPP1R9B,BTG2,LRRN4,RIN1,NTRK2,JUN,RELN,SYNPO,PTGS2,DRD2,NPTX2,SHANK1,NETO1,ARC,DBH,OPRL1,AGT
GO:BP	cardiac ventricle development	GO:0003231	0.00063646	3.19623	130	596	18	18092	ZFPM1,SMARCD3,HES1,WNT11,CCN1,TBX3,TBX20,FZD2,TGFB1,TGFBR3,HAND1,NPY5R,FOXC2,FOXC1,ISL1,NKX2-5,NOG,HAND2
GO:BP	regulation of p38MAPK cascade	GO:1900744	0.000638015	3.19517	47	596	11	18092	GDF6,EMC10,GADD45A,SPHK1,DUSP1,HGF,IL1B,BMP2,VEGFA,HAND2,GADD45B
GO:BP	respiratory tube development	GO:0030323	0.000640745	3.19331	188	596	22	18092	IGFBP5,FGF7,RBP4,TCF21,ADAMTSL2,CHI3L1,LOXL3,MAPK8IP3,LAMA1,PDGFA,HES1,WNT11,SPARC,TGFB1,EPAS1,KLF2,PDGFRA,LIF,VEGFA,GATA6,LOX,NOG
GO:BP	kidney epithelium development	GO:0072073	0.000643673	3.19133	144	596	19	18092	HOXD11,CAT,TCF21,CD24,HES1,WNT11,KLF15,TGFB1,BMP2,LIF,OSR1,VEGFA,FOXD1,FOXC2,FOXC1,HOXA11,NOG,HNF1B,AGT
GO:BP	coagulation	GO:0050817	0.000667507	3.17554	355	596	32	18092	COL3A1,PLA2G4A,SERPINE1,TLR4,C1QTNF1,HNF4A,ADORA2A,PEAR1,TFPI2,FGB,AXL,PDGFA,ZFPM1,COL1A2,F3,PLAU,FN1,F2RL2,P2RY1,F10,PDGFRA,UBASH3B,PLAT,MAFK,SERPINF2,THBS1,COL1A1,FOXA2,F7,GATA6,HABP2,VTN
GO:BP	regulation of transferase activity	GO:0051338	0.000668295	3.17503	1046	596	66	18092	IGF2,TLR4,ADORA2A,AREG,CXCL10,CHI3L1,TCIM,PROK1,MAPK8IP3,ZFP36,AXL,TNFRSF10B,MAPRE3,CD24,GADD45A,PDGFA,DUSP6,DUSP9,IGFBP6,MAPK15,ARRDC4,SOCS3,GPRC5C,WNT11,ZEB2,ITGA1,KDR,CSF1,BCL2L2-PABPN1,CCN1,PARM1,FLT1,PRKD1,FZD8,TGFB1,BIRC7,TNFAIP3,ADORA1,GDF15,NTRK2,DUSP1,CDKN1A,HGF,IL1B,PDGFRA,UBASH3B,CDKN2B,BMP2,CD44,VEGFC,RELN,VEGFA,NR2F2,THBS1,DRD2,CDKN1C,FOXA2,DUSP2,CCKBR,RGS4,DRD4,EEF1A2,CCR7,INKA1,AGT…
GO:BP	negative regulation of molecular function	GO:0044092	0.000681828	3.16633	1226	596	74	18092	APOA1,SERPINE1,FABP1,CAT,SIK1,ADORA2A,TFPI2,NGFR,APOA2,GEM,ZFP36,GADD45A,ZFPM1,PPP1R9B,DUSP6,TXNIP,BST2,DUSP9,SOCS3,ABCA2,TWIST1,HES1,SPOCD1,C4B,RASA4,NR4A1,PDK4,ANXA1,RIPOR2,BIRC7,HAND1,TNFAIP3,PALM,ELFN2,MMP9,DUSP1,DACT1,P2RY1,BIRC3,CDKN1A,HGF,RIMBP2,IL1B,COL6A3,UBASH3B,CDKN2B,JUN,CD44,SERPINF2,OSR1,VEGFA,SPOCK1,PTGS2,NR2F2,THBS1,TLE5,FMR1,DRD2,CDKN1C,CRB2,FOXA2,DUSP2,CMKLR1,RGS4,DPEP1,DRD4,VTN…
GO:BP	cell-matrix adhesion	GO:0007160	0.00069021	3.16102	236	596	25	18092	COL3A1,SERPINE1,VCAM1,COL13A1,EMILIN1,CDH13,FGB,DAPK3,POSTN,ITGA1,KDR,PLAU,CSF1,NID2,ITGA11,FN1,NID1,FREM1,ITGA8,CD44,VEGFA,COL16A1,THBS1,VTN,CCR7
GO:BP	positive regulation of vasculature development	GO:1904018	0.000703202	3.15292	189	596	22	18092	EMC10,SERPINE1,CXCL8,CHI3L1,RAPGEF3,SPHK1,TWIST1,F3,KDR,FLT1,PRKD1,HGF,IL1B,ADAM12,VEGFC,VEGFA,THBS1,FOXC2,IL1A,PGF,ISL1,GATA6
GO:BP	positive regulation of angiogenesis	GO:0045766	0.000703202	3.15292	189	596	22	18092	EMC10,SERPINE1,CXCL8,CHI3L1,RAPGEF3,SPHK1,TWIST1,F3,KDR,FLT1,PRKD1,HGF,IL1B,ADAM12,VEGFC,VEGFA,THBS1,FOXC2,IL1A,PGF,ISL1,GATA6
GO:BP	regulation of inflammatory response	GO:0050727	0.000703624	3.15266	392	596	34	18092	APOA1,DUOXA2,SERPINE1,TLR4,ACE2,ADORA2A,CCN4,ZFP36,SPHK1,SOCS3,METRNL,CEBPB,TGM2,PTGES,ANXA1,TNFAIP3,ADORA1,LRFN5,MMP9,BIRC3,HGF,IL1B,NPY5R,TNFRSF1B,PTGS2,SUCNR1,IL1R1,ALOX15,ISL1,DUOXA1,TSLP,CCR7,AGT,CREB3L3
GO:BP	negative regulation of transcription, DNA-templated	GO:0045892	0.000713196	3.14679	1365	596	80	18092	IGF2,HOXB4,HOXB13,HNF4A,PRRX1,TCF21,TBX2,HOXB3,LOXL3,PLK3,LOXL2,RARG,ZFP36,MAF,TSC22D4,GADD45A,ZFPM1,TXNIP,FST,SIX5,BTG2,PLAGL1,TWIST1,TLE2,HES1,ZNF503,WNT11,ZEB2,CEBPB,HSPA1B,TBX3,FOXP4,TBX20,JDP2,TGFB1,PRDM6,SNAI2,HAND1,ATF3,ETS2,PITX2,HOXB2,DACT1,CBX8,KLF2,ARID5A,NR4A3,ZIC2,JUN,ZBTB12,FOSB,BMP2,MAFK,CEBPD,FOXF2,OSR1,VEGFA,NR2F2,TLE5,KCNIP3,CDKN1C,FOXD1,HOXD9,HOXB8,FOXC2,HSF4,ZNF77,FOXC1,NR2F1,…
GO:BP	response to estradiol	GO:0032355	0.000718388	3.14364	145	596	19	18092	CAT,AREG,APOB,PPP1R9B,TXNIP,POSTN,ANXA1,TGFB1,DUSP1,PTGS2,NR2F2,COL1A1,SSTR1,F7,PENK,PTGFR,IHH,OPRL1,AGT
GO:BP	kidney development	GO:0001822	0.000746573	3.12693	304	596	29	18092	HOXD11,CAT,TCF21,REN,CD24,PDGFA,ACTA2,HES1,WNT11,KLF15,TGFB1,MMP9,NID1,DCN,PDGFRA,ITGA8,BMP2,LIF,OSR1,VEGFA,CDKN1C,FOXD1,FOXC2,FOXC1,HOXA11,NOG,HNF1B,NKX3-1,AGT
GO:BP	protein kinase B signaling	GO:0043491	0.000753897	3.12269	287	596	28	18092	IGFBP5,IGF2,FGF7,C1QTNF1,AREG,PEAR1,CHI3L1,PLK3,AXL,PPP2R5B,PDGFA,ZFP36L1,F3,KDR,CCL2,GDF15,NTRK2,HGF,IL1B,F10,PDGFRA,VEGFA,THBS1,DRD2,F7,LOX,CCR7,NKX3-1
GO:BP	epithelial tube morphogenesis	GO:0060562	0.000798377	3.09779	340	596	31	18092	HOXD11,TCF21,TBX2,AREG,CXCL10,RARG,LAMA1,TWIST1,HES1,WNT11,ZEB2,KDR,CSF1,TBX3,TBX20,FZD2,TGFB1,HAND1,BMP2,OSR1,VEGFA,FOXD1,FOXC2,NKX2-5,IHH,HOXA11,NOG,HAND2,HNF1B,NKX3-1,AGT
GO:BP	positive regulation of molecular function	GO:0044093	0.000814411	3.08916	1844	596	100	18092	APOA1,IGF2,FABP1,TLR4,CAT,ALDH1A1,AREG,NGFR,APOA2,CHI3L1,TCIM,APOA4,PROK1,MAPK8IP3,ARFGAP1,AXL,TNFRSF10B,MAPRE3,PPP2R5B,CD24,GADD45A,RAPGEF3,PDGFA,DUSP6,DUSP9,IGFBP6,SPHK1,RGS16,MAPK15,ARRDC4,GPRC5C,TWIST1,PCOLCE,HES1,RASA3,WNT11,F3,ZEB2,HSPA1B,ITGA1,KDR,CSF1,RASA4,BCL2L2-PABPN1,CCN1,PARM1,FLT1,CAV2,FN1,PRKD1,RIPOR2,FZD2,FZD8,TGFB1,ACAP3,BIRC7,CCL2,ADORA1,RIN1,MMP9,GDF15,ARHGDIB,NTRK2,DACT1,RGS11…
GO:BP	regulation of cellular biosynthetic process	GO:0031326	0.00081481	3.08894	4310	596	195	18092	PTPRN,APOA1,GDF6,DUOXA2,PKNOX2,IGFBP5,IGF2,SERPINE1,HOXB4,HOXD11,HOXB6,HOXB9,HOXD10,FGF7,HOXB13,TLR4,CAT,SIK1,HRH1,CDH13,HNF4A,PRRX1,ADORA2A,TCF21,TBX2,HOXB3,CGA,CXCL8,CXCL10,NGFR,TCIM,APOA4,DAPK3,LOXL3,PLK3,LOXL2,RARG,ZFP36,MAPRE3,PPP2R5B,MAF,FOS,TSC22D4,GADD45A,PDGFA,ZFPM1,SLC40A1,SAMD4A,CHCHD10,TXNIP,FST,ZNF37A,SMARCD3,SOD2,SIX5,BTG2,PTH1R,SPHK1,MAPK15,TSC22D3,KLF9,STC2,ABCA2,HELZ2,ZFP36L1,PLA…
GO:BP	lipid export from cell	GO:0140353	0.000847561	3.07183	93	596	15	18092	PLA2G4A,SYT4,C1QTNF1,ADORA2A,REN,PPFIA4,PTGES,ADORA1,NTRK2,IL1B,NPY5R,SLC1A1,INHBA,NKX3-1,AGT
GO:BP	regulation of cell-substrate adhesion	GO:0010810	0.000889998	3.05061	223	596	24	18092	APOA1,SERPINE1,NDNF,EMILIN1,CDH13,FGB,DAPK3,EDIL3,POSTN,KDR,PLAU,CSF1,FZD7,CCN1,FN1,NID1,EGFL6,VEGFA,SPOCK1,COL16A1,THBS1,COL1A1,ALOX15,CCR7
GO:BP	RNA biosynthetic process	GO:0032774	0.000932335	3.03043	3749	596	174	18092	PTPRN,GDF6,PKNOX2,IGF2,SERPINE1,HOXB4,HOXD11,HOXB6,POLR2J2,HOXB9,HOXD10,FGF7,HOXB13,TLR4,CAT,SIK1,CDH13,HNF4A,PRRX1,ADORA2A,TCF21,TBX2,HOXB3,CGA,CXCL10,NGFR,TCIM,DAPK3,LOXL3,PLK3,LOXL2,RARG,ZFP36,MAPRE3,PPP2R5B,MAF,FOS,TSC22D4,GADD45A,ZFPM1,SLC40A1,CHCHD10,TXNIP,FST,ZNF37A,SMARCD3,SOD2,SIX5,BTG2,SPHK1,TSC22D3,KLF9,ABCA2,HELZ2,PLAGL1,TWIST1,TLE2,ACTA2,HOXA13,HES1,ZNF503,SPOCD1,WNT11,ZEB2,CEBPB,HSP…
GO:BP	regulation of cellular response to growth factor stimulus	GO:0090287	0.000950041	3.02226	325	596	30	18092	EMILIN1,ADAMTSL2,NGFR,FKBP8,PPP2R5B,VASN,FST,LDLRAD4,HES1,GREM2,HSPA1B,CCN1,CAV2,TGFBR3,HTRA3,ADGRA2,DCN,HTRA1,IL1B,ITGA8,CDKN2B,VEGFC,THBS1,CDKN1C,FOXD1,CRB2,VTN,LOX,NOG,AGT
GO:BP	response to reactive oxygen species	GO:0000302	0.000950234	3.02217	240	596	25	18092	PTPRN,FABP1,CAT,AREG,APOA4,PLK3,PYCR1,AXL,FOS,TXNIP,SOD2,SPHK1,ANXA1,TNFAIP3,MMP9,DUSP1,CBX8,KLF2,HGF,NR4A3,PDGFRA,JUN,COL1A1,DPEP1,CCR7
GO:BP	digestive system development	GO:0055123	0.000992617	3.00322	148	596	19	18092	COL3A1,IGF2,TCF21,TBX2,CXCL8,HES1,WNT11,TGFB1,DACT1,CDKN1A,PDGFRA,NPY,FOXF2,CDKN1C,HOXD13,CCKBR,GATA6,IHH,HNF1B
GO:BP	negative regulation of blood coagulation	GO:0030195	0.00100533	2.99769	49	596	11	18092	SERPINE1,C1QTNF1,FGB,PDGFA,PLAU,PDGFRA,UBASH3B,PLAT,SERPINF2,THBS1,VTN
GO:BP	muscle organ morphogenesis	GO:0048644	0.00101149	2.99504	82	596	14	18092	COL3A1,ZFPM1,TBX20,FZD2,TGFB1,TGFBR3,HAND1,BMP2,LIF,FOXC2,FOXC1,ISL1,NKX2-5,NOG
GO:BP	cellular response to vascular endothelial growth factor stimulus	GO:0035924	0.00101149	2.99504	82	596	14	18092	VCAM1,SPHK1,KDR,NR4A1,FLT1,ANXA1,PRKD1,ADGRA2,DCN,PDGFRA,VEGFC,VEGFA,FOXC1,PGF
GO:BP	nephron tubule development	GO:0072080	0.00112698	2.94808	95	596	15	18092	HOXD11,TCF21,CD24,HES1,WNT11,TGFB1,BMP2,LIF,OSR1,VEGFA,FOXD1,HOXA11,NOG,HNF1B,AGT
GO:BP	nucleic acid-templated transcription	GO:0097659	0.00115525	2.93732	3734	596	173	18092	PTPRN,GDF6,PKNOX2,IGF2,SERPINE1,HOXB4,HOXD11,HOXB6,POLR2J2,HOXB9,HOXD10,FGF7,HOXB13,TLR4,CAT,SIK1,CDH13,HNF4A,PRRX1,ADORA2A,TCF21,TBX2,HOXB3,CGA,CXCL10,NGFR,TCIM,DAPK3,LOXL3,PLK3,LOXL2,RARG,ZFP36,MAPRE3,PPP2R5B,MAF,FOS,TSC22D4,GADD45A,ZFPM1,SLC40A1,CHCHD10,TXNIP,FST,ZNF37A,SMARCD3,SOD2,SIX5,BTG2,SPHK1,TSC22D3,KLF9,ABCA2,HELZ2,PLAGL1,TWIST1,TLE2,ACTA2,HOXA13,HES1,ZNF503,SPOCD1,WNT11,ZEB2,CEBPB,HSP…
GO:BP	negative regulation of nucleic acid-templated transcription	GO:1903507	0.00116653	2.9331	1405	596	81	18092	IGF2,HOXB4,HOXB13,HNF4A,PRRX1,TCF21,TBX2,HOXB3,LOXL3,PLK3,LOXL2,RARG,ZFP36,MAF,TSC22D4,GADD45A,ZFPM1,TXNIP,FST,SIX5,BTG2,PLAGL1,TWIST1,TLE2,HES1,ZNF503,WNT11,ZEB2,CEBPB,HSPA1B,TBX3,FOXP4,TBX20,JDP2,TGFB1,PRDM6,SNAI2,HAND1,ATF3,ETS2,PITX2,HOXB2,DACT1,CBX8,KLF2,ARID5A,NR4A3,ZIC2,JUN,ZBTB12,FOSB,BMP2,MAFK,CEBPD,FOXF2,OSR1,VEGFA,NR2F2,TLE5,KCNIP3,CDKN1C,FOXD1,TLE6,HOXD9,HOXB8,FOXC2,HSF4,ZNF77,FOXC1,N…
GO:BP	negative regulation of RNA biosynthetic process	GO:1902679	0.00123566	2.9081	1407	596	81	18092	IGF2,HOXB4,HOXB13,HNF4A,PRRX1,TCF21,TBX2,HOXB3,LOXL3,PLK3,LOXL2,RARG,ZFP36,MAF,TSC22D4,GADD45A,ZFPM1,TXNIP,FST,SIX5,BTG2,PLAGL1,TWIST1,TLE2,HES1,ZNF503,WNT11,ZEB2,CEBPB,HSPA1B,TBX3,FOXP4,TBX20,JDP2,TGFB1,PRDM6,SNAI2,HAND1,ATF3,ETS2,PITX2,HOXB2,DACT1,CBX8,KLF2,ARID5A,NR4A3,ZIC2,JUN,ZBTB12,FOSB,BMP2,MAFK,CEBPD,FOXF2,OSR1,VEGFA,NR2F2,TLE5,KCNIP3,CDKN1C,FOXD1,TLE6,HOXD9,HOXB8,FOXC2,HSF4,ZNF77,FOXC1,N…
GO:BP	respiratory system development	GO:0060541	0.00123951	2.90675	211	596	23	18092	IGFBP5,FGF7,RBP4,TCF21,ADAMTSL2,CHI3L1,LOXL3,MAPK8IP3,RARG,LAMA1,PDGFA,HES1,WNT11,SPARC,TGFB1,EPAS1,KLF2,PDGFRA,LIF,VEGFA,GATA6,LOX,NOG
GO:BP	regulation of leukocyte chemotaxis	GO:0002688	0.00124349	2.90536	122	596	17	18092	DPP4,SERPINE1,S100A14,CXCL8,CXCL10,CSF1,RIPOR2,CCL2,DUSP1,VEGFC,VEGFA,THBS1,CMKLR1,PGF,F7,CCR7,MMP28
GO:BP	negative regulation of hemostasis	GO:1900047	0.00125091	2.90277	50	596	11	18092	SERPINE1,C1QTNF1,FGB,PDGFA,PLAU,PDGFRA,UBASH3B,PLAT,SERPINF2,THBS1,VTN
GO:BP	homeostatic process	GO:0042592	0.00126166	2.89906	2033	596	107	18092	PTPRN,APOA1,TFF1,STC1,IGFBP5,BDKRB1,HOXB6,ANO1,TLR4,S100A14,C1QTNF1,RBP4,HNF4A,ALDH1A1,BDKRB2,ADORA2A,CCN4,G0S2,CXCL10,NGFR,APOA2,APOB,APOA4,LMNA,PDIA5,ZFP36,AXL,SLC22A17,CD24,ZFPM1,SLC40A1,SOD2,PTH1R,LIPG,MAPK15,ACKR3,TSC22D3,STC2,ABCA2,ZFP36L1,METRNL,SLC12A7,RASA3,CEBPB,HSPA1B,TGM2,SLC9A5,KDR,CSF1,GIPR,PTGES,PDK4,CAV2,ANXA1,PRKD1,KLF15,TGFB1,TGFBR3,F2RL2,ETV2,TNFAIP3,CCL2,ADORA1,SCO2,P2RY1,EPAS…
GO:BP	regulation of RNA metabolic process	GO:0051252	0.00134341	2.87179	3850	596	177	18092	PTPRN,GDF6,PKNOX2,IGF2,SERPINE1,HOXB4,HOXD11,HOXB6,HOXB9,HOXD10,FGF7,HOXB13,TLR4,CAT,SIK1,CDH13,HNF4A,PRRX1,ADORA2A,TCF21,TBX2,HOXB3,CGA,CXCL10,NGFR,TCIM,DAPK3,LOXL3,PLK3,LOXL2,RARG,ZFP36,MAPRE3,PPP2R5B,MAF,FOS,TSC22D4,GADD45A,ZFPM1,SLC40A1,SAMD4A,CHCHD10,TXNIP,FST,ZNF37A,SMARCD3,SOD2,SIX5,BTG2,SPHK1,TSC22D3,KLF9,ABCA2,HELZ2,ZFP36L1,PLAGL1,TWIST1,TLE2,ACTA2,HOXA13,HES1,ZNF503,TENT5A,WNT11,ZEB2,CE…
GO:BP	mesoderm development	GO:0007498	0.00141076	2.85055	137	596	18	18092	ZFP36L1,WNT11,TBX3,TBX20,HAND1,ETV2,ETS2,NR4A3,ITGA8,OSR1,VEGFA,SECTM1,CRB2,FOXC2,FOXC1,HOXA11,NOG,INHBA
GO:BP	hematopoietic or lymphoid organ development	GO:0048534	0.00144055	2.84147	1002	596	63	18092	TMEM176A,HOXB4,TMEM176B,VCAM1,TLR4,TCF21,CCN4,HOXB3,TCIM,LOXL3,RARG,ZFP36,AXL,FOS,ZFPM1,SLC40A1,FST,SOD2,ZFP36L1,HES1,CEBPB,HSPA1B,KDR,CSF1,FZD7,FLT1,ANXA1,JUNB,FZD8,TGFB1,TGFBR3,ETV2,MMP9,PITX2,EPAS1,KLF2,IL1B,NR4A3,PDGFRA,UBASH3B,FLI1,CDKN2B,JUN,CEBPD,LIF,IL7R,VEGFA,THBS1,IL11,CDKN1C,VSIR,HOXB8,IL1A,FOXC1,H4C14,NKX2-5,PCK1,IHH,LOX,CCR7,INHBA,IL18R1,HAND2
GO:BP	positive regulation of p38MAPK cascade	GO:1900745	0.00145784	2.83629	32	596	9	18092	GDF6,EMC10,GADD45A,SPHK1,IL1B,BMP2,VEGFA,HAND2,GADD45B
GO:BP	response to calcium ion	GO:0051592	0.00150676	2.82196	152	596	19	18092	SYT4,FGB,FOS,TXNIP,SPARC,RASA4,GIPR,PTGES,JUNB,DUSP1,JUN,FOSB,CPNE7,THBS1,SUCNR1,ALOX15,DPEP1,RASAL1,PENK
GO:BP	negative regulation of macromolecule metabolic process	GO:0010605	0.00154052	2.81233	3297	596	156	18092	APOA1,IGFBP5,IGF2,BDKRB1,SERPINE1,HOXB4,FABP1,EMILIN1,HOXB13,TLR4,HNF4A,BDKRB2,PRRX1,ADORA2A,TCF21,TBX2,HOXB3,TFPI2,CXCL8,NGFR,APOA2,DAPK3,LOXL3,FKBP8,PLK3,LOXL2,RARG,ZFP36,AXL,CD24,MAF,TSC22D4,GADD45A,ZFPM1,PPP1R9B,SAMD4A,DUSP6,TXNIP,FST,BST2,DUSP9,SIX5,HOMER3,BTG2,STC2,SOCS3,HELZ2,LDLRAD4,ZFP36L1,PLAGL1,TWIST1,TLE2,HES1,ZNF503,C4B,TENT5A,WNT11,ZEB2,CEBPB,HSPA1B,KDR,NR4A1,TBX3,FOXP4,ANXA1,TBX20,…
GO:BP	renal tubule development	GO:0061326	0.0017031	2.76876	98	596	15	18092	HOXD11,TCF21,CD24,HES1,WNT11,TGFB1,BMP2,LIF,OSR1,VEGFA,FOXD1,HOXA11,NOG,HNF1B,AGT
GO:BP	positive regulation of cellular protein metabolic process	GO:0032270	0.00175739	2.75513	1490	596	84	18092	GDF6,IGF2,FGF7,TLR4,TRABD2B,AREG,NGFR,CHI3L1,TCIM,PROK1,MAPK8IP3,LMNA,PLK3,TNFRSF10B,MAPRE3,CD24,GADD45A,RAPGEF3,PDGFA,SAMD4A,DUSP6,DUSP9,IGFBP6,SPHK1,ARRDC4,SOCS3,ABCA2,GPRC5C,PCOLCE,HES1,WNT11,F3,ZEB2,HSPA1B,ITGA1,KDR,CSF1,CCN1,PELI2,FLT1,FN1,PRKD1,JDP2,FZD8,TGFB1,SNAI2,BIRC7,TNFAIP3,ADORA1,MMP9,GDF15,NTRK2,DACT1,P2RY1,BIRC3,CDKN1A,HGF,IL1B,BMP2,CD44,VEGFC,RELN,TNFRSF1B,NKD2,LIF,VEGFA,PTGS2,THB…
GO:BP	nephron tubule morphogenesis	GO:0072078	0.00186022	2.73044	74	596	13	18092	HOXD11,TCF21,HES1,WNT11,TGFB1,BMP2,OSR1,VEGFA,FOXD1,HOXA11,NOG,HNF1B,AGT
GO:BP	negative regulation of biosynthetic process	GO:0009890	0.00195649	2.70852	1806	596	97	18092	IGFBP5,IGF2,HOXB4,EMILIN1,HOXB13,SIK1,HNF4A,PRRX1,TCF21,TBX2,HOXB3,CYGB,DAPK3,LOXL3,PLK3,LOXL2,RARG,ZFP36,MAF,TSC22D4,GADD45A,PDGFA,ZFPM1,SAMD4A,TXNIP,FST,SIX5,BTG2,SPHK1,ABCA2,ZFP36L1,PLAGL1,TWIST1,TLE2,HES1,ZNF503,WNT11,ZEB2,CEBPB,HSPA1B,TBX3,FOXP4,TBX20,JDP2,TGFB1,PRDM6,SNAI2,HAND1,ATF3,PID1,ETS2,PITX2,HOXB2,DUSP1,DACT1,CBX8,KLF2,CDKN1A,ARID5A,NR4A3,ZIC2,JUN,ZBTB12,FOSB,BMP2,MAFK,CEBPD,FOXF2,T…
GO:BP	positive regulation of protein kinase activity	GO:0045860	0.00213305	2.671	547	596	41	18092	IGF2,TLR4,AREG,CHI3L1,TCIM,PROK1,MAPK8IP3,TNFRSF10B,MAPRE3,CD24,GADD45A,PDGFA,DUSP6,DUSP9,IGFBP6,GPRC5C,WNT11,ZEB2,ITGA1,CSF1,CCN1,FLT1,FZD8,TGFB1,BIRC7,ADORA1,GDF15,NTRK2,CDKN1A,HGF,IL1B,BMP2,VEGFC,RELN,VEGFA,THBS1,DRD2,DRD4,CCR7,AGT,GADD45B
GO:BP	muscle tissue morphogenesis	GO:0060415	0.0021834	2.66087	75	596	13	18092	COL3A1,ZFPM1,TBX20,FZD2,TGFB1,TGFBR3,HAND1,BMP2,FOXC2,FOXC1,ISL1,NKX2-5,NOG
GO:BP	epithelial to mesenchymal transition	GO:0001837	0.00225338	2.64717	156	596	19	18092	LOXL3,LOXL2,VASN,LDLRAD4,TWIST1,WNT11,TGFB1,TGFBR3,SNAI2,HGF,IL1B,BMP2,FOXF2,COL1A1,CRB2,FOXA2,FOXC1,ISL1,NOG
GO:BP	positive regulation of chemotaxis	GO:0050921	0.00240968	2.61804	142	596	18	18092	SERPINE1,S100A14,CDH13,CXCL8,CXCL10,F3,KDR,CSF1,PRKD1,RIPOR2,VEGFC,VEGFA,THBS1,SUCNR1,CMKLR1,PGF,F7,CCR7
GO:BP	cell morphogenesis	GO:0000902	0.00248292	2.60504	1063	596	65	18092	APOA1,STC1,LAMB3,SYT4,COL15A1,ADORA2A,CDC42EP5,NGFR,NPTX1,FGB,DAPK3,MAPK8IP3,COL18A1,AXL,SEMA6B,BRSK1,LAMA1,ZFPM1,POSTN,PARVB,HES1,LAMC3,ZEB2,ITGA1,SPARC,RHOBTB1,KDR,FZD7,CRABP2,UNC5B,ANXA1,FN1,RIPOR2,CDH6,TGFB1,EPS8,CDH11,PALM,CCL2,MYH14,NTRK2,P2RY1,KLF2,HGF,PLXNA4,NR4A3,MATN1,ITGA8,CD44,RELN,IL7R,VEGFA,DRD2,S100A6,FOXD1,SHANK1,ISL1,RASAL1,IHH,LRRC4C,ARC,NRTN,NOG,CDH10,CNTN4
GO:BP	positive regulation of lipid metabolic process	GO:0045834	0.00248634	2.60444	157	596	19	18092	APOA1,FABP1,CGA,APOA2,APOA4,TWIST1,CCN1,FLT1,ANXA1,PRKD1,ADORA1,IL1B,NR4A3,PDGFRA,PTGS2,AADAC,EEF1A2,CCR7,AGT
GO:BP	regulation of hydrolase activity	GO:0051336	0.00273023	2.5638	1318	596	76	18092	APOA1,SERPINE1,FABP1,ALDH1A1,ADORA2A,TFPI2,NGFR,APOA2,APOA4,ARFGAP1,TNFRSF10B,PPP2R5B,RAPGEF3,PPP1R9B,BST2,RGS16,ABCA2,PCOLCE,RASA3,SPOCD1,C4B,WNT11,F3,HSPA1B,ITGA1,RASA4,CCN1,NR4A1,FLT1,CAV2,ANXA1,FN1,PRKD1,RIPOR2,ACAP3,BIRC7,RCAN1,CCL2,ELFN2,RIN1,MMP9,ARHGDIB,NTRK2,BIRC3,RGS11,HGF,RIMBP2,PLXNA4,COL6A3,PDGFRA,RANBP3L,JUN,BMP2,CD44,SERPINF2,VEGFA,SPOCK1,PTGS2,THBS1,DRD2,IGFBP3,CRB2,VSIR,CCL20,RGS…
GO:BP	branching morphogenesis of an epithelial tube	GO:0048754	0.00274102	2.56209	158	596	19	18092	HOXD11,TCF21,AREG,LAMA1,KDR,CSF1,TBX3,TBX20,TGFB1,BMP2,VEGFA,FOXD1,FOXC2,IHH,HOXA11,NOG,HNF1B,NKX3-1,AGT
GO:BP	blood vessel diameter maintenance	GO:0097746	0.002771	2.55736	129	596	17	18092	HRH1,ACE2,BDKRB2,ADORA2A,FGB,GRIP2,SOD2,ACTA2,ITGA1,ADORA1,P2RY1,SERPINF2,PTGS2,FOXC2,FOXC1,DBH,AGT
GO:BP	regulation of tube diameter	GO:0035296	0.002771	2.55736	129	596	17	18092	HRH1,ACE2,BDKRB2,ADORA2A,FGB,GRIP2,SOD2,ACTA2,ITGA1,ADORA1,P2RY1,SERPINF2,PTGS2,FOXC2,FOXC1,DBH,AGT
GO:BP	regulation of gene expression	GO:0010468	0.00278211	2.55563	5162	596	223	18092	PTPRN,APOA1,GDF6,PKNOX2,IGFBP5,IGF2,SERPINE1,HOXB4,HOXD11,HOXB6,HOXB9,HOXD10,EMILIN1,FGF7,TRIM4,HOXB13,TLR4,C1QTNF1,CAT,SIK1,CDH13,HNF4A,ACE2,PRRX1,ADORA2A,TCF21,TBX2,HOXB3,CGA,CXCL8,CXCL10,NGFR,APOA2,TCIM,APOB,DAPK3,LOXL3,MAPK8IP3,FKBP8,LMNA,PLK3,LOXL2,RARG,ZFP36,AXL,MAPRE3,PPP2R5B,CD24,MAF,FOS,TSC22D4,GADD45A,ZFPM1,SLC40A1,SAMD4A,CHCHD10,TXNIP,FST,ZNF37A,BST2,SMARCD3,PANX2,SOD2,SIX5,HOMER3,BTG2…
GO:BP	response to peptide	GO:1901652	0.00281964	2.54981	553	596	41	18092	PTPRN,TFF1,IGFBP5,IGF2,VCAM1,ANO1,TLR4,CAT,HNF4A,AREG,NGFR,PPP1R9B,BTG2,STC2,SOCS3,ZFP36L1,SPARC,NR4A1,PDK4,CAV2,ANXA1,KLF15,TGFB1,TGFBR3,TNFAIP3,MMP9,PID1,GDF15,KLF2,IL1B,NR4A3,GCGR,GLP2R,PTGS2,COL1A1,MGARP,FOXC2,F7,PCK1,VGF,AGT
GO:BP	response to oxidative stress	GO:0006979	0.00282254	2.54936	474	596	37	18092	PTPRN,FABP1,TLR4,CAT,PTGS1,AREG,CYGB,APOA4,PLK3,PYCR1,AXL,FOS,TXNIP,SOD2,SPHK1,STC2,HSPA1B,ANXA1,PRKD1,RCAN1,TNFAIP3,MMP9,DUSP1,EPAS1,CBX8,KLF2,HGF,NR4A3,PDGFRA,JUN,PTGS2,COL1A1,DPEP1,DUOX2,PENK,SLC1A1,CCR7
GO:BP	ureteric bud morphogenesis	GO:0060675	0.00284475	2.54596	65	596	12	18092	HOXD11,TCF21,HES1,WNT11,TGFB1,BMP2,VEGFA,FOXD1,HOXA11,NOG,HNF1B,AGT
GO:BP	negative regulation of cellular biosynthetic process	GO:0031327	0.00288318	2.54013	1773	596	95	18092	IGFBP5,IGF2,HOXB4,HOXB13,SIK1,HNF4A,PRRX1,TCF21,TBX2,HOXB3,DAPK3,LOXL3,PLK3,LOXL2,RARG,ZFP36,MAF,TSC22D4,GADD45A,PDGFA,ZFPM1,SAMD4A,TXNIP,FST,SIX5,BTG2,SPHK1,ABCA2,ZFP36L1,PLAGL1,TWIST1,TLE2,HES1,ZNF503,WNT11,ZEB2,CEBPB,HSPA1B,TBX3,FOXP4,TBX20,JDP2,TGFB1,PRDM6,SNAI2,HAND1,ATF3,PID1,ETS2,PITX2,HOXB2,DUSP1,DACT1,CBX8,KLF2,CDKN1A,ARID5A,NR4A3,ZIC2,JUN,ZBTB12,FOSB,BMP2,MAFK,CEBPD,FOXF2,TSPO,OSR1,VEGF…
GO:BP	positive regulation of positive chemotaxis	GO:0050927	0.00291179	2.53584	26	596	8	18092	CDH13,CXCL8,F3,KDR,VEGFC,VEGFA,PGF,F7
GO:BP	positive regulation of catalytic activity	GO:0043085	0.00292181	2.53435	1485	596	83	18092	APOA1,IGF2,FABP1,TLR4,ALDH1A1,AREG,NGFR,APOA2,CHI3L1,TCIM,APOA4,PROK1,MAPK8IP3,ARFGAP1,AXL,TNFRSF10B,MAPRE3,CD24,GADD45A,RAPGEF3,PDGFA,DUSP6,DUSP9,IGFBP6,RGS16,MAPK15,ARRDC4,GPRC5C,PCOLCE,RASA3,WNT11,F3,ZEB2,HSPA1B,ITGA1,KDR,CSF1,RASA4,BCL2L2-PABPN1,CCN1,PARM1,FLT1,CAV2,FN1,PRKD1,FZD8,TGFB1,ACAP3,BIRC7,CCL2,ADORA1,RIN1,GDF15,ARHGDIB,NTRK2,RGS11,CDKN1A,HGF,IL1B,PDGFRA,RANBP3L,JUN,BMP2,CD44,VEGFC,R…
GO:BP	regulation of tube size	GO:0035150	0.00309213	2.50974	130	596	17	18092	HRH1,ACE2,BDKRB2,ADORA2A,FGB,GRIP2,SOD2,ACTA2,ITGA1,ADORA1,P2RY1,SERPINF2,PTGS2,FOXC2,FOXC1,DBH,AGT
GO:BP	endothelial cell proliferation	GO:0001935	0.0030932	2.50959	206	596	22	18092	APOA1,EMC10,IGF2,CDH13,NGFR,LOXL2,EGFL7,F3,SPARC,KDR,NR4A1,FLT1,CAV2,PRKD1,CCL2,JUN,BMP2,VEGFC,VEGFA,NR2F2,THBS1,PGF
GO:BP	renal tubule morphogenesis	GO:0061333	0.00347386	2.45919	78	596	13	18092	HOXD11,TCF21,HES1,WNT11,TGFB1,BMP2,OSR1,VEGFA,FOXD1,HOXA11,NOG,HNF1B,AGT
GO:BP	ameboidal-type cell migration	GO:0001667	0.00368446	2.43363	499	596	38	18092	APOA1,EMC10,DPP4,STC1,FGF7,CDH13,CYGB,LOXL2,SEMA6B,GADD45A,TWIST1,WNT11,ZEB2,SPARC,KDR,NR4A1,ANXA1,FN1,PRKD1,TGFB1,ADGRA2,MMP9,ARHGDIB,PITX2,DCN,JUN,VEGFC,VEGFA,PTGS2,NR2F2,THBS1,HAS1,CRB2,FOXC2,ISL1,NRTN,HAND2,AGT
GO:BP	extracellular matrix assembly	GO:0085029	0.00374464	2.42659	45	596	10	18092	LAMB3,EMILIN1,MFAP4,FKBP10,COL1A2,TGFB1,HAS1,IHH,LOX,AGT
GO:BP	phosphorylation	GO:0016310	0.0039147	2.4073	2157	596	110	18092	APOA1,GDF6,IGF2,BDKRB1,EMILIN1,FGF7,TLR4,SIK1,BDKRB2,ADORA2A,AREG,CXCL10,CHI3L1,TCIM,PROK1,DAPK3,MAPK8IP3,FKBP8,PLK3,AXL,TNFRSF10B,MAPRE3,PPP2R5B,CD24,BRSK1,GADD45A,LAMA1,RAPGEF3,PDGFA,PPP1R9B,DUSP6,CHCHD10,DUSP9,IGFBP6,SPHK1,MAPK15,SOCS3,LDLRAD4,GPRC5C,TWIST1,HES1,WNT11,ZEB2,ITGA1,KDR,CSF1,FZD7,CCN1,PELI2,PDK4,FLT1,FN1,PRKD1,SGMS2,FZD8,TGFB1,TGFBR3,BIRC7,TNFAIP3,CCL2,ADORA1,MMP9,PID1,GDF15,NTRK2…
GO:BP	regulation of growth	GO:0040008	0.00395107	2.40328	705	596	48	18092	IGFBP5,IGF2,BDKRB1,SYT4,HOXB13,RBP4,HNF4A,TBX2,CGA,DIO3,SEMA6B,PPP1R9B,DUSP6,BST2,DUSP9,SPHK1,IGFBP4,STC2,SOCS3,WNT11,HSPA1B,CSF1,CRABP2,TBX20,FN1,TGFB1,TGFBR3,GDF15,CDKN1A,PLXNA4,VEGFA,SPOCK1,TLE5,MUC12,DRD2,IGFBP3,FOXC2,RGS4,FOXC1,NKX2-5,KAZALD1,RASAL1,GATA6,IHH,NOG,INHBA,HNF1B,AGT
GO:BP	cardiocyte differentiation	GO:0035051	0.00401457	2.39636	162	596	19	18092	VCAM1,SIK1,TBX2,LMNA,TWIST1,HES1,FZD7,TBX3,TGFBR3,PITX2,PDGFRA,BMP2,VEGFA,RGS4,ISL1,NKX2-5,GATA6,HAND2,AGT
GO:BP	regulation of positive chemotaxis	GO:0050926	0.00401894	2.39589	27	596	8	18092	CDH13,CXCL8,F3,KDR,VEGFC,VEGFA,PGF,F7
GO:BP	positive regulation of lipid catabolic process	GO:0050996	0.00401894	2.39589	27	596	8	18092	APOA1,FABP1,APOA2,APOA4,TWIST1,ADORA1,IL1B,AADAC
GO:BP	mesoderm morphogenesis	GO:0048332	0.00403464	2.3942	79	596	13	18092	WNT11,TBX3,TBX20,HAND1,ETV2,NR4A3,ITGA8,CRB2,FOXC2,FOXC1,HOXA11,NOG,INHBA
GO:BP	negative regulation of coagulation	GO:0050819	0.00416818	2.38005	56	596	11	18092	SERPINE1,C1QTNF1,FGB,PDGFA,PLAU,PDGFRA,UBASH3B,PLAT,SERPINF2,THBS1,VTN
GO:BP	artery development	GO:0060840	0.00419517	2.37725	105	596	15	18092	COL3A1,PRRX1,TBX2,NGFR,APOB,FKBP10,HES1,WNT11,VEGFA,FOXC2,FOXC1,LOX,NOG,HAND2,NKX3-1
GO:BP	cellular response to transforming growth factor beta stimulus	GO:0071560	0.00420824	2.3759	260	596	25	18092	COL3A1,EMILIN1,ADAMTSL2,FMOD,FOS,VASN,COL1A2,LDLRAD4,ZFP36L1,POSTN,HSPA1B,CAV2,TGFB1,TGFBR3,HTRA3,GDF15,HTRA1,ITGA8,CDKN2B,JUN,THBS1,COL1A1,CDKN1C,PENK,LOX
GO:BP	immune system development	GO:0002520	0.00435136	2.36138	1058	596	64	18092	TMEM176A,HOXB4,TMEM176B,VCAM1,TLR4,TCF21,CCN4,HOXB3,TCIM,LOXL3,RARG,ZFP36,AXL,FOS,ZFPM1,SLC40A1,FST,SOD2,ZFP36L1,HES1,CEBPB,HSPA1B,KDR,CSF1,FZD7,FLT1,ANXA1,JUNB,FZD8,TGFB1,TGFBR3,ETV2,TNFAIP3,MMP9,PITX2,EPAS1,KLF2,IL1B,NR4A3,PDGFRA,UBASH3B,FLI1,CDKN2B,JUN,CEBPD,LIF,IL7R,VEGFA,THBS1,IL11,CDKN1C,VSIR,HOXB8,IL1A,FOXC1,H4C14,NKX2-5,PCK1,IHH,LOX,CCR7,INHBA,IL18R1,HAND2
GO:BP	mesenchymal cell proliferation	GO:0010463	0.00464495	2.33302	46	596	10	18092	FGF7,PRRX1,LMNA,PDGFA,WNT11,BMP2,OSR1,VEGFA,IHH,HAND2
GO:BP	positive chemotaxis	GO:0050918	0.00470024	2.32788	68	596	12	18092	COLEC10,FGF7,CDH13,CXCL8,CXCL10,F3,KDR,HGF,VEGFC,VEGFA,PGF,F7
GO:BP	generation of neurons	GO:0048699	0.00472402	2.32569	1599	596	87	18092	APOA1,GDF6,COL3A1,S1PR5,NDNF,VCAM1,HOXD10,SYT4,PRRX1,ADORA2A,AREG,HOXB3,NGFR,NPTX1,DIO3,DAPK3,MAPK8IP3,AXL,PPP2R5B,SEMA6B,BRSK1,LAMA1,PPP1R9B,SMARCD3,SOD2,BTG2,SAMD14,TWIST1,POSTN,HES1,WNT11,ZEB2,CEBPB,ITGA1,FZD7,CRABP2,UNC5B,TBX20,FN1,PRKD1,RIPOR2,FZD2,FZD8,TGFB1,ACAP3,CDH11,NTRK2,PITX2,HGF,IL1B,PLXNA4,NR4A3,JUN,BMP2,VEGFC,RELN,NPY,TNFRSF1B,LIF,TSPO,VEGFA,SPOCK1,NR2F2,FMR1,DRD2,S100A6,CDKN1C,FOX…
GO:BP	feeding behavior	GO:0007631	0.00474064	2.32416	106	596	15	18092	ACE2,ADORA2A,REN,FOS,GDF15,NTRK2,P2RY1,NR4A3,NPY5R,NPY,CNTFR,DRD2,OPRL1,HAND2,AGT
GO:BP	regulation of extrinsic apoptotic signaling pathway	GO:2001236	0.00483466	2.31563	164	596	19	18092	SERPINE1,G0S2,FGB,DAPK3,LMNA,TNFRSF10B,SRPX,HSPA1B,UNC5B,SNAI2,TNFAIP3,ATF3,HGF,IL1B,THBS1,IL1A,DBH,INHBA,AGT
GO:BP	organic cyclic compound biosynthetic process	GO:1901362	0.0051583	2.28749	4449	596	196	18092	PTPRN,APOA1,GDF6,PKNOX2,IGF2,SERPINE1,HOXB4,HOXD11,HOXB6,POLR2J2,HOXB9,HOXD10,FGF7,HOXB13,TLR4,CAT,SIK1,CDH13,HNF4A,PRRX1,ADORA2A,TCF21,TBX2,HOXB3,CGA,CXCL10,NGFR,HMGCS2,TCIM,APOB,APOA4,DAPK3,LOXL3,PLK3,LOXL2,RARG,IMPDH1,CACNA1H,ZFP36,PYCR1,MAPRE3,PPP2R5B,MAF,FOS,TSC22D4,GADD45A,ZFPM1,SLC40A1,CHCHD10,TXNIP,FST,ZNF37A,SMARCD3,SOD2,SIX5,BTG2,SPHK1,MAPK15,TSC22D3,KLF9,ABCA2,HELZ2,HSD17B2,PLAGL1,TWIS…
GO:BP	regulation of cellular macromolecule biosynthetic process	GO:2000112	0.00522541	2.28188	4038	596	181	18092	PTPRN,GDF6,PKNOX2,IGFBP5,IGF2,SERPINE1,HOXB4,HOXD11,HOXB6,HOXB9,HOXD10,FGF7,HOXB13,TLR4,CAT,SIK1,CDH13,HNF4A,PRRX1,ADORA2A,TCF21,TBX2,HOXB3,CGA,CXCL10,NGFR,TCIM,DAPK3,LOXL3,PLK3,LOXL2,RARG,ZFP36,MAPRE3,PPP2R5B,MAF,FOS,TSC22D4,GADD45A,ZFPM1,SLC40A1,SAMD4A,CHCHD10,TXNIP,FST,ZNF37A,SMARCD3,SOD2,SIX5,BTG2,SPHK1,MAPK15,TSC22D3,KLF9,ABCA2,HELZ2,ZFP36L1,PLAGL1,TWIST1,TLE2,ACTA2,HOXA13,HES1,ZNF503,WNT11,…
GO:BP	cellular response to organonitrogen compound	GO:0071417	0.00544814	2.26375	671	596	46	18092	COL3A1,STC1,IGFBP5,IGF2,VCAM1,ANO1,TLR4,HRH1,HNF4A,NGFR,COL6A1,RAPGEF3,PPP1R9B,COL1A2,SOCS3,ZFP36L1,CEBPB,NR4A1,PDK4,CAV2,KLF15,RRAGD,TGFB1,PALM,PID1,GDF15,NTRK2,P2RY1,KLF2,IL1B,NR4A3,GCGR,GLP2R,PDGFRA,PTGS2,COL16A1,COL1A1,DRD2,MGARP,FOXC2,RGS4,PCK1,PENK,DRD4,COL5A2,AGT
GO:BP	regulation of morphogenesis of an epithelium	GO:1905330	0.00552158	2.25794	69	596	12	18092	FGF7,TBX2,CXCL10,PDGFA,TGFB1,SNAI2,HGF,LIF,VEGFA,HOXD13,NOG,AGT
GO:BP	regulation of protein kinase activity	GO:0045859	0.00552492	2.25767	821	596	53	18092	IGF2,TLR4,ADORA2A,AREG,CXCL10,CHI3L1,TCIM,PROK1,MAPK8IP3,TNFRSF10B,MAPRE3,CD24,GADD45A,PDGFA,DUSP6,DUSP9,IGFBP6,SOCS3,GPRC5C,WNT11,ZEB2,ITGA1,CSF1,CCN1,FLT1,FZD8,TGFB1,BIRC7,TNFAIP3,ADORA1,GDF15,NTRK2,DUSP1,CDKN1A,HGF,IL1B,UBASH3B,CDKN2B,BMP2,VEGFC,RELN,VEGFA,NR2F2,THBS1,DRD2,CDKN1C,DUSP2,RGS4,DRD4,CCR7,INKA1,AGT,GADD45B
GO:BP	localization	GO:0051179	0.0055336	2.25699	6935	596	283	18092	PTPRN,APOA1,COL3A1,EMC10,DPP4,DUOXA2,STC1,IGFBP5,LAMB3,IGF2,PLA2G4A,BDKRB1,SERPINE1,NDNF,VCAM1,HOXB9,ANO1,FABP1,SYT4,EMILIN1,FGF7,TLR4,S100A14,C1QTNF1,MLC1,CAT,RBP4,SIK1,HRH1,CDH13,HNF4A,ACE2,BDKRB2,ADORA2A,TTR,CCN4,AMN,AREG,CXCL2,PEAR1,CGA,REN,CXCL8,CYGB,CXCL10,NGFR,CCDC68,COLEC11,APOA2,CHI3L1,GEM,APOB,APOA4,FGB,MMP1,DAPK3,LOXL3,MAPK8IP3,LMNA,ARFGAP1,PLK3,AP1S1,LGALS3BP,SDF4,LOXL2,IMPDH1,COL18A1…
GO:BP	sensory system development	GO:0048880	0.0055397	2.25651	410	596	33	18092	RBP4,TBX2,DIO3,FKBP8,RARG,MAF,LAMA1,SMARCD3,SIX5,TWIST1,LAMC3,ZEB2,FLT1,TGFB1,BIRC7,SCO2,NTRK2,PITX2,COL5A1,PDGFRA,JUN,FOXF2,VEGFA,DRD2,CDKN1C,FOXC2,HSF4,FOXC1,ISL1,IHH,INHBA,SOX2,COL5A2
GO:BP	collagen catabolic process	GO:0030574	0.0057279	2.242	47	596	10	18092	COL13A1,MMP10,COL15A1,MMP1,CTSB,MRC2,MMP23B,MMP9,VSIR,MMP28
GO:BP	hormone transport	GO:0009914	0.00580165	2.23645	336	596	29	18092	PTPRN,DPP4,ANO1,C1QTNF1,RBP4,HNF4A,TTR,CGA,REN,FGB,RAPGEF3,GIPR,TBX3,ANXA1,ADORA1,P2RY1,IL1B,LIF,IL11,DRD2,FOXD1,FOXA2,HCAR2,ISL1,VGF,INHBA,HNF1B,NKX3-1,AGT
GO:BP	negative regulation of RNA metabolic process	GO:0051253	0.00580733	2.23602	1511	596	83	18092	IGF2,HOXB4,HOXB13,HNF4A,PRRX1,TCF21,TBX2,HOXB3,LOXL3,PLK3,LOXL2,RARG,ZFP36,MAF,TSC22D4,GADD45A,ZFPM1,TXNIP,FST,SIX5,BTG2,PLAGL1,TWIST1,TLE2,HES1,ZNF503,TENT5A,WNT11,ZEB2,CEBPB,HSPA1B,TBX3,FOXP4,TBX20,JDP2,TGFB1,PRDM6,SNAI2,HAND1,ATF3,ETS2,PITX2,HOXB2,DACT1,CBX8,KLF2,ARID5A,NR4A3,ZIC2,JUN,ZBTB12,FOSB,BMP2,MAFK,CEBPD,FOXF2,OSR1,VEGFA,NR2F2,TLE5,FMR1,KCNIP3,CDKN1C,FOXD1,TLE6,HOXD9,HOXB8,FOXC2,HSF4,Z…
GO:BP	digestive tract development	GO:0048565	0.00583198	2.23418	136	596	17	18092	COL3A1,TCF21,TBX2,CXCL8,HES1,WNT11,TGFB1,DACT1,CDKN1A,PDGFRA,NPY,FOXF2,HOXD13,CCKBR,GATA6,IHH,HNF1B
GO:BP	regulation of system process	GO:0044057	0.00609949	2.21471	632	596	44	18092	HSPB7,APOA1,STC1,IGFBP5,C1QTNF1,HRH1,ACE2,BDKRB2,ADORA2A,TBX2,REN,NPTX1,APOA4,FGB,DAPK3,LMNA,CACNA1H,SPHK1,ADORA1,DES,EPAS1,HRC,HGF,NR4A3,NPTXR,RELN,TNFRSF1B,PTGS2,FMR1,DRD2,KCNIP3,NPTX2,SHANK1,RGS4,NKX2-5,NETO1,SLC1A1,DBH,KCNK3,INHBA,OPRL1,HAND2,NKX3-1,AGT
GO:BP	regulation of transport	GO:0051049	0.00629845	2.20077	1830	596	96	18092	APOA1,DPP4,STC1,PLA2G4A,BDKRB1,SERPINE1,ANO1,SYT4,TLR4,C1QTNF1,MLC1,RBP4,SIK1,CDH13,HNF4A,ACE2,ADORA2A,REN,CXCL10,APOA2,GEM,APOA4,FGB,ARFGAP1,PLK3,CACNA1H,AXL,RAPGEF3,REEP6,CHCHD10,BST2,HOMER3,SPHK1,LIPG,MAPK15,STC2,ABCA2,TWIST1,C4B,KCNG1,CEBPB,HSPA1B,GIPR,PTGES,ANXA1,PRKD1,GRIA3,KLF15,IL2RB,TGFB1,SNCAIP,CCL2,ADORA1,MMP9,PID1,P2RY1,HRC,IL1B,NR4A3,NPY5R,UBASH3B,ADGRE2,BMP2,VEGFC,RELN,TNFRSF1B,LIF,…
GO:BP	kidney morphogenesis	GO:0060993	0.00634488	2.19758	95	596	14	18092	HOXD11,TCF21,HES1,WNT11,TGFB1,BMP2,LIF,OSR1,VEGFA,FOXD1,HOXA11,NOG,HNF1B,AGT
GO:BP	regulation of response to wounding	GO:1903034	0.00635169	2.19711	167	596	19	18092	SERPINE1,C1QTNF1,CCN4,FGB,PDGFA,F3,PLAU,ANXA1,TNFAIP3,PDGFRA,UBASH3B,PLAT,SERPINF2,THBS1,FOXA2,FOXC2,F7,DUOX2,VTN
GO:BP	response to transforming growth factor beta	GO:0071559	0.00636284	2.19635	266	596	25	18092	COL3A1,EMILIN1,ADAMTSL2,FMOD,FOS,VASN,COL1A2,LDLRAD4,ZFP36L1,POSTN,HSPA1B,CAV2,TGFB1,TGFBR3,HTRA3,GDF15,HTRA1,ITGA8,CDKN2B,JUN,THBS1,COL1A1,CDKN1C,PENK,LOX
GO:BP	response to alcohol	GO:0097305	0.00680737	2.16702	267	596	25	18092	VCAM1,MLC1,CAT,RBP4,SDF4,FOS,PPP1R9B,SOD2,KLF9,ABCA2,SPARC,EPS8,TGFBR3,KLF2,CDKN1A,FOSB,DRD2,RGS4,F7,PENK,PTGFR,DRD4,DBH,CCR7,INHBA
GO:BP	regulation of macromolecule biosynthetic process	GO:0010556	0.00688795	2.16191	4137	596	184	18092	PTPRN,GDF6,PKNOX2,IGFBP5,IGF2,SERPINE1,HOXB4,HOXD11,HOXB6,HOXB9,HOXD10,FGF7,HOXB13,TLR4,CAT,SIK1,CDH13,HNF4A,PRRX1,ADORA2A,TCF21,TBX2,HOXB3,CGA,CXCL10,NGFR,TCIM,DAPK3,LOXL3,PLK3,LOXL2,RARG,ZFP36,MAPRE3,PPP2R5B,MAF,FOS,TSC22D4,GADD45A,ZFPM1,SLC40A1,SAMD4A,CHCHD10,TXNIP,FST,ZNF37A,SMARCD3,SOD2,SIX5,BTG2,SPHK1,MAPK15,TSC22D3,KLF9,ABCA2,HELZ2,ZFP36L1,PLAGL1,TWIST1,TLE2,ACTA2,HOXA13,HES1,ZNF503,WNT11,…
GO:BP	protein oxidation	GO:0018158	0.00711087	2.14808	14	596	6	18092	APOA1,TRABD2B,APOA2,LOXL3,LOXL2,LOX
GO:BP	adenohypophysis development	GO:0021984	0.00711087	2.14808	14	596	6	18092	HES1,PITX2,BMP2,DRD2,DUOX2,SOX2
GO:BP	second-messenger-mediated signaling	GO:0019932	0.00727337	2.13826	454	596	35	18092	S1PR5,NDNF,VCAM1,HRH1,CDH13,ADORA2A,CXCL8,CXCL10,RAPGEF3,PPP1R9B,HOMER3,PTH1R,SPHK1,ACKR3,SAMD14,ADGRB2,KDR,PDE4A,GIPR,GPR78,FN1,RCAN1,HRC,GCGR,PDE7B,ADGRE2,VEGFA,THBS1,DRD2,CCL20,CMKLR1,PTGFR,CCR7,OPRL1,AGT
GO:BP	cellular response to lipid	GO:0071396	0.00733235	2.13476	595	596	42	18092	STC1,SERPINE1,TLR4,MLC1,TCF21,CXCL2,CXCL8,CXCL10,RARG,ZFP36,AXL,PPP1R9B,KLF9,ZFP36L1,WNT11,CEBPB,FZD7,PDK4,ANXA1,TGFB1,SNAI2,TNFAIP3,CCL2,CD68,PID1,IL1B,NR4A3,TNFRSF1B,SPON2,TSPO,OSR1,COL1A1,MGARP,SSTR1,IL1A,ISL1,PCK1,GPBAR1,PENK,TICAM2,INHBA,NKX3-1
GO:BP	hemopoiesis	GO:0030097	0.00738642	2.13157	962	596	59	18092	TMEM176A,HOXB4,TMEM176B,VCAM1,TLR4,CCN4,HOXB3,TCIM,LOXL3,RARG,ZFP36,AXL,FOS,ZFPM1,FST,SOD2,ZFP36L1,HES1,CEBPB,HSPA1B,KDR,CSF1,FZD7,FLT1,ANXA1,JUNB,FZD8,TGFB1,TGFBR3,ETV2,MMP9,EPAS1,KLF2,IL1B,NR4A3,PDGFRA,UBASH3B,FLI1,CDKN2B,JUN,CEBPD,LIF,IL7R,VEGFA,THBS1,IL11,CDKN1C,VSIR,HOXB8,IL1A,FOXC1,H4C14,NKX2-5,PCK1,IHH,LOX,CCR7,INHBA,IL18R1
GO:BP	regulation of cartilage development	GO:0061035	0.0075524	2.12192	71	596	12	18092	GDF6,CCN4,LOXL2,RARG,MAF,WNT11,CCN1,TGFB1,SNAI2,BMP2,HOXA11,NOG
GO:BP	chondrocyte differentiation	GO:0002062	0.00761471	2.11835	110	596	15	18092	GDF6,CCN4,LOXL2,RARG,MAF,PTH1R,TGFBI,ACAN,SNAI2,MATN1,COL11A2,BMP2,OSR1,IHH,HOXA11
GO:BP	positive regulation of cell-substrate adhesion	GO:0010811	0.00839852	2.0758	125	596	16	18092	APOA1,NDNF,EMILIN1,CDH13,FGB,EDIL3,KDR,CSF1,CCN1,FN1,NID1,EGFL6,VEGFA,COL16A1,ALOX15,CCR7
GO:BP	regulation of nucleobase-containing compound metabolic process	GO:0019219	0.00853766	2.06866	4123	596	183	18092	PTPRN,GDF6,PKNOX2,IGF2,SERPINE1,HOXB4,HOXD11,HOXB6,HOXB9,HOXD10,FGF7,HOXB13,TLR4,CAT,SIK1,CDH13,HNF4A,PRRX1,ADORA2A,TCF21,TBX2,HOXB3,CGA,CXCL10,NGFR,TCIM,DAPK3,LOXL3,LMNA,PLK3,LOXL2,RARG,ZFP36,MAPRE3,PPP2R5B,MAF,FOS,TSC22D4,GADD45A,ZFPM1,SLC40A1,SAMD4A,CHCHD10,TXNIP,FST,ZNF37A,SMARCD3,SOD2,SIX5,BTG2,SPHK1,MAPK15,TSC22D3,KLF9,ABCA2,HELZ2,ZFP36L1,PLAGL1,TWIST1,TLE2,ACTA2,HOXA13,HES1,ZNF503,TENT5A,W…
GO:BP	regulation of response to stress	GO:0080134	0.00873359	2.05881	1455	596	80	18092	APOA1,GDF6,EMC10,DUOXA2,SERPINE1,TLR4,C1QTNF1,MLC1,ACE2,BDKRB2,PRRX1,ADORA2A,CCN4,FGB,MAPK8IP3,LMNA,ZFP36,PYCR1,GADD45A,PDGFA,SOD2,SPHK1,ACKR3,SOCS3,TWIST1,METRNL,F3,CEBPB,HSPA1B,TGM2,PLAU,FZD7,PTGES,ANXA1,SNAI2,TNFAIP3,ADORA1,LRFN5,MMP9,DUSP1,DACT1,BIRC3,CBX8,HTRA1,HGF,IL1B,NR4A3,NPY5R,PDGFRA,UBASH3B,PLAT,BMP2,CD44,TNFRSF1B,SERPINF2,VEGFA,PTGS2,THBS1,SUCNR1,MUC12,FMR1,DRD2,FOXA2,IL1R1,FOXC2,ALOX…
GO:BP	cardiac ventricle morphogenesis	GO:0003208	0.00879513	2.05576	72	596	12	18092	SMARCD3,TBX20,TGFB1,TGFBR3,HAND1,NPY5R,FOXC2,FOXC1,ISL1,NKX2-5,NOG,HAND2
GO:BP	cellular response to nitrogen compound	GO:1901699	0.00887299	2.05193	726	596	48	18092	COL3A1,STC1,IGFBP5,IGF2,VCAM1,ANO1,TLR4,HRH1,HNF4A,NGFR,COL6A1,RAPGEF3,PPP1R9B,COL1A2,SOCS3,ZFP36L1,CEBPB,NR4A1,PDK4,CAV2,KLF15,RRAGD,TGFB1,PALM,PID1,GDF15,NTRK2,P2RY1,KLF2,IL1B,NR4A3,GCGR,GLP2R,PDGFRA,PTGS2,COL16A1,COL1A1,FMR1,DRD2,MGARP,FOXC2,RGS4,DPEP1,PCK1,PENK,DRD4,COL5A2,AGT
GO:BP	eye development	GO:0001654	0.00895289	2.04804	400	596	32	18092	RBP4,TBX2,DIO3,FKBP8,RARG,MAF,LAMA1,SMARCD3,SIX5,TWIST1,LAMC3,ZEB2,FLT1,TGFB1,BIRC7,SCO2,NTRK2,PITX2,COL5A1,PDGFRA,JUN,FOXF2,VEGFA,DRD2,CDKN1C,FOXC2,HSF4,FOXC1,IHH,INHBA,SOX2,COL5A2
GO:BP	cellular response to extracellular stimulus	GO:0031668	0.00916446	2.03789	254	596	24	18092	VCAM1,SIK1,AXL,FOS,BRSK1,PPP1R9B,POSTN,PDK4,PRKD1,RRAGD,ASGR1,SNAI2,ATF3,RNF152,CD68,CDKN1A,GCGR,CDKN2B,JUN,TLE5,COL1A1,FOXA2,PCK1,PENK
GO:BP	cell fate specification	GO:0001708	0.00924987	2.03386	98	596	14	18092	HOXD10,TBX2,FKBP8,WNT11,FZD7,TBX3,TBX20,ETV2,FOXA2,ISL1,IHH,HOXA11,SOX2,HNF1B
GO:BP	positive regulation of protein metabolic process	GO:0051247	0.00936548	2.02847	1578	596	85	18092	GDF6,IGF2,FGF7,TLR4,TRABD2B,AREG,NGFR,CHI3L1,TCIM,PROK1,MAPK8IP3,LMNA,PLK3,TNFRSF10B,MAPRE3,CD24,GADD45A,RAPGEF3,PDGFA,SAMD4A,DUSP6,DUSP9,IGFBP6,SPHK1,ARRDC4,SOCS3,ABCA2,GPRC5C,PCOLCE,HES1,WNT11,F3,ZEB2,HSPA1B,ITGA1,KDR,CSF1,CCN1,PELI2,FLT1,FN1,PRKD1,JDP2,FZD8,TGFB1,SNAI2,BIRC7,TNFAIP3,ADORA1,MMP9,GDF15,NTRK2,DACT1,P2RY1,BIRC3,KLF2,CDKN1A,HGF,IL1B,BMP2,CD44,VEGFC,RELN,TNFRSF1B,NKD2,LIF,VEGFA,PTGS…
GO:BP	positive regulation of leukocyte migration	GO:0002687	0.00961518	2.01704	141	596	17	18092	BDKRB1,SERPINE1,S100A14,CXCL8,CXCL10,CSF1,RIPOR2,TGFB1,VEGFC,VEGFA,THBS1,CCL20,IL1R1,CMKLR1,PGF,F7,CCR7
GO:BP	hormone secretion	GO:0046879	0.0100621	1.99731	327	596	28	18092	PTPRN,DPP4,ANO1,C1QTNF1,RBP4,HNF4A,CGA,REN,FGB,RAPGEF3,GIPR,TBX3,ANXA1,ADORA1,P2RY1,IL1B,LIF,IL11,DRD2,FOXD1,FOXA2,HCAR2,ISL1,VGF,INHBA,HNF1B,NKX3-1,AGT
GO:BP	regulation of organic acid transport	GO:0032890	0.0102144	1.99079	73	596	12	18092	PLA2G4A,SYT4,ACE2,ADORA2A,PTGES,ADORA1,IL1B,NPY5R,OSR1,THBS1,RGS4,AGT
GO:BP	endocrine hormone secretion	GO:0060986	0.0103961	1.98313	50	596	10	18092	C1QTNF1,CGA,REN,TBX3,IL1B,FOXD1,HCAR2,INHBA,NKX3-1,AGT
GO:BP	response to vitamin	GO:0033273	0.0104527	1.98077	99	596	14	18092	STC1,CAT,CXCL10,SOD2,STC2,POSTN,SPARC,TGFB1,SNAI2,TSPO,PTGS2,COL1A1,F7,PENK
GO:BP	negative regulation of cellular macromolecule biosynthetic process	GO:2000113	0.010614	1.97412	1656	596	88	18092	IGFBP5,IGF2,HOXB4,HOXB13,HNF4A,PRRX1,TCF21,TBX2,HOXB3,DAPK3,LOXL3,PLK3,LOXL2,RARG,ZFP36,MAF,TSC22D4,GADD45A,ZFPM1,SAMD4A,TXNIP,FST,SIX5,BTG2,ZFP36L1,PLAGL1,TWIST1,TLE2,HES1,ZNF503,WNT11,ZEB2,CEBPB,HSPA1B,TBX3,FOXP4,TBX20,JDP2,TGFB1,PRDM6,SNAI2,HAND1,ATF3,ETS2,PITX2,HOXB2,DUSP1,DACT1,CBX8,KLF2,CDKN1A,ARID5A,NR4A3,ZIC2,JUN,ZBTB12,FOSB,BMP2,MAFK,CEBPD,FOXF2,OSR1,VEGFA,NR2F2,TLE5,FMR1,KCNIP3,CDKN1C,F…
GO:BP	phenol-containing compound metabolic process	GO:0018958	0.010703	1.9705	113	596	15	18092	DUOXA2,CGA,DIO3,CTSB,ZEB2,MAOA,SNCAIP,EPAS1,OCA2,DRD2,DUOX2,DUOXA1,DRD4,DBH,HAND2
GO:BP	regulation of endothelial cell proliferation	GO:0001936	0.0107367	1.96913	189	596	20	18092	EMC10,IGF2,CDH13,NGFR,EGFL7,F3,SPARC,KDR,NR4A1,FLT1,CAV2,PRKD1,CCL2,JUN,BMP2,VEGFC,VEGFA,NR2F2,THBS1,PGF
GO:BP	negative regulation of cysteine-type endopeptidase activity involved in apoptotic process	GO:0043154	0.0107756	1.96756	86	596	13	18092	FABP1,ADORA2A,NGFR,NR4A1,BIRC7,MMP9,BIRC3,HGF,CD44,VEGFA,PTGS2,THBS1,DPEP1
GO:BP	visual system development	GO:0150063	0.0110217	1.95775	404	596	32	18092	RBP4,TBX2,DIO3,FKBP8,RARG,MAF,LAMA1,SMARCD3,SIX5,TWIST1,LAMC3,ZEB2,FLT1,TGFB1,BIRC7,SCO2,NTRK2,PITX2,COL5A1,PDGFRA,JUN,FOXF2,VEGFA,DRD2,CDKN1C,FOXC2,HSF4,FOXC1,IHH,INHBA,SOX2,COL5A2
GO:BP	cell fate commitment	GO:0045165	0.0115267	1.93829	275	596	25	18092	HOXD10,PRRX1,TBX2,LOXL3,FKBP8,ZFPM1,HES1,WNT11,FZD7,TBX3,TBX20,ETV2,ETS2,EPAS1,BMP2,FOXA2,FOXC2,ISL1,NKX2-5,GATA6,IHH,PITX1,HOXA11,SOX2,HNF1B
GO:BP	cardiac muscle tissue morphogenesis	GO:0055008	0.0118957	1.92461	62	596	11	18092	ZFPM1,TBX20,TGFB1,TGFBR3,HAND1,BMP2,FOXC2,FOXC1,ISL1,NKX2-5,NOG
GO:BP	positive regulation of cell division	GO:0051781	0.0122929	1.91035	87	596	13	18092	IGF2,FGF7,CAT,PROK1,PDGFA,TGFB1,IL1B,VEGFC,VEGFA,DRD2,IL1A,PGF,NKX3-1
GO:BP	keratinocyte proliferation	GO:0043616	0.0125542	1.90121	51	596	10	18092	FGF7,TLR4,CDH13,AREG,ZFP36,FST,KLF9,ZFP36L1,PRKD1,SNAI2
GO:BP	negative regulation of nucleobase-containing compound metabolic process	GO:0045934	0.0127844	1.89332	1615	596	86	18092	IGF2,HOXB4,HOXB13,HNF4A,PRRX1,TCF21,TBX2,HOXB3,LOXL3,PLK3,LOXL2,RARG,ZFP36,MAF,TSC22D4,GADD45A,ZFPM1,TXNIP,FST,SIX5,BTG2,PLAGL1,TWIST1,TLE2,HES1,ZNF503,TENT5A,WNT11,ZEB2,CEBPB,HSPA1B,TBX3,FOXP4,TBX20,JDP2,TGFB1,PRDM6,SNAI2,HAND1,ATF3,PID1,ETS2,PITX2,HOXB2,DUSP1,DACT1,CBX8,KLF2,CDKN1A,ARID5A,NR4A3,ZIC2,JUN,ZBTB12,FOSB,BMP2,MAFK,CEBPD,FOXF2,OSR1,VEGFA,NR2F2,TLE5,FMR1,KCNIP3,CDKN1C,FOXD1,TLE6,HOXD9,…
GO:BP	aromatic compound biosynthetic process	GO:0019438	0.0129363	1.88819	4287	596	188	18092	PTPRN,GDF6,PKNOX2,IGF2,SERPINE1,HOXB4,HOXD11,HOXB6,POLR2J2,HOXB9,HOXD10,FGF7,HOXB13,TLR4,CAT,SIK1,CDH13,HNF4A,PRRX1,ADORA2A,TCF21,TBX2,HOXB3,CGA,CXCL10,NGFR,TCIM,DAPK3,LOXL3,PLK3,LOXL2,RARG,IMPDH1,ZFP36,MAPRE3,PPP2R5B,MAF,FOS,TSC22D4,GADD45A,ZFPM1,SLC40A1,CHCHD10,TXNIP,FST,ZNF37A,SMARCD3,SOD2,SIX5,BTG2,SPHK1,MAPK15,TSC22D3,KLF9,ABCA2,HELZ2,PLAGL1,TWIST1,TLE2,ACTA2,HOXA13,HES1,ZNF503,SPOCD1,WNT11,…
GO:BP	transforming growth factor beta receptor signaling pathway	GO:0007179	0.0141577	1.84901	209	596	21	18092	COL3A1,EMILIN1,ADAMTSL2,FMOD,FOS,VASN,COL1A2,LDLRAD4,HSPA1B,CAV2,TGFB1,TGFBR3,HTRA3,GDF15,HTRA1,ITGA8,CDKN2B,JUN,THBS1,CDKN1C,LOX
GO:BP	aging	GO:0007568	0.0142249	1.84695	333	596	28	18092	IGFBP5,SERPINE1,VCAM1,CAT,TBX2,LMNA,LOXL2,FOS,PPP1R9B,SOD2,PTH1R,TWIST1,TBX3,TGFB1,CD68,P2RY1,DCN,CDKN1A,NPY5R,CDKN2B,JUN,TNFRSF1B,TSPO,PTGS2,CDKN1C,PCK1,PENK,AGT
GO:BP	nucleobase-containing compound biosynthetic process	GO:0034654	0.0143441	1.84333	4211	596	185	18092	PTPRN,GDF6,PKNOX2,IGF2,SERPINE1,HOXB4,HOXD11,HOXB6,POLR2J2,HOXB9,HOXD10,FGF7,HOXB13,TLR4,CAT,SIK1,CDH13,HNF4A,PRRX1,ADORA2A,TCF21,TBX2,HOXB3,CGA,CXCL10,NGFR,TCIM,DAPK3,LOXL3,PLK3,LOXL2,RARG,IMPDH1,ZFP36,MAPRE3,PPP2R5B,MAF,FOS,TSC22D4,GADD45A,ZFPM1,SLC40A1,CHCHD10,TXNIP,FST,ZNF37A,SMARCD3,SOD2,SIX5,BTG2,SPHK1,MAPK15,TSC22D3,KLF9,ABCA2,HELZ2,PLAGL1,TWIST1,TLE2,ACTA2,HOXA13,HES1,ZNF503,SPOCD1,WNT11,…
GO:BP	negative regulation of cellular protein metabolic process	GO:0032269	0.0151225	1.82038	1099	596	64	18092	IGFBP5,BDKRB1,SERPINE1,FABP1,EMILIN1,BDKRB2,ADORA2A,TFPI2,NGFR,DAPK3,FKBP8,ZFP36,GADD45A,PPP1R9B,SAMD4A,DUSP6,BST2,DUSP9,BTG2,SOCS3,LDLRAD4,ZFP36L1,TWIST1,C4B,HSPA1B,NR4A1,KLF15,BIRC7,TNFAIP3,ELFN2,MMP9,PID1,DUSP1,BIRC3,CDKN1A,HGF,IL1B,COL6A3,UBASH3B,PLAT,CDKN2B,JUN,CD44,SERPINF2,TSPO,VEGFA,SPOCK1,PTGS2,NR2F2,THBS1,FMR1,DRD2,CDKN1C,IGFBP3,CRB2,PLEKHN1,DUSP2,RGS4,DPEP1,VTN,NOG,INKA1,AGT,GADD45B
GO:BP	positive regulation of MAP kinase activity	GO:0043406	0.0151243	1.82032	244	596	23	18092	TLR4,PROK1,MAPK8IP3,CD24,GADD45A,PDGFA,DUSP6,DUSP9,IGFBP6,ZEB2,ITGA1,FLT1,FZD8,BIRC7,GDF15,HGF,IL1B,BMP2,VEGFA,THBS1,DRD4,AGT,GADD45B
GO:BP	G protein-coupled receptor signaling pathway, coupled to cyclic nucleotide second messenger	GO:0007187	0.0156262	1.80615	262	596	24	18092	S1PR5,HRH1,ADORA2A,CXCL10,PTH1R,ADGRB2,GIPR,GPR78,ANXA1,PALM,CCL2,ADORA1,P2RY1,GCGR,GLP2R,ADGRE2,NPY,DRD2,SSTR1,RGS1,PTGFR,DRD4,OPRL1,AGT
GO:BP	endocrine process	GO:0050886	0.0159041	1.79849	89	596	13	18092	C1QTNF1,ACE2,CGA,REN,TBX3,IL1B,SERPINF2,SUCNR1,FOXD1,HCAR2,INHBA,NKX3-1,AGT
GO:BP	acute inflammatory response	GO:0002526	0.0165406	1.78145	117	596	15	18092	VCAM1,F3,CEBPB,PTGES,FN1,ADORA1,APOL2,IL1B,NPY5R,SERPINF2,PTGS2,IL1A,TREM1,CCR7,CREB3L3
GO:BP	positive regulation of cell death	GO:0010942	0.0166559	1.77843	700	596	46	18092	TLR4,SIK1,ADORA2A,G0S2,NGFR,DAPK3,RARG,COL18A1,TNFRSF10B,SRPX,FOS,GADD45A,DUSP6,TXNIP,DUSP9,SOD2,WNT11,ITGA1,TGM2,CCN1,NR4A1,ANXA1,TGFB1,ATF3,CCL2,ADORA1,PHLDA1,MMP9,DUSP1,CDKN1A,NR4A3,JUN,BMP2,TNFRSF1B,TSPO,PTGS2,THBS1,TLE5,IGFBP3,PLEKHN1,HCAR2,EEF1A2,INHBA,NKX3-1,AGT,GADD45B
GO:BP	heterocycle biosynthetic process	GO:0018130	0.0169407	1.77107	4277	596	187	18092	PTPRN,GDF6,PKNOX2,IGF2,SERPINE1,HOXB4,HOXD11,HOXB6,POLR2J2,HOXB9,HOXD10,FGF7,HOXB13,TLR4,CAT,SIK1,CDH13,HNF4A,PRRX1,ADORA2A,TCF21,TBX2,HOXB3,CGA,CXCL10,NGFR,TCIM,DAPK3,LOXL3,PLK3,LOXL2,RARG,IMPDH1,ZFP36,PYCR1,MAPRE3,PPP2R5B,MAF,FOS,TSC22D4,GADD45A,ZFPM1,SLC40A1,CHCHD10,TXNIP,FST,ZNF37A,SMARCD3,SOD2,SIX5,BTG2,SPHK1,MAPK15,TSC22D3,KLF9,ABCA2,HELZ2,PLAGL1,TWIST1,TLE2,ACTA2,HOXA13,HES1,ZNF503,SPOCD1,…
GO:BP	regulation of synaptic plasticity	GO:0048167	0.0172576	1.76302	195	596	20	18092	SYT4,HRH1,ADORA2A,BRSK1,SORCS2,ADORA1,RIN1,NTRK2,RELN,SYNPO,PTGS2,FMR1,DRD2,CALB2,SHANK1,VGF,NETO1,ARC,AGT,CNTN4
GO:BP	positive regulation of programmed cell death	GO:0043068	0.0172651	1.76283	637	596	43	18092	SIK1,ADORA2A,G0S2,NGFR,DAPK3,RARG,COL18A1,TNFRSF10B,SRPX,GADD45A,DUSP6,TXNIP,DUSP9,SOD2,WNT11,ITGA1,TGM2,CCN1,NR4A1,ANXA1,TGFB1,ATF3,CCL2,PHLDA1,MMP9,DUSP1,CDKN1A,NR4A3,JUN,BMP2,TNFRSF1B,TSPO,PTGS2,THBS1,TLE5,IGFBP3,PLEKHN1,HCAR2,EEF1A2,INHBA,NKX3-1,AGT,GADD45B
GO:BP	regulation of protein serine/threonine kinase activity	GO:0071900	0.0176495	1.75327	513	596	37	18092	IGF2,TLR4,CXCL10,TCIM,PROK1,MAPK8IP3,MAPRE3,CD24,GADD45A,PDGFA,DUSP6,DUSP9,IGFBP6,ZEB2,ITGA1,FLT1,FZD8,TGFB1,BIRC7,TNFAIP3,GDF15,DUSP1,CDKN1A,HGF,IL1B,CDKN2B,BMP2,VEGFA,NR2F2,THBS1,CDKN1C,DUSP2,RGS4,DRD4,INKA1,AGT,GADD45B
GO:BP	negative regulation of catalytic activity	GO:0043086	0.0178241	1.74899	855	596	53	18092	APOA1,SERPINE1,FABP1,ADORA2A,TFPI2,NGFR,APOA2,ZFP36,GADD45A,PPP1R9B,DUSP6,TXNIP,BST2,DUSP9,SOCS3,SPOCD1,C4B,RASA4,NR4A1,PDK4,ANXA1,BIRC7,TNFAIP3,PALM,ELFN2,MMP9,DUSP1,BIRC3,CDKN1A,HGF,RIMBP2,IL1B,COL6A3,UBASH3B,CDKN2B,CD44,SERPINF2,VEGFA,SPOCK1,PTGS2,NR2F2,THBS1,DRD2,CDKN1C,CRB2,FOXA2,DUSP2,RGS4,DPEP1,VTN,INKA1,AGT,GADD45B
GO:BP	positive regulation of fibroblast proliferation	GO:0048146	0.0180561	1.74338	53	596	10	18092	NGFR,PDGFA,SPHK1,FN1,TGFB1,CDKN1A,PDGFRA,JUN,S100A6,AGT
GO:BP	mesoderm formation	GO:0001707	0.0181102	1.74208	77	596	12	18092	WNT11,TBX20,HAND1,ETV2,NR4A3,ITGA8,CRB2,FOXC2,FOXC1,HOXA11,NOG,INHBA
GO:BP	negative regulation of macromolecule biosynthetic process	GO:0010558	0.0184563	1.73386	1704	596	89	18092	IGFBP5,IGF2,HOXB4,HOXB13,HNF4A,PRRX1,TCF21,TBX2,HOXB3,DAPK3,LOXL3,PLK3,LOXL2,RARG,ZFP36,MAF,TSC22D4,GADD45A,ZFPM1,SAMD4A,TXNIP,FST,SIX5,BTG2,ZFP36L1,PLAGL1,TWIST1,TLE2,HES1,ZNF503,WNT11,ZEB2,CEBPB,HSPA1B,TBX3,FOXP4,TBX20,JDP2,TGFB1,PRDM6,SNAI2,HAND1,ATF3,ETS2,PITX2,HOXB2,DUSP1,DACT1,CBX8,KLF2,CDKN1A,ARID5A,NR4A3,ZIC2,JUN,ZBTB12,FOSB,BMP2,MAFK,CEBPD,FOXF2,OSR1,VEGFA,NR2F2,TLE5,FMR1,KCNIP3,CDKN1C,F…
GO:BP	cell-cell adhesion	GO:0098609	0.0186225	1.72996	901	596	55	18092	APOA1,DPP4,IGF2,VCAM1,COL13A1,C1QTNF1,CDH13,ADORA2A,LRRC4B,PEAR1,APOA4,FGB,LOXL3,AMIGO2,CD24,SCARF2,PCDHB15,COL14A1,ZFP36L1,HES1,CEBPB,CCN1,ANXA1,FN1,RIPOR2,CDH6,TGFB1,CDH11,CCL2,LRFN5,IL1B,NR4A3,PDGFRA,UBASH3B,ITGA8,BMP2,CD44,SERPINF2,IL7R,VEGFA,STXBP6,CRB2,FOXA2,VSIR,ICAM5,IL1A,ALOX15,PCK1,IHH,LRRC4C,CCR7,CDH10,SOX2,PCDHB5,CNTN4
GO:BP	negative regulation of protein phosphorylation	GO:0001933	0.019935	1.70038	377	596	30	18092	BDKRB1,EMILIN1,BDKRB2,ADORA2A,FKBP8,GADD45A,DUSP6,DUSP9,SOCS3,LDLRAD4,TWIST1,TNFAIP3,PID1,DUSP1,CDKN1A,HGF,IL1B,UBASH3B,CDKN2B,JUN,NR2F2,DRD2,CDKN1C,IGFBP3,DUSP2,RGS4,NOG,INKA1,AGT,GADD45B
GO:BP	positive regulation of apoptotic process	GO:0043065	0.0202803	1.69293	620	596	42	18092	SIK1,ADORA2A,G0S2,NGFR,DAPK3,RARG,COL18A1,TNFRSF10B,SRPX,GADD45A,DUSP6,TXNIP,DUSP9,SOD2,WNT11,ITGA1,TGM2,CCN1,NR4A1,ANXA1,TGFB1,ATF3,CCL2,PHLDA1,MMP9,DUSP1,NR4A3,JUN,BMP2,TNFRSF1B,TSPO,PTGS2,THBS1,TLE5,IGFBP3,PLEKHN1,HCAR2,EEF1A2,INHBA,NKX3-1,AGT,GADD45B
GO:BP	embryonic placenta development	GO:0001892	0.0204208	1.68993	91	596	13	18092	IGF2,SOCS3,ZFP36L1,HES1,CEBPB,CCN1,JUNB,HAND1,EPAS1,LIF,NR2F2,CDKN1C,RSPO3
GO:BP	response to bacterium	GO:0009617	0.0205944	1.68625	771	596	49	18092	BDKRB1,SERPINE1,VCAM1,TLR4,S100A14,CXCL2,REN,CXCL8,CXCL10,APOB,FGB,ZFP36,AXL,CD24,FOS,SOD2,C4B,TENT5A,CEBPB,SPARC,NR4A1,PTGES,PRKD1,TNFAIP3,CCL2,CD68,DCN,IL1B,GBP4,JUN,BMP2,FMO1,TNFRSF1B,SPON2,TSPO,IL7R,PTGS2,CCL20,IL1A,PCK1,RGS1,PRG2,PENK,TSLP,PTGFR,VGF,GBP2,TICAM2,CCR7
GO:BP	artery morphogenesis	GO:0048844	0.0207714	1.68253	78	596	12	18092	COL3A1,PRRX1,TBX2,APOB,FKBP10,HES1,WNT11,VEGFA,FOXC2,FOXC1,NOG,HAND2
GO:BP	biomineral tissue development	GO:0031214	0.0209514	1.67879	165	596	18	18092	PTH1R,COL1A2,TWIST1,WNT11,CEBPB,CCN1,SGMS2,TGFB1,MATN1,BMP2,MGP,OSR1,PTGS2,COL1A1,ALOX15,DUOX2,LOX,ODAM
GO:BP	regulation of apoptotic signaling pathway	GO:2001233	0.0209958	1.67787	378	596	30	18092	SERPINE1,BDKRB2,ADORA2A,G0S2,NGFR,FGB,DAPK3,LMNA,TNFRSF10B,SRPX,SOD2,ACKR3,HSPA1B,UNC5B,BCL2L2-PABPN1,SNAI2,TNFAIP3,ATF3,MMP9,HGF,IL1B,CD44,PTGS2,THBS1,IL1A,DBH,NOG,INHBA,NKX3-1,AGT
GO:BP	fat cell differentiation	GO:0045444	0.0211466	1.67476	249	596	23	18092	GDF6,LAMB3,CCN4,SDF4,ZFP36,ZFPM1,ZADH2,SOD2,ZFP36L1,METRNL,HES1,CEBPB,NR4A1,LRP3,JDP2,SNAI2,NR4A3,PDGFRA,BMP2,CEBPD,PTGS2,IL11,CMKLR1
GO:BP	pituitary gland development	GO:0021983	0.0212066	1.67353	43	596	9	18092	HES1,PITX2,BMP2,DRD2,ISL1,DUOX2,PITX1,NOG,SOX2
GO:BP	glomerulus development	GO:0032835	0.0223129	1.65144	66	596	11	18092	TCF21,CD24,ACTA2,HES1,KLF15,NID1,PDGFRA,OSR1,FOXC2,FOXC1,NOG
GO:BP	positive regulation of phosphatidylinositol 3-kinase signaling	GO:0014068	0.0230764	1.63683	92	596	13	18092	CAT,PDGFA,KDR,UNC5B,FLT1,NTRK2,DCN,HGF,PDGFRA,RELN,VEGFA,NKX3-1,AGT
GO:BP	cardiac muscle tissue development	GO:0048738	0.0233163	1.63234	233	596	22	18092	RBP4,SIK1,TBX2,LMNA,ZFPM1,FZD7,TBX3,TBX20,TGFB1,TGFBR3,HAND1,PDGFRA,BMP2,VEGFA,FOXC2,RGS4,FOXC1,ISL1,NKX2-5,GATA6,NOG,AGT
GO:BP	regulation of body fluid levels	GO:0050878	0.0239091	1.62144	520	596	37	18092	COL3A1,PLA2G4A,SERPINE1,TLR4,C1QTNF1,HNF4A,ADORA2A,PEAR1,TFPI2,FGB,AXL,PDGFA,ZFPM1,COL1A2,F3,PLAU,FN1,F2RL2,ADORA1,P2RY1,F10,PDGFRA,UBASH3B,FLI1,PLAT,MAFK,SERPINF2,VEGFA,THBS1,COL1A1,DRD2,FOXA2,F7,GATA6,HABP2,VTN,OPRL1
GO:BP	regulation of cytosolic calcium ion concentration	GO:0051480	0.0247703	1.60607	362	596	29	18092	BDKRB1,C1QTNF1,BDKRB2,CXCL10,CD24,PTH1R,ACKR3,RASA3,TGM2,GIPR,CAV2,PRKD1,TGFB1,F2RL2,P2RY1,HRC,PDGFRA,UBASH3B,SYNPO,DRD2,CALB2,TRPC4,CCKBR,CMKLR1,PTGFR,KCNK3,CCR7,OPRL1,AGT
GO:BP	regulation of lipid transport	GO:0032368	0.02478	1.6059	167	596	18	18092	APOA1,PLA2G4A,SYT4,C1QTNF1,ADORA2A,REN,APOA2,APOA4,LIPG,ABCA2,PTGES,ADORA1,IL1B,NPY5R,TSPO,THBS1,NKX3-1,AGT
GO:BP	biomineralization	GO:0110148	0.02478	1.6059	167	596	18	18092	PTH1R,COL1A2,TWIST1,WNT11,CEBPB,CCN1,SGMS2,TGFB1,MATN1,BMP2,MGP,OSR1,PTGS2,COL1A1,ALOX15,DUOX2,LOX,ODAM
GO:BP	vascular endothelial growth factor signaling pathway	GO:0038084	0.0255271	1.593	55	596	10	18092	KDR,FLT1,PRKD1,ADGRA2,DCN,PDGFRA,VEGFC,VEGFA,FOXC1,PGF
GO:BP	vascular process in circulatory system	GO:0003018	0.0257308	1.58955	252	596	23	18092	HRH1,ACE2,BDKRB2,ADORA2A,FGB,GRIP2,SOD2,ABCA2,ACTA2,ITGA1,LRP3,ADORA1,P2RY1,SLC22A3,SERPINF2,VEGFA,PTGS2,FOXC2,FOXC1,SLC1A1,DBH,SLCO2B1,AGT
GO:BP	sex differentiation	GO:0007548	0.0258364	1.58777	288	596	25	18092	PTPRN,RBP4,HNF4A,TCF21,CGA,REN,AFP,AXL,FST,CEBPB,TBX3,PDGFRA,FOXF2,OSR1,VEGFA,CNTFR,HOXD13,FOXC1,DMRTC1B,GATA6,VGF,HOXA11,INHBA,HNF1B,NKX3-1
GO:BP	signal release	GO:0023061	0.0260405	1.58435	522	596	37	18092	PTPRN,DPP4,PLA2G4A,ANO1,SYT4,C1QTNF1,RBP4,HNF4A,ADORA2A,CGA,REN,FGB,BRSK1,RAPGEF3,PPFIA4,GIPR,PTGES,TBX3,ANXA1,SNCAIP,ADORA1,P2RY1,IL1B,LIF,SUCNR1,IL11,FMR1,DRD2,FOXD1,FOXA2,HCAR2,ISL1,VGF,INHBA,HNF1B,NKX3-1,AGT
GO:BP	positive regulation of reactive oxygen species metabolic process	GO:2000379	0.0262737	1.58048	107	596	14	18092	DUOXA2,TLR4,ACE2,GADD45A,SOD2,PID1,KLF2,CDKN1A,IL1B,TSPO,PTGS2,THBS1,DUOXA1,AGT
GO:BP	cell fate commitment involved in formation of primary germ layer	GO:0060795	0.0268097	1.57171	34	596	8	18092	FZD7,ETV2,ETS2,FOXC2,GATA6,HOXA11,SOX2,HNF1B
GO:BP	cellular response to acid chemical	GO:0071229	0.0271387	1.56641	80	596	12	18092	COL3A1,COL6A1,COL1A2,CEBPB,RRAGD,NTRK2,KLF2,PDGFRA,VEGFA,COL16A1,COL1A1,COL5A2
GO:BP	regulation of blood pressure	GO:0008217	0.0271647	1.56599	201	596	20	18092	BDKRB1,ACE2,PTGS1,REN,GRIP2,SOD2,COL1A2,POSTN,ACTA2,ADORA1,GCGR,VEGFC,NPY,SERPINF2,PTGS2,NR2F2,SUCNR1,DRD2,OPRL1,AGT
GO:BP	positive regulation of ERK1 and ERK2 cascade	GO:0070374	0.0272269	1.565	218	596	21	18092	TLR4,CHI3L1,FGB,PDGFA,ACKR3,KDR,CCL2,P2RY1,NPY5R,PDGFRA,JUN,BMP2,CD44,SERPINF2,VEGFA,DRD2,CCL20,ALOX15,GPBAR1,CCR7,HAND2
GO:BP	positive regulation of protein serine/threonine kinase activity	GO:0071902	0.0273963	1.56231	326	596	27	18092	IGF2,TLR4,TCIM,PROK1,MAPK8IP3,MAPRE3,CD24,GADD45A,PDGFA,DUSP6,DUSP9,IGFBP6,ZEB2,ITGA1,FLT1,FZD8,TGFB1,BIRC7,GDF15,HGF,IL1B,BMP2,VEGFA,THBS1,DRD4,AGT,GADD45B
GO:BP	negative regulation of phosphorylation	GO:0042326	0.0282802	1.54852	423	596	32	18092	BDKRB1,EMILIN1,BDKRB2,ADORA2A,FKBP8,GADD45A,DUSP6,DUSP9,SOCS3,LDLRAD4,TWIST1,TNFAIP3,PID1,DUSP1,CDKN1A,HGF,IL1B,UBASH3B,CDKN2B,JUN,NR2F2,DRD2,CDKN1C,IGFBP3,FOXA2,DUSP2,RGS4,NOG,INHBA,INKA1,AGT,GADD45B
GO:BP	response to hydrogen peroxide	GO:0042542	0.0290311	1.53714	153	596	17	18092	FABP1,CAT,AREG,PYCR1,AXL,TXNIP,SOD2,SPHK1,ANXA1,TNFAIP3,DUSP1,CBX8,KLF2,HGF,NR4A3,JUN,COL1A1
GO:BP	negative regulation of cysteine-type endopeptidase activity	GO:2000117	0.0293146	1.53292	94	596	13	18092	FABP1,ADORA2A,NGFR,NR4A1,BIRC7,MMP9,BIRC3,HGF,CD44,VEGFA,PTGS2,THBS1,DPEP1
GO:BP	cytokine production	GO:0001816	0.0299685	1.52334	871	596	53	18092	APOA1,SERPINE1,TLR4,ACE2,APOA2,CHI3L1,ZFP36,AXL,CD24,MAF,ZFPM1,BST2,PANX2,HOMER3,SPHK1,TWIST1,POSTN,WNT11,F3,CEBPB,HSPA1B,ANXA1,FN1,TGFB1,SNAI2,TNFAIP3,KLF2,HGF,IL1B,NR4A3,UBA7,TNFRSF1B,SPON2,SERPINF2,TSPO,PTGS2,THBS1,LUM,SUCNR1,DRD2,VSIR,IL1R1,CMKLR1,IL1A,ISL1,TSLP,GATA6,TICAM2,DBH,CCR7,INHBA,IL18R1,AGT
GO:BP	negative regulation of phosphate metabolic process	GO:0045936	0.0325245	1.48779	548	596	38	18092	BDKRB1,EMILIN1,BDKRB2,ADORA2A,FKBP8,GADD45A,PDGFA,PPP1R9B,DUSP6,DUSP9,SOCS3,ABCA2,LDLRAD4,TWIST1,SPOCD1,TNFAIP3,ELFN2,PID1,DUSP1,CDKN1A,HGF,RIMBP2,IL1B,UBASH3B,CDKN2B,JUN,NR2F2,DRD2,CDKN1C,IGFBP3,FOXA2,DUSP2,RGS4,NOG,INHBA,INKA1,AGT,GADD45B
GO:BP	positive regulation of leukocyte chemotaxis	GO:0002690	0.0329561	1.48206	95	596	13	18092	SERPINE1,S100A14,CXCL8,CXCL10,CSF1,RIPOR2,VEGFC,VEGFA,THBS1,CMKLR1,PGF,F7,CCR7
GO:BP	odontogenesis of dentin-containing tooth	GO:0042475	0.0329561	1.48206	95	596	13	18092	SERPINE1,NGFR,FST,CSF1,TGFB1,HAND1,HTRA1,PDGFRA,BMP2,TNFRSF11B,FOXC1,ODAM,HAND2
GO:BP	learning or memory	GO:0007611	0.0332478	1.47824	274	596	24	18092	SYT4,HRH1,FOS,BRSK1,PPP1R9B,BTG2,CEBPB,LRRN4,RCAN1,RIN1,NTRK2,ITGA8,JUN,RELN,SYNPO,PTGS2,DRD2,NPTX2,SHANK1,NETO1,ARC,DBH,OPRL1,AGT
GO:BP	regulation of osteoblast differentiation	GO:0045667	0.0333275	1.4772	139	596	16	18092	IGFBP5,CCN4,AREG,TWIST1,CEBPB,CCN1,PRKD1,LRP3,SNAI2,HGF,RANBP3L,BMP2,VEGFC,CEBPD,NOG,HAND2
GO:BP	negative regulation of phosphorus metabolic process	GO:0010563	0.03388	1.47006	549	596	38	18092	BDKRB1,EMILIN1,BDKRB2,ADORA2A,FKBP8,GADD45A,PDGFA,PPP1R9B,DUSP6,DUSP9,SOCS3,ABCA2,LDLRAD4,TWIST1,SPOCD1,TNFAIP3,ELFN2,PID1,DUSP1,CDKN1A,HGF,RIMBP2,IL1B,UBASH3B,CDKN2B,JUN,NR2F2,DRD2,CDKN1C,IGFBP3,FOXA2,DUSP2,RGS4,NOG,INHBA,INKA1,AGT,GADD45B
GO:BP	camera-type eye development	GO:0043010	0.0341576	1.46651	349	596	28	18092	RBP4,TBX2,DIO3,FKBP8,RARG,MAF,LAMA1,SMARCD3,SIX5,TWIST1,LAMC3,ZEB2,FLT1,TGFB1,BIRC7,NTRK2,PITX2,PDGFRA,JUN,FOXF2,VEGFA,DRD2,CDKN1C,FOXC2,HSF4,FOXC1,IHH,INHBA
GO:BP	neural crest cell development	GO:0014032	0.0351512	1.45406	82	596	12	18092	SEMA6B,TWIST1,HES1,ZEB2,FN1,SNAI2,PITX2,FOXC2,FOXC1,ISL1,NRTN,HAND2
GO:BP	negative regulation of endopeptidase activity	GO:0010951	0.0376949	1.42372	258	596	23	18092	SERPINE1,FABP1,ADORA2A,TFPI2,NGFR,BST2,C4B,NR4A1,BIRC7,MMP9,BIRC3,HGF,COL6A3,CD44,SERPINF2,VEGFA,SPOCK1,PTGS2,THBS1,CRB2,DPEP1,VTN,AGT
GO:BP	organic hydroxy compound metabolic process	GO:1901615	0.0383355	1.4164	573	596	39	18092	APOA1,DUOXA2,PLA2G4A,CAT,RBP4,HRH1,ALDH1A1,TTR,CGA,HMGCS2,APOA2,DIO3,APOB,APOA4,CACNA1H,CTSB,HAGHL,PTH1R,SPHK1,ABCA2,ZEB2,SULT1C4,CYP27A1,MAOA,SNAI2,SNCAIP,APOL2,P2RY1,EPAS1,BMP2,OCA2,DRD2,ALOX15,PCK1,DUOX2,DUOXA1,DRD4,DBH,HAND2
GO:BP	negative regulation of protein metabolic process	GO:0051248	0.0389884	1.40907	1156	596	65	18092	IGFBP5,BDKRB1,SERPINE1,FABP1,EMILIN1,BDKRB2,ADORA2A,TFPI2,NGFR,DAPK3,FKBP8,ZFP36,GADD45A,PPP1R9B,SAMD4A,DUSP6,BST2,DUSP9,BTG2,SOCS3,LDLRAD4,ZFP36L1,TWIST1,C4B,HSPA1B,NR4A1,KLF15,BIRC7,TNFAIP3,ELFN2,MMP9,PID1,NTRK2,DUSP1,BIRC3,CDKN1A,HGF,IL1B,COL6A3,UBASH3B,PLAT,CDKN2B,JUN,CD44,SERPINF2,TSPO,VEGFA,SPOCK1,PTGS2,NR2F2,THBS1,FMR1,DRD2,CDKN1C,IGFBP3,CRB2,PLEKHN1,DUSP2,RGS4,DPEP1,VTN,NOG,INKA1,AGT,GADD…
GO:BP	female pregnancy	GO:0007565	0.0390537	1.40834	206	596	20	18092	STC1,IGFBP5,FOS,CTSB,STC2,JUNB,TGFB1,APOL2,MMP9,ARHGDIB,IL1B,FOSB,LIF,VEGFA,PTGS2,NR2F2,COL16A1,TLE6,IHH,AGT
GO:BP	positive regulation of odontogenesis	GO:0042482	0.0395013	1.40339	6	596	4	18092	NGFR,CSF1,TGFB1,BMP2
GO:BP	neuron differentiation	GO:0030182	0.0412871	1.38419	1445	596	77	18092	APOA1,GDF6,S1PR5,NDNF,VCAM1,HOXD10,SYT4,PRRX1,ADORA2A,AREG,NGFR,NPTX1,DIO3,DAPK3,MAPK8IP3,PPP2R5B,SEMA6B,BRSK1,LAMA1,PPP1R9B,SOD2,BTG2,SAMD14,POSTN,HES1,WNT11,ZEB2,CEBPB,ITGA1,FZD7,CRABP2,UNC5B,TBX20,FN1,PRKD1,RIPOR2,FZD2,FZD8,ACAP3,CDH11,NTRK2,PITX2,HGF,PLXNA4,NR4A3,JUN,BMP2,RELN,NPY,LIF,TSPO,VEGFA,SPOCK1,FMR1,DRD2,S100A6,CDKN1C,FOXD1,FOXA2,HOXD9,SHANK1,NR2F1,ISL1,NKX2-5,DUOXA1,RASAL1,IHH,LRRC4C…
GO:BP	modulation of chemical synaptic transmission	GO:0050804	0.0429315	1.36722	452	596	33	18092	SYT4,HRH1,ADORA2A,NPTX1,BRSK1,PPP1R9B,SORCS2,SNCAIP,CDH11,CCL2,ADORA1,RIN1,NTRK2,P2RY1,IL1B,NPTXR,NPY5R,PLAT,RELN,SYNPO,PTGS2,FMR1,DRD2,NPTX2,CALB2,SHANK1,RGS4,LRRC4C,VGF,NETO1,ARC,AGT,CNTN4
GO:BP	regulation of cytokine production	GO:0001817	0.0433019	1.36349	793	596	49	18092	APOA1,SERPINE1,TLR4,ACE2,APOA2,ZFP36,AXL,CD24,ZFPM1,BST2,PANX2,HOMER3,SPHK1,TWIST1,POSTN,WNT11,F3,CEBPB,HSPA1B,ANXA1,FN1,TGFB1,SNAI2,TNFAIP3,KLF2,HGF,IL1B,NR4A3,UBA7,TNFRSF1B,SPON2,SERPINF2,TSPO,PTGS2,THBS1,LUM,DRD2,VSIR,IL1R1,CMKLR1,IL1A,ISL1,TSLP,GATA6,TICAM2,CCR7,INHBA,IL18R1,AGT
GO:BP	response to acid chemical	GO:0001101	0.0436715	1.3598	142	596	16	18092	COL3A1,COL6A1,COL18A1,PPP1R9B,COL1A2,CEBPB,RRAGD,NTRK2,KLF2,PDGFRA,VEGFA,COL16A1,COL1A1,F7,PCK1,COL5A2
GO:BP	chemical synaptic transmission	GO:0007268	0.0436776	1.35974	727	596	46	18092	SYT4,HRH1,ADORA2A,NPTX1,BRSK1,PPP1R9B,PPFIA4,SLC12A7,SORCS2,SNCAIP,CDH11,CCL2,ADORA1,RIN1,NTRK2,P2RY1,RIMBP2,IL1B,PDE7B,NPTXR,NPY5R,PLAT,RELN,NPY,SYNPO,PTGS2,GABRG3,FMR1,DRD2,NPTX2,CALB2,SHANK1,RGS4,PENK,DRD4,LRRC4C,KCNQ2,VGF,NETO1,SLC1A1,ARC,DBH,KCNK3,PCDHB5,AGT,CNTN4
GO:BP	anterograde trans-synaptic signaling	GO:0098916	0.0436776	1.35974	727	596	46	18092	SYT4,HRH1,ADORA2A,NPTX1,BRSK1,PPP1R9B,PPFIA4,SLC12A7,SORCS2,SNCAIP,CDH11,CCL2,ADORA1,RIN1,NTRK2,P2RY1,RIMBP2,IL1B,PDE7B,NPTXR,NPY5R,PLAT,RELN,NPY,SYNPO,PTGS2,GABRG3,FMR1,DRD2,NPTX2,CALB2,SHANK1,RGS4,PENK,DRD4,LRRC4C,KCNQ2,VGF,NETO1,SLC1A1,ARC,DBH,KCNK3,PCDHB5,AGT,CNTN4
GO:BP	cardiac septum development	GO:0003279	0.0446339	1.35034	112	596	14	18092	TBX2,ZFPM1,HES1,WNT11,CCN1,TBX3,TBX20,FZD2,TGFBR3,HAND1,ISL1,NKX2-5,GATA6,NOG
GO:BP	regulation of trans-synaptic signaling	GO:0099177	0.0448973	1.34778	453	596	33	18092	SYT4,HRH1,ADORA2A,NPTX1,BRSK1,PPP1R9B,SORCS2,SNCAIP,CDH11,CCL2,ADORA1,RIN1,NTRK2,P2RY1,IL1B,NPTXR,NPY5R,PLAT,RELN,SYNPO,PTGS2,FMR1,DRD2,NPTX2,CALB2,SHANK1,RGS4,LRRC4C,VGF,NETO1,ARC,AGT,CNTN4
GO:BP	regulation of cellular component organization	GO:0051128	0.0451866	1.34499	2431	596	116	18092	APOA1,DPP4,IGFBP5,IGF2,BDKRB1,SERPINE1,NDNF,SYT4,EMILIN1,TLR4,CDH13,HNF4A,ACE2,PRRX1,TRABD2B,LRRC4B,CDC42EP5,CXCL10,NGFR,APOA2,APOA4,MMP1,DAPK3,LMNA,ARFGAP1,AXL,MAPRE3,AMIGO2,PPP2R5B,SEMA6B,BRSK1,RAPGEF3,PDGFA,PPP1R9B,CHCHD10,BST2,SPHK1,IGFBP4,MAPK15,ABCA2,LDLRAD4,TOGARAM2,TWIST1,ADGRB2,WNT11,ZEB2,HSPA1B,SPARC,RHOBTB1,KDR,CRABP2,CAV2,ANXA1,TBX20,FN1,PRKD1,RIPOR2,CYRIA,LRFN1,JDP2,TGFB1,ACAP3,EPS8,…
GO:BP	blood vessel remodeling	GO:0001974	0.0455667	1.34135	47	596	9	18092	AXL,TGM2,EPAS1,LIF,FOXC2,RSPO3,FOXC1,DBH,AGT
GO:BP	epithelial cell differentiation	GO:0030855	0.045767	1.33945	817	596	50	18092	STC1,SERPINE1,HOXB13,COL15A1,HNF4A,TCF21,RARG,COL18A1,ZFP36,CD24,MAF,LAMA1,RAPGEF3,CTSB,TXNIP,ZFP36L1,ACTA2,HES1,WNT11,ZEB2,CEBPB,KDR,FZD7,TBX3,ANXA1,RIPOR2,KLF15,FZD2,TGFB1,ETV2,MMP9,PITX2,CCDC78,KLF2,CDKN1A,IL1B,JUN,BMP2,NPY,LIF,OSR1,VEGFA,CDKN1C,FOXC2,FOXC1,PCK1,GATA6,IHH,KRT79,HNF1B
GO:BP	apoptotic process involved in morphogenesis	GO:0060561	0.0483689	1.31543	27	596	7	18092	CCN1,TNFRSF1B,FOXC2,FOXC1,NKX2-5,HAND2,HNF1B
GO:BP	branching involved in ureteric bud morphogenesis	GO:0001658	0.0487154	1.31233	59	596	10	18092	HOXD11,TCF21,TGFB1,BMP2,VEGFA,FOXD1,HOXA11,NOG,HNF1B,AGT
GO:BP	positive regulation of transmembrane receptor protein serine/threonine kinase signaling pathway	GO:0090100	0.0494322	1.30599	113	596	14	18092	GDF6,FKBP8,HES1,CCN1,TGFBR3,GDF15,ITGA8,CDKN2B,BMP2,THBS1,CDKN1C,FOXD1,CRB2,INHBA
GO:BP	embryonic appendage morphogenesis	GO:0035113	0.0496232	1.30432	128	596	15	18092	HOXD10,PRRX1,TBX2,RARG,TWIST1,CRABP2,TBX3,OSR1,HOXD9,HOXD13,IHH,PITX1,HOXA11,NOG,HAND2
GO:BP	embryonic limb morphogenesis	GO:0030326	0.0496232	1.30432	128	596	15	18092	HOXD10,PRRX1,TBX2,RARG,TWIST1,CRABP2,TBX3,OSR1,HOXD9,HOXD13,IHH,PITX1,HOXA11,NOG,HAND2
